# Supplementary material for: Genome-Wide Comparative Analysis of R2R3 MYB Gene Family in Populus and Salix and Identification of Male Flower Bud Development-Related Genes
Source: Front Plant Sci. 2021 Sep 14;12:721558. doi: 10.3389/fpls.2021.721558 (PMC8477045; doi:10.3389/fpls.2021.721558)
Supplement: Supplementary Figure 1 — Maximum likelihood phylogenetic tree of poplar and willow R2R3 MYB genes. [file Data_Sheet_1.ZIP]

Archive with 21 entries (20 files):
- Supplementary/
- Supplementary/Supplementary Figure 1.pdf
- Supplementary/Supplementary Figure 2.pdf
- Supplementary/Supplementary Figure 3.pdf
- Supplementary/Supplementary Figure 4.pdf
- Supplementary/Supplementary Figure 5.pdf
- Supplementary/Supplementary Figure 6.pdf
- Supplementary/Supplementary Sequence 1.fa
- Supplementary/Supplementary Sequence 2.fa
- Supplementary/Supplementary Sequence 3.fa
- Supplementary/Supplementary Sequence 4.fa
- Supplementary/Supplementary Sequence 5.fa
- Supplementary/Supplementary Table 1.xlsx
- Supplementary/Supplementary Table 2.xlsx
- Supplementary/Supplementary Table 3.xlsx
- Supplementary/Supplementary Table 4.xlsx
- Supplementary/Supplementary Table 5.xlsx
- Supplementary/Supplementary Table 6.xlsx
- Supplementary/Supplementary Table 7.xlsx
- Supplementary/Supplementary Table 8.xlsx
- Supplementary/Supplementary_Material.docx
