# Supplementary material for: Genome-Wide Comparative Analysis of R2R3 MYB Gene Family in Populus and Salix and Identification of Male Flower Bud Development-Related Genes
Source: Front Plant Sci. 2021 Sep 14;12:721558. doi: 10.3389/fpls.2021.721558 (PMC8477045; doi:10.3389/fpls.2021.721558)
Supplement: Supplementary Figure 1 — Maximum likelihood phylogenetic tree of poplar and willow R2R3 MYB genes. [file Data_Sheet_1.ZIP › Supplementary/Supplementary Sequence 2.fa]

>PtrMYB006	
ATGAGAAAGCCAACTTCAGCTACAACAGCAGAATCAGCAGCAAAGACCACCCCATGCTGCATCAAGGTAGGGTTAAAGAGAGGACCGTGGACACCAGAAGAAGATGAACTCCTTGTTAACTATATCAAGAAAGAAGGTGAAGGTCGGTGGCGAACTTTACCCAAGAAAGCCGGTCTCCTCCGCTGTGGCAAGAGCTGCCGTCTCCGCTGGATGAACTACCTCCGCCCTTCTGTTAAACGTGGCCAGATCGCCGATGATGAAGAAGATCTCATTCTCCGCCTCCATCGACTCCTAGGCAATAGGTGGTCATTGATAGCTGGGAGAATTCCAGGGCGTACAGATAATGAAATAAAGAATTACTGGAACACGCACCTGAGTAAGAAGCTGATAAGCCAGGGAATTGATCCAAGAACCCATAAGCCTCTCAATCCTCAATCTTTTGATCAATCAAAACCTTCTTTGTCGAAGGCGAATCTGCACCAAGCACGCCTAAAAGAACCTATTAAGAATATTGTTTCTTCTGGTTTGGAAGAAGCTACTAGTGGCAGTACTCGCATAATCAACAGAGAGAATGAGTATTTTCAAAACAACATTAATGCCCACCTCGATGATCAGTATCACGCCGACCATTTTATTGCAAGTCATGGCTATACAAGTTTGCTGAATTATGATGGTACTTCTGGGATGGATTTGAAAGGCGATCAAAGTCTTGGTATTGGAGAAGCTGATCAAGATATCAATTCCGGCACCGACGATGTGTTTTCGTTCCTCAATTCACTCATAAATGAGGAGGCTTTGCAACAACATCAAATCCTTAATGTGCCTAATGTGAATTGTGCACCACCCAGTTCAGATCCTTTTGTTTCAATTGCTGCCACAACATTTGGACTCGGAACTGGCTGGGAATCTACTCTCATGTCTTCTGCTTTTAACCAAAATGAATCCAAATAG
>PtrMYB007	
ATGAGTCGTATGACAAGTGAGAGTGAGGATGGCATTGTCTCCAATAATCAGATTGAGTCGCCATTGGGCGAGGAAGGCAATTATTGTGGAAGTGCAAATGGAGGAGTTCTTAAGAAAGGGCCATGGACTTCTGCCGAAGATGCAATTTTGATAGAATATGTGAAGAAGCATGGGGAGGGGAACTGGAATGCTGTTCAGAAGCACTCAGGGCTTTTCCGTTGTGGCAAAAGCTGCAGATTGCGATGGGCCAATCACCTAAGGCCTAATCTAAAGAAAGGAGCATTTACTCAAGAAGAAGAACAGCTAATCATTGAACTTCATGCAAAGATGGGAAACAAATGGGCACGAATGGCTGCACATTTGCCTGGACGTACAGACAACGAGATAAAGAATTACTGGAATACTAGAATTAAGAGGCATCAACGGGCTGGCTTACCACTTTATCCACCTGAAGCCTCTTTGCAAGCGCTGCAGGAGAGTCAACGATGCTTGAACATTGACAGAATCGAGATTCGGAATAAAAGTCAGCATGATACCTTGCAGAGCAACAGTTATGGGATACCCAATGTCATGTTTGACAATTTAACGCCCCACCAAAGCATCTTACCTTATGTTCCTGAACTTCCTGATATTACTGCAAGCAGCATGCTGATGAAAGGTCTGAGCTCTTTTCAATATGGAAGCTTCATGTCACCAATAATGCACCGCCAGAAGCGTCTTCGAGAGGCAACAACCTTATTATCCAGTTTCGGTGGTGGCATGAAAAATGAGTTCCATTTGTTTGACCAGTTTCAGGATGTTGACAAAGCTTCTCAATCCTTTGGATTACCTTTTCCATTTGATTATGATTCTACCACCAAGAACCCAGAGTTTTTTGGTGAAAATCAGGGTAGCCATACCCTTGCTAATGGCAATTTCTCTGCTTCTAAGCCCACTTCTGAGGCTGTGAAGTTGGAGCTCCCTTCACTCCAATATTCAGAAACTGATTTAGGTGGCTGGGGGCCATCTTGTTCCCCATCACCTTTAATCGAGTCTGTTGATACTTTTATCCAATCTCCCCCTACTGGGACAGTTGAGTCTGATTGTCCATCACCACGAAATAGTGGCCTATTGGATGCTTTACTTCATGAGGCCAAAACTTTAAGCAGTGCAAAGAATCAATTATCTGACAAGAGTTCAAATTCATCCACTGTTACTCCTGGTGATGATGCAGACAGTTCTGCCCTTAATATTTGTGAGACAGAACGGGAAGACTATGGTCACCCCATTTCTCCTTTGGGTCATACTGCAACTTCCCTTTTCAGCGAGTGCACTCCCATCAGTGCCAATGAAAGTTCTTTGGATGAATCACCATCTTCCGAGACCTTTACTGGATCTAAACGTAAATTTGGACGTTCTGCAGAGTGCTATGTGAAATCAGAACCTGTTGATCAGACTTGGACTGCAGATAGAGAAAAAGAATCCTCTACCTGGTTGGATATTACTTCCCCTGATGCCTTACTTGATTCAGATTGGCTTGAACATGATTCTGCTTATGGAAAGGACCAAGTGATCGTGACTGATGCCATGGGAACCCTTCTTTGTGATGATTCGAGTAGTGAGTACAAGCAGATGGCTGCTGGAGCATCTGTAAATCACGGATGGGGACATAGTTCTTGTTCATGGAACAACATGCCTGCTGTCTATCAAATGTATGAACTCCCTTGA
>PtrMYB008	
ATGGTGAGTTGTGATATTCAGGAGGGTTTGGGAAATAAAATGGGCCATCAATGCTGCAGAAAACAGAAAGTCAAGAGAGGGCTATGGTCTCCAGAAGAAGACGAGAAGCTAATAAAATATATAACCATCCATGGTCATGGTTCTTGGAGTTCTGTTCCAAATCTAGCAGGGTTGGAAAGGTGTGGAAAGAGTTGTAGATTGAGATGGATAAACTACCTGAGACCGGATCTCAAAAGAGGTTCAATTACCGCAAAAGAAGAGAGGATCATCGTTGATACTCACAGGATACTAGGCAATAAATGGGCTCAAATAGCTAAGCATTTGCCTGGCAGAACTGACAATGAGGTCAAGAACTTCTGGAACTCATGCATAAAAAAGAAGCTTATTGCACAAGGGTTAGATCCAAACACTCACAATCTCCTCTCTACTAATTATAAACACAACAATAACAATGATGCATGGAAGCTCTCTTATCATTCCCATCAACAACCCACCTCAACTTTCACAGTGAATTCACAAATCAGTGATATCTCATCAATGGTTATGAAAGCACCCCCTATTCCATTCCCTATGATTCCTCTTGCTCCTGATACTAATCCTCCCTTATCACACGAATTCTCATCCATATTGACATATGAATACCAAAACCCTAGAACGCAAGCTTTCTTGGAGAGTACTGCAAGCCAATCTTCAATCGGAAGTGTTCCTATATTCTCTTCTACTTCACATCCATCCGAGTTTGGCATGTTAGATGAGAGCTGCATGTGGGCTGGTGGCTACGACCCCACTCAATCCATAATACCTGAAAAAAAGCAGCCAGAGCAGCAAGTGGGAATTGAGAAGATCACCAGTCATGAGTTAACAAGTGCTGGGCAGAATATGGATGCTTCATTTGAAACTTCTAACTTTGATTTTGATTTTGATTTTGTGGAGTCGACTCTGCTGCCTTGCGGGATGTACTATAATCAGAGTCCCATAGATCAACTTGCATGGGATTCATGGGCCTTGCAAGAGAAAAAAAATGATTGTTGTGGCAATGATACTAATATTTCACCCCACAGAAACAAGGTTTAA
>PtrMYB009	
ATGGGAAGAGCTCCATGTTGCTCTAAAGTTGGTCTGTATAGAGGTCCATGGACTACTAAAGAAGACACGTTGCTCATTAACTATATCCAGGCACATGGTGAAGGTCATTGGAGGTCTTTGCCTAAGAAAGCTGGGTTACTTAGATGTGGGAAGAGTTGCAGGCTAAGATGGATGAACTACCTTCGGCCTGATATCAAGAGAGGGAACATCACTCCTGATGAGGATGACCTTATCATCCGTCTGCATTCTCTTCTTGGTAACCGTTGGTCTCTCATTGCGGGAAGGTTGCCAGGCCGAACTGACAATGAGATCAAGAACTACTGGAACTCTCACCTTAGCAAAAGACTCAAGAACAACACGGCAAGAAATAAGTCCAAATGCATGGGGGAATCAGCTGGAAAGAGAGGTGACACTAAGGCCAACAACAAAAGGAAGCACAAGGAGGACAACGAAGGCATTAGCAGTCGAAATGGAGAGGCTACTACAAAGACCAGGATTTATCTCCCACGGGCAACAAGGGTTTGTGCATCCTCGGTTGCAAAATATATCAATAATATTCAAAGCTTGATTGGGTCATCATCTAGTAACGCAGAGGATGGCGATCATACCAATTGGGGCATGTCTGGTCTTAAAGTTGCTAACAATGGTGGACAGGCTTGGGCTTCCAATAATGAAGAATTTGATGGTCCAATTTCTTTACAGAAAGATATTATGTTAGATGACATCTTTGAGGAATACCAGCAACTCCTCAAGGCAGATGATCATGGTCAATTGGATTCCTTTGTGGAATCTCTTTTGGCTTAA
>PtrMYB010	
ATGGGTCACCATTCTTGCTGCAACCAACAAAAGGTTAAGAGAGGACTTTGGTCACCTGAAGAAGATGAAAAGCTCATCAGATATATCACTACACACGGCTATGGATGTTGGAGTGAGGTTCCTGAGAAAGCTGGGCTTCAAAGATGCGGCAAGAGCTGTCGTTTGAGATGGATTAATTACTTGAGGCCTGATATAAGAAGAGGGAGGTTTACTCCAGAGGAGGAGAAGTTGATAATTAGCCTTCATGGTGTTGTTGGAAACAGATGGGCTCACATAGCAAGCCACTTGCCTGGAAGAACAGACAACGAGATAAAGAACTATTGGAACTCTTGGATTAAAAAGAAGATACGAAAGCCTTCAACTTCTCCAACCATAACCAATGCAACTACCGGAACCGATCATTCAAATATAAATTATGCCTCAAACCAGCTAGATTTATTGCATCAAGATTTGACAACAAGGACACAAATCCAAGAAACCCTATTTTCATCTTCAGCTCCCTTATTTATGTTTGACACGAGTACCTCGCTTGATGGAATTGCGGATAGTAGTGTACGTGGAGAGGTTTTCCCTGATTCGGCAAGCTTGAACATGGAAACTTGGAATTCAAACCAGCACCATCAAGTTCAAGCAGCACTGCCGCCGCAAGCAACTTTTAGTATTGGAATGGATACAAATTACTTGCCTCCATTGATTGACAACATGATGCCTATTGAAATGCAATCCTGTAGCATGAATGAAGAAGGGGAGATATCATTGGAGTGCTTACAGAGGCAAGAGTTGAATATTGAATGGGTTGAATCACAGCAATGCTCGAACTTTCTTTTTTGGGATAATGTTGAAGAATCAGTACTTGGTGGAGAAGAAATTGCACCAAATTCATCTAACATGGGAGCTGCTACACTCTCTTCTTTCCCTTCATCTCTATAA
>PtrMYB092	
ATGGGAAGGCAACCTTGCTGTGACAAACTTGGGGTCAAGAAAGGTCCATGGACAGCCGAGGAGGATAAAAAACTCATCAATTTCATCCTCACCAATGGCCAGTGCTGTTGGAGAGCTGTCCCTAAGCTTGCAGGACTCCGACGATGCGGCAAGAGTTGCCGGCTTCGTTGGACTAATTATCTTCGCCCTGACTTGAAGAGAGGGCTTCTTACTGAAGCAGAAGAACAGCTGGTTATCGATCTTCATGCTCGTCTTGGCAATAGGTGGTCCAAGATTGCAGCTAGATTGCCTGGAAGGACAGACAATGAGATTAAGAATCACTGGAACACTCATATCAAGAAAAAGCTACTCAAGAGGGGAATCGATCCTGTTACACATGAACCCTTGCACAAAGAAGCCAGGCCTGAAGAAAGTTCATCGTCTCATGCTGATATTTTGCCGGAATCTAGTAACAACAATGTTATGCAAGAAAATGATGGCATCGTTATTAATTCGGACGATAATCCAAGATCACCTACTGAAAATTCTTCTAGTCCAGAGGATTCGATCTTGTTAGATAGTATTTGCAATGATGAAATGTTACTGAACAGCTTGTGGATGGAAGAGCCTCCGCTAGTTGATGCATCATGGAACAATATAATTCCTCCGGCTGCGGCGAATACTAACGACGACACGGGTTATCCTTCATGGGAGGAAAATTACACATGGTTATCGGACTGTCAAGATTTTGGCGTTCACGACTTCGGGCTCGAATGTTTCGACAGCATGGAATTGAGCGCACTTAGCACATTAGAGATGGAACACAAGCACTAG
>PtrMYB149	
ATGGTTAGGTCTCCTCGTAGCCATGGCAGTGACTTCAAGAAAGGGCCATGGACGCCGGAGGAGGATGAGAAGCTAGTTGATTATATTAAGAGGAACGGTCATGAAAACTGGAAAGCACTCCCTAAGCTTGCAGGGTTGAATAGGTGCGGGAAGAGCTGCAGATTGAGGTGGACAAATTATCTGAGGCCTGATATCAAGAGAGGAAAATTTTCTGAGGAAGAAGAACGAGTCATCGTCAACCTTCATTCTGTTCTTGGAAACAAGTGGTCAAGGATTGCTAACCATCTTCCGGGACGGACCGACAACGAAATAAAAAACTTTTGGAATACTCACATAAGAAAGAAGCTTCTTCAAATGGGGATTGACCCAAACACTCACAAGCCAAGGACTGATCTAGATCATTTCTTGAATCTCTCTCAGTTTCTTGGCGCAGCACAGTTTGGCAATACGGCAGATCCATTGGACAATTTTCTACAGTTACAGGCAGATGCCACTCAGTTAGCCAATATCCAGTTGTTGCGAAATCTGTTGCAGATTATGAATACCAACACACTGACAAATCTTGAGAACAACAGTCTCTTAGGATCCCAAAATCCTAACCTGTTTGAAGGATTGGGCAATGGGGCAACCATCTGCAATACCAAGGAACCATTTAACCCAGTATCTCAGGATCTCTTTAACCCACTTGCTACCCCTCAAGCACCACCCAATGACTTCCAAGCTATCTCGAATTTATGGGCTAGCTATGAAGGTGGATTTGGCCCTGAAGGCCTTAACATCAACAATAACAGCTTGAGCAGTTCCTATGGTACTCAAACAGATCAAAATCCACTTCCTGCATTGGTTTCAGCCTCAACCTCCCCTGGAACTTCCATCGTTAACCAAAAAGAAAGCAAGGGTAACCCATCAAACTACTCCACTGGCACGCCTACCTACACTGTTTTTGAGGGCTGGGAGAAGCTGATCGATGATGACTACTACAGCTCCTACTGGAAAGATATTCTGGAATAG
>PtrMYB011	
ATGGCTACTATGAAAAAAGAGTCGGTTAAGACCATGGAAACCATGCCCAACAAGGGAGCATGGACAGCTGAAGAAGACAGGAAACTGGCTGAGGTTATTGCAACTCATGGTGCCAAAAGATGGAGGACAATCGCATCCAAAGCAGCTCTCAATAGGTGTGGTAAGAGTTGCAGGCTAAGATGGTTGAATTATTTAAGACCAAACATCAAGAGAGGCAATATATCTGACCAAGAAGAGGACCTCATACTTAGGCTTCATAAACTACTAGGAAACAGGTGGTCACTGATTGCCGGAAGATTACCGGGTCGAACAGATAATGAGATCAAGAACTACTGGAATTCTCATTTGAGCAAGAAAATAAACAAAAAAGGGAAACAGATTGAAGCTTCAAATAGAGAATGCCAGAAAATTGAGAAAAAGACAGTAGAGATCAGTTTGGAGTTGAAAGAAGATAATAAGCCACATAATGGAAGTGAAGAAGGCTCAAATGTAAATTTTAATATAGACGATCTCTTTGATTTCACCGATGAAGATACTTTGAACATGGAATGGATGAGCCGATTCCTTGAAATGGACGAGGCTTAA
>PtrMYB108	
ATGGGACATCACTCATGCTGTAATAAACAGAAAGTTAAGAGAGGTCTATGGTCGCCTGAGGAAGATGAGAAGCTCGCCAACTACATTTCGACATATGGTCATGGTTGCTGGAGCTCAGTCCCTAAACTTGCAGGTCTGCAGAGATGTGGAAAGAGCTGCAGACTAAGATGGATAAATTATCTAAGACCTGACCTAAAACGTGGAAGCTTCTCTCCTCAAGAAGCAGCACTTATCATCGAACTCCATAGTATTCTAGGCAACAGATGGGCACAGATAGCTAAGCACCTACCAGGAAGAACAGATAATGAGGTGAAGAACTTTTGGAATTCAAGTATCAAGAAGAAGCTCATTTCTCATGATCAAGTTCCTGCTTTAGCCGCCTTCACTGATTATATTGTCCACAATTCGAGCGTTCCTGAGGAAGCTTTCCTCTCTCTGAATGCAAACCCTAATCTCATCATGACTGCTCATCATCATGATCATCACCAGCTCTACCTCCCCTCACCAACCTCAATTCTACAAAGTTTTGGCCATGGAGATTTCAAACTCAACCAACCCAATAATTACAATGTTGATTTGCCTCATTTGTCACCTGCAACTCCCTTAATCCCACCCCCTCTAAATGATAATTCATCTTCATTTGACCCAGGGTGGTCATTGCCTTATCTACCTCAACACCTCGATCAAAACCAAGAAGATCATCATCAAAGTTTGAGCAATGGGGCAATTCCAGTGCATTATATTGGAGAGAAAGTTGTTACTCATGATCAGAGTACGATTAATGCAACAATGTCTTATGACAATCAATCTATGATGGTGTCTATGATGCCAAAACTTTTTGAGATCATTGAAGGAAATGTTTGCCGCATGCCACCTTCATCTGAATCACAGAACACAGTTCACGACCCACTTGCTAGACTTTCAAGTCTCCCATCTGGGCCGTATCCAGTACATGAAGTGGCAACCAGTCAATTGGAGTCCATCGATGCAATCATGTCATCACTGTCAGCATACTCCTCCTCCTCATCATCATCATCCTTATCACCATTTTCAAGTAGTCAATTTGTTGCAAACCCCCATCTTCCTTCTAGCTGGGATGCCTAG
>PtrMYB012	
ATGAGCAGCATGATGAATGGGACCGAGGATAATAAGAGGTCCAAGGGTCGTCAAGATTCACCTGCAGCTGATGAAGTTAATGATGGGGGAATGGTGGGTGGGATTACTCCTTTGAAGAAAGGCCCATGGACCTCTGCAGAAGATGCTATTTTGATAGACTATGTCAAGAAGCATGGAGAAGGGAATTGGAATTCTGTCCAGAAGCACTCAGGGCTCTTCCGATGTGGAAAAAGCTGCCGTCTGCGATGGGCGAATCATCTACGACCAGATCTGAAGAAGGGTTCATTCACTCCAGAGGAAGAGAACCGCATCATTGAACTCCATGCTAATATGGGAAACAAATGGGCTCGAATGGCTGCAGAGTTGCCTGGAAGGACAGATAACGAGATAAAGAACTACTGGAATACAAGAACAAAGAGACTGCAACGTGCTGGCTTACCACTTTACCCCCCTGAAGTTTGTCTGCGAGCATATAAGATGAATAAAGATGGTCAAAATATGGGCAAATTGCAAACAGGGGACGCACATGATCCTGATATGATGCTGACTGACCATTTTAAGATTCCGGAAGTGGAATTCAAAACTCTGGCACTCAATCCAGGTGTCCTGTCTTATTCAACGGGTCTTTTCGATGCTTCTGCAAGCAGCATGCTGAAACAAGGTGTAGGTTCATCCTATGGTCAGGGCCTTGTGTTCCCAACAATTCATCCTGCCAAACGCTTTAGAGAGTCACAGACCATATTCACTGGTCTTGATGGTAGTGTCAGTGGTGGAATACCAGAGTTCGATCAATTTACAGATTATCATCGCGGAAAGATTACAGGGAACTTTGGGTTATCTTCCCCATATGGTTGTGATTTGAGCAACTATGACCAGTCATCATGCGGTGTTCTTCCTGGCAGTCATGCCATATTAAATGGCAATTCTTCTTCTTCATCTTCTTCTGAGCCCATATATAGGGCCACGAAGTTAGAGCTCCCTTCACTCCAATATTCAGAAACTCAACAAGATAGCTGGGGAACACCTGCTTCCCCACTGCCTTCACTTGAGTCTGTTGATACTTTTATTCAGTCTCCTCCAACCAAGGAGACAAAGTCAGATGGTCTGTCACCAAGAAGTAGTGGTCTCTTGGAGGCAGTACTCTATGAATCACGAACTCTGAAATACTCAAAGAAATGTCCAGGCCACCAAACTTCAGATGCTTTTGTCCCAATTGGTTGTGGAGTGCATAGTTCACCTTTGAATGCCTGCGCAGCAGAATGGGAACTACATGCTGATCTTAACTCTCCTTCAGGTCATTCTGCTTCCTCATTGTTTAGCGAGTGCACCCCGATCAGTGGAAGCTCGTCGGATGAACAAGCATATAATGTCAAGCCTGAGCCAATCGATCAGGTTTTGCCATATGTTGAAGCGAGAGAAGTTCTCAATCAGACAGACTGTAACAGGCCAGATGTTTTGCTTGGCTCAACCTGGTTTGCGCCCAGCAATAAATACCATAATGACCAATTTTTTCAGACTGATGATGTAGCGGCACTTCTTGGTGGAGATCAACCGTGA
>PtrMYB206	
ATGATGCAAGACGAGATCCGAAAGGGTCCATGGACAGAAAAGGAGGACATACTACTGATCAACTTTGTGCACTTATTTGGAGATCGACGATGGGATTCTATAGCAAAAGTATCAGGTTTGAACAGGACAGGAAAAAGCTGCAGGTTGCGATGGGTTAATTATCTCCACCCTGGTCTTAAGAGAGGGAAGATGACACCTCAGGAAGAAAGACTTGTGCTGGAACTTCACGCCAAATGGGGAAATAGATGGTCAAGAATTGCTCGCAAATTACCTGGACGTACTGATAATGAAATAAAGAACTATTGGAGGACTCATATGCGGAAGAAGGCTCAAGAGAGGAAAGGGGCCATGTCCCCTTCACTGTCATCTTCAAACTGTTCCTCTTCATCCAATACCACTACAGTGAATTCATCACCTCTTCCACGAACTGGAGAAACAAGTTTCTATGACACAGGAGGGCTCGAACAAGTTGCTTTAGCAGGGAAAAATAGCGAGGCAGTTCAAGGAGGTGAGAAGGGATACTCGATGGATGACATATGGAAAGACATTGAAAACACTATTGAACCAGTTTGTGATGGGTTTAGTGAAAAAGGTTGCAATTTTTCTTGTCCTTCGTTGGCTTCGCCGTCATGGGACTATTTCCCAGACACCCTTTGGGGTTTCGGTGAAGAAGAGGGCAAGATATTTCTCCCTTACGACGATGGGACAACGATTTTGACTGGCTAA
>PtrMYB001	
ATGGAAGGAGGAGGACGCGTTGGTGGTCGTCTTGGCAATCGAAATTGGCAAAACAACCGTCCCAACATCTATCCACCATTAACAGCCAGAGATAGATTTTTATTTGGTCAGAGCCATTTCACACCCCACCAAAATATTCAAAACAATGATAAAAACAAAGAAACCACTGTTTCAAACAATGGGTCGTGTGGTTTTTATCCGCCTAGTGGTGCAATTGGTGCTGTTCCATGGCAGAGCATTCAAGAGACAAGCTTTGTTGATGGTGCAATTGGTGTTGGTGGAGATGACCTTAATTGGACATACGAGGGAAACCCTAATGGGGGTTTGAATGGAAAAGTGAGTGTTTCAGGTAAAAGTTATAAAGGGATAGGAAAGAAAACCAAGAAAGGATCCTGCGCAACTTTGATCAAGGGGCAATGGACAGAAGAAGAAGATAGGAAGCTAATTAGGTTGGTGAAGCAATTCGGAGTGAGAAAGTGGGCTCAAATCGCTGAAAAGCTTGATGGTAGAGCTGGAAAGCAGTGTCGTGAGAGATGGCACAACCATTTAAGGCCTGATATCAAGGTTTCTTCTCCTTTCACTTCCTCTAGGAAGGATAGCTGGAGTGAAGAAGAGGAGAGAATAATGGTGGGAGCTCATGCTAAAGTTGGAAACCGATGGGCGGAGATTGCAAAGCTTATTCCAGGAAGAACAGAAAATGCTATAAAAAATCATTGGAATGCTACAAAAAGAAGGCAGAATTCAAGGAGAAAGCACAAGCAAAAAGAAAGCAAAAGTGGGAAAACTCAATCCTCGATACTTCAAGACTACATTCGAAGCAAGAACCTTAAAAATGCTTCAACTTCTACCCAAAGCACAACCACTACCACCAACACCCCATCAAGCTCCATATCTGAAGAACCATCGAGCCAAAACAACTATTTTCTCCCTGAATTATCAGAATCAAACACTGATGACTCTCCATCATTACTTGCACAAGCATGTAGTGATGACGAACTTATGTTCATCCAAAATTTCTTTGCCAACAAATCCAAAGACCCATCAACAGATAAAGCTGATATGGAGAATCCAATAATGGAAGTCAACAGCTTCAATGCGGATCTTTTTAATGATTCCTTGTCCTTGGATTCTTGGGGTTCATATCAAAACAATGGAGGTCAGCAGCTCAATGATGGAAATGAAAATGGCTTTGTTTCTTCTAGTCTGAATCCAAAGTTGTGCACTAATGGTTTCCAAGGAGCGGAAGATCATACACCCCCTCATAACCACCTCCATTCTGATCTCTATCTTTCGTATCTACTGAACGGAGCAAGTAGCGCCCCGTGTTCGTCTTCTACTGAATATGGATACAACAGCATGAACCTGGACTTGGAGATGGATCAAACTGATTCTCTCAATGGAAAGAAGGAGATGGATTTGATAGAGATGCTTTGTTCTTCTCAATTCTCTCAGGGTTGTAACAAAATGTAG
>PtrMYB002	
ATGAGGAAGCCAGAGGCCTCTGGGAAGAACAACGATATAAGTAACAAGTTCAAAAAGGGCTTGTGGTCGCCGGAGGAAGACGACAAGCTCATGAACTACATACTAAACAATGGACAAGGTTGTTGGAGTGATGTAGCAAGGAATGCTGGTTTGCAGAGGTGTGGCAAGAGTTGCCGGCTTCGTTGGATTAATTACTTGAGGCCTGATCTCAAGAGAGGTGCATTTTCACCCCAGGAAGAAGAGATGACCATCCATTTGCATTCCCTTCTTGGCAATAGGTGGTCTCAAATAGCGGCTCGCTTGCCAGGAAGAACCGACAATGAAATCAAGAACTTTTGGAATTCAACAATAAAGAAAAGACTAAAGAGCCTGCAGTCATCCAACGCATCACCAAACACAAGTGATTCATCCTCGGAGCCTAGCAAAGAAGTCATGGGAGGGTTCATAACCATGCAAGAGCAAGGCATTTTGCCAATGAACATGGATCCGTCACTGTCATCTTCATCATCGTTGGAAACCTCCATGCAAGCAATGATTCTAAATACCATGATGGACCCATTATTACCTATGCTTGATCATGATCATGGCCTAAACATGTATATTGGTGGTGCAAGTGGATACGAATTCAATGGTGCACCACCATGCATGACTCATCAAGTTCGAGTGAACAGTTCTGATCATGGGTTGTATGGGCCGGAAGGGATCTTTGGAGGTGTTAATGTTGGGATTCCTCCTTTAGAGAGTGTAAGCTGCATGGAGGAAAATGCAAAAAGCCAAACTATACAGGATAATAGCACTGACAAGCACCCATATAGTAGCTACGTGAGTAGTCTTAACAAAAATTGCAATAGCACTAGTACTGATCATAACAAGACAGATAACGCAGCTGCTGAGATGGGGAATTTTTGGCACGGAGAAGAGTTAAAAGTGGGGGAGTACTGGGACTTGGAAGATTTCATGAGAGATGTTTCGGCCTGTCCTTCTCTTGATTTCCAAAGTTGA
>PtrMYB003	
ATGAGGAAGCCGGATCTAATGGCCAGAGATAGAGTGCCAATCAATAATAATATGAACAGGGCCAAACTTAGAAAGGGCTTATGGTCACCAGAGGAAGATGAGAAGCTCATCAAGTATATGTTAACTAATGGACAAGGGTGTTGGAGTGAAATTGCTAGGAATGCTGGCTTGCAAAGGTGTGGCAAGAGTTGCCGACTGCGATGGATTAACTATTTGAGACCTGACCTCAAGCGTGGCGCATTTTCTCCTCAAGAAGAAGAGCTTATCATTCATTTACACTCCATTCTTGGCAACAGGTGGTCTCAAATTGCGGCGCGTCTTCCAGGAAGGACAGACAACGAAATAAAGAATTTTTGGAATTCTACATTAAAGAAAAGATTCAAGATCAACAGCACTTCCACATCCTCACCAAACGATAGTTCTGATTCATCAGAACCTAGAGATCATGTCGTAGGAAATATCATGCCCATGCATGATCATGACGTTATGACTCTGTGCAAGGACTCATCTTCCTCACCATCCATATCCATGCATGGTGTGGTCACAGGCAACCAATTTGATCCTTTCACCGTGCTCAGTAACCGCTATGATGTGAGTGGTGCAGCAAGTTTATTTGACATGTCCACATGCTTAACACAGGTGGGTATGGGAGATGGATTTTATGGTGATCATTATGGGATTTTGGAGGGTAATAATAAAATAGGGCTAGAAAGTGATCTTTCTCTTCCGCCACTCGAGAGTAGAAGCATTGAAGAGAATAATGCAGTGAGTAATAACAGAATTGGCGTGAAAAGCAGCAGCAACGACAACCACCACTTTGATAGTACCTGCTTCAATAATACTGATCAGAGATTTAAAGTAGAGGACATGTTGGGGCTTGAAAATCATTGGCAAGGAGAAAACGTGAGAATGGGAGAATGGGATCTGGAAGGTTTAATGGAAAACATATCTTCCTTTCCTTTCCTTGATTTCCAAGTTTTATAA
>PtrMYB176	
ATGGATTGTGATCGGGTTAAGGGACCTTGGAGCCCGGAAGAGGACGCGCTATTGAAGCATTTGGTGATAAAACACGGGCCGCGTAGCTGGACAATGATAGCAAGAGCAGTACCAGGTCGGTCCGGGAAATCTTGCAGATTACGATGGTGTAATCAGTTGTCACCGGTGGTAGAGCACAGAGCGTTTACACGAGAAGAAGATGTGATCATCATAAATGCTCATATCAAGTATGGTAATAAATGGGCTGCCATAGCAAGACTCCTTGATGGACGTACGGACAACGCCATCAAGAATCATTGGAACTCCAAGTTAAAGAGGAAATACGCGGACTTCATTGTACATGGCGGAATGGTCAATGAAGATGGAGTGAAGGATAAATCTGCTAAAACGGTGTCGTCGTCTTCTGTTCTCGAGAGGGCTAATACTCCTTCGGGATCTGAAGTTAGCGATGCTGGGTTACCAGGGACGTCATCGTTGTTGGTACAAGAAAACGTGCCTGTTGTTGAAAGTGGGATTAGTAACAACGCTGACGTTTCGACTGAACTTACGTTGTCCGTTCCAGGGATGAAGTCTGGACAGTTGGGGAGAGATCATGGGGTGGGTAATAAAGGATTGTTAACGGGAGATGCAGAGAAAACGATGACGTTTGGGCCGAAGTTGTTAGCAGTTATGCAGGAGATGATTAGAAAGGAGGTGAGGGATTACATGGTTGGGATTGGGGGAAAAAGTGGTTAG
>PtrMYB188	
ATGGGAAGGCAACCTTGCTGCGATAAGGTTGGATTAAAAAGAGGTCCATGGACAATTGAGGAAGATCATAAGCTCACGAACTTTATCCTCAACAATGGTATTCAATGCTGGCGAATGGTTCCTAAGCTTGCAGGTTTGCTAAGATGTGGAAAAAGCTGTAGACTAAGATGGATTAATTATCTGCGGCCGGATCTAAAGAGAGGTGGTTTTACAAAAATGGAAGACAATCAGATTATCCAGCTTCATTCACGTCTTGGCAACAGGTGGTCTAAGATTGCTTCACATTTTCCGGGCCGCACAGACAATGAAATCAAGAACCATTGGAATACTCGAATTAAGAAGAAGTTGAAGGTTCTTGGTTTAGACCCCGTGACCCACAAGCCCATTGAACAAACAGAGAAGGATGTTAGTGGTGAGGAGGATGAGACAATTCAAGAATCTGTTTCCTTAAAAGAACAAGAGGAAAGCTTGGAAGTCAAGTCAGAGGATCGTGATCAAGCCAAGAGTGATTTTGTACAAGAAAGAGATCAGAAACTTGAGCAAGATGAATTGAAGATATTGGATGAAACTGATCTTCTGAAGAGCTATGAAATGTTGTGTGGGAGCTTGGATGTGGGCTCATGGATTAATCAAGAAACCAACACATCTACTTCTTATAGTTCTCAAGAATCTAATAACCTTTCAGCTGGTGAATTCCATTCCATTCAAGAAGACTCTGTAAGTCAATGGATTGAGAGTGTGGACTCTTTTCTCTCATGGGACAGCTTCAGTCATCTAGATGAAGATCTTTTCTTCCTGGAAAATAGCCAATGTAATTACATGACGCATTCGGCCCCTAAGCGCCTCTAA
>PtrMYB207	
ATGGAACTCGCTTGCAAAAGCTGCACGCTTGCAAAAGCTGCAGGTCTGAAACGTACCGGAAAGAGTTGTAGGCTCCGTTGGCTCAACTACTTGCGGCCTGACCTTCGAAGAGGGAATATTACTCCTGAAGAACAGCTCTTGATCATGGAACTGCATGCTAAGTTGGGAAACAGGTGGTCGAAAATTGCAAAGCATCTTCCAGGGAGGACCGACAACGAGATAAAGAATTACTGGAGAACTAGAATCAAGAAGCATACTAAGCAAACTGAACCATTTGCGGCGGGGAGTTCTGAGACTAATGAACATGGGAGCAGTACTTGCCAAGTTTCCAGCGCAACCGACCAAATGGAGACCTATTGTCCACCATTCTATCAAGGAGACGTAGGGGCCTTTTCTGGTGGGAATATACCTCAAGAACTGAACGAAAACTATTGGAGCATGGAGGATCTCTGGTCCATGCAACTGCTTAATGGCGATTAA
>PtrMYB004	
ATGCTGATAGATGAATTTCCTTTCCTTTCAAGCCTTCTCTCTGAATACAACTTGAATCCAGAGGGAACTAATGACTTTTCCCTTGAAGAGGCTCTCTCTTCCAAGGGCCTTTTTTACAATTTTCACCATCTTGGTTATGGCCACCCCACCAATATCATTCCCCCCTATCTTGATCTTGATCATTTTACCATTGAAGGCTCCTCGCAGAATCCGTTTTCTGGAATTTCAGGAACATGCATCGACCCTGCTCGCCTTGATTCGTTGGCAAGTGGCTTCTCTAGTCATGATCTCAATGCTTATACACCCACAGTAGTACCTTTGTTGCCTGCAGGTTGTGGAGATAGGCTATTGCATGGCTTACAAAGAGGATCAGTTCGGGATCATGATTATCAGAAAATATCTGGAGCTCGCTCCTTGAATCAAAAGGAGATGAAGGAGCAACGCGGGTTTGAAGAAATCGGACGGACGAGGACCGCTAACAATGGGGTATCCACAGATGAGGCCTCATGTGTGAGTACTGAAGATTCTAAGCATCACAAGCAAGTTGATCATCATAGGAAGGCCAAGAAGTTACTACTGGAAAAAGACTCCAAAGTTCATAAGAAATCTCAAGTTATCAAAGGCCAATGGACTCCTCAAGAAGACAGACTATTAGTGCAATCGGTGAAGCAGTATGGAATAAAGAAATGGTCTCAAATTGCAAAGATGCTGGAGGGCAGAGTAGGGAAGCAGTGTAGAGAGAGATGGCATAACCATTTGAGGCCAGACATCAAGAAAGATGCATGGAGTGAGGAAGAGGATGAGCTACTAATCAATGCCCACAGAGAGATTGGAAATAGATGGGCCGAGATTGCCAAGAGATTACCTGGAAGGACAGAGAACACCATAAAGAATCACTGGAATGCGACCAAGAGAAGGCAATTTTCAAGGCGTGAATCTGGGAAGGACCTGGATTCTAAAAGCACCCTCTTGCAAAGCTACATTATGATGGTGACTTCATCTTCATCAACTCAAGAAAATAACGAGGAAGAGAAAACTGACGACGTTAATTCCAATTCACCTAACCAAAACGAGAGCCCAGGTTCATCCTCGACAGATTTGGAAATCCCATATGGACATGGCCATAACAACGAGGCATCCAAGTTGTCTTTTGACACAAACTTGTTTAATGATAGTTACGGGTTTATGTCCTTCCTGGAAGAGATGCCTTGCAGCTGCGTGGTTGATGAGAGCAATATGGAGTTTGAGATATCGGGATTGGATAGTTTGATGAAGGGTGCTGAGGTGAAGAAGGAGATGGATTTGCTAGAGATGATCACCCAAGGAATTAGTCACTAA
>PtrMYB219	
ATGGGAAAATCTCCTTGTTGTGAGAAAAATGGACTAAAGAAAGGTCCATGGACAGAAGAGGAAGATAAAAAATTGATTAGCTACATTCAGAAACATGGGCATGGAAGATGGCGACTCCTACCAAAAAATGCAGGACTCAAAAGATGTGGAAAGAGTTGTCGTCTTCGATGGACTAATTACTTGAGGCCCGACATCAAGAGAGGAAAGCTCTCATTTGAAGAAGAAGAGACAATAATTCAGCTGCATAGTGTTTTGGGAAATAAGTGGTCTGCAATTGCTACTCGCTTGCCTGGACGAACTGATAACGAAATCAAGAATTATTGGAACACCCACATAAGGAAACGGCTACTGAGGATGGGAATCGATCCTGTGACTCATAAGCCACACCTAGATCTTCTTCAACTCTACTCGGTTCTCAACTCGACTGTCCACAACTCATCTCAGCTTAATATTTCAAGTTCGCTTGGCATTGGACCCATTTTGAGCCCAGATCTCTTGAATCTAGCCACTCCTTACTTGTCATGCCAAGGCAACTATATTAGCCAAGATGTCAGTCCAAAACTTGTTCAAGATAGCCAAGTTGGAAACAACCATGTTCAAAACCAATTTCAATGCTTCCAACCAAACGAGCTCCAAAACCAAATCCAAGCTTGTACAAATACACTAAGTGCTCAATTTCTGTATGAAACCCAGATTAGTGCAGCCAATTTGGAACAACTTTCTTGCAACCCCACCAACTTTAGTTGTCAAAATTCTCTACGAAGTTCGTGGCACGCTAACGGAGAGAGTACTCCCGATATTTGTGAAAGTCTCATGTCAAACTACGTGTATCATGATTCTAATAATAAACCCATCACCAACGATATTTCCTTTGAGACACTACAAAGTTTGAGTTTCGGCTCGCTTCTGTCTACACCTTCATCTAGTACAACTCCCTTGCGTTCTTCATCAACGACTTATGTCAATGTCAGCACTGAAGATGAGAAGGATAGTTACTGCAGCAATATGTTGGTGTTCGACATGCCCAACAGCTTGGATGCCAGTAGGCTCATTTAG
>PtrMYB005	
ATGGGCAGGATTCCATGCTGTGAGAAGGACAACGTGAAAAGGGGACAGTGGACACCTGAAGAAGATAACAAACTCTCTTCTTACATCGCCCAACACGGCACCCGTAACTGGCGGCTCATCCCCAAGAATGCTGGTCTTCAAAGATGCGGGAAGAGTTGCAGGCTGCGGTGGACAAATTATCTTCGTCCTGATCTGAAGCATGGCCAGTTTTCGGATGCGGAAGAGCAGACCATTGTCAAGCTCCACTCTGTTGTTGGCAACCGATGGTCATTGATTGCTGCTCAGCTTACAGGACGCACAGACAATGATGTTAAAAATCACTGGAACACCAAGCTGAAAAAGAAGCTTTCTGGCATGGGTATAGATCCAGTTACCCACAAACCCTTCTCCCATCTCATGGCAGAGATTGCCACCACACTAGCAACACCACAAGTGACCCACCTAGCAGAAGCAGCCCTTGGCTGCTTCAAAGATGAAATGCTCCAACTCCTCACTAAAAAGCGGATCGACTTCCAGCTGCAACACTGCAACACAAATGTAGCACAAGGGAACACCTCATCCCCTTGTATTTCCACTAAACATGATGAAAATGATGATACCATTGAGAAAATCAAGCTTGGTTTATCAAGAGCTATGCAAGAACCTGGAATGTTGCCTCCAAACAAAATCTGGGACTCCACTGGTGTTACTTCTCCCAATTTGGCAGGCACCTGCTGTGATTTTCCTTCATCGGTTAATGCATTTTTATGCTGTCCATCTTCTTTCGGCAACGAAGGAGCTTTGTCACTGTGGAATCAGAGCATGTGCACTGGAAGCACATGCACAACAGGTGACCAACAAGGTAGGTTGCATGAAATGCTTGACAATGAAAACGGAGAAGAATTCGAGGGTGGGAAAGAGATTAGAAAAGTCTCATCCATATTCAATACAGACTGCGTGCTATGGGATATGCCATCTGATGATCTAATGAACCCAATTATTTAA
>PtrMYB220	
ATGGTGAGAGCTCCATGCTGTGAGAAGATGGGATTGAAGAGAGGTCCCTGGACTGCTGAAGAGGATCGGATTCTCATCAATCACATTCAACTTTATGGCCATGGCAATTGGCGTGCACTTCCTAAACAAGCTGGTCTGCTGAGGTGTGGAAAGAGCTGCAGGCTCCGGTGGATAAATTACTTGAGGCCTGACATTAAACGAGGAAATTTCAGCAGAGAAGAAGAGGATACCATCATCAAATTGCATGAGATGTTAGGCAATAGATGGTCGGCAATTGCAGCAAGATTACCAGGACGCACAGACAACGAAATTAAAAATGTGTGGCACACCCACTTGAAAAAAAGACTTGAGCAAAACCATTTCGCCCCAGAAATCAATGGAAGATCTGTTGATGTTTCTAGATTCAATCACGAATTAAAGACTGGTCCAGAAATAGTGAGTTCATCAAACGTTGTTGCAGCAGGATGTGATCAAAGCAAGGAACATAGACCAATTTCACCACAACAATGTTCAAGTGATGTCTCTTCGGTGACCACAGTTGATACCAGTAATGACATGTGCACGAAGGTAGCGGAGTCGGATGATTTTCTTGAAATGGATGAGATTTTTTGGTCAGAAGTACTGTCTGCTGATAATTCAAGCATGATGAGTGATTATTCTGCCATTAGCACTGAGCCGCAACTTCAATTTCCATTTTCTCCACTGATAATTGATGTGGAACAAGTCCAAGCCACTAATTCAAATATGTATGATGGCATGGACTTTTGGCACAACCTCTTCACAAGAGCTGGGGAATTACCAGAATTAACAGAAATTTGA
>PtrMYB189	
ATGGAGGAATATTCTTTGGCCGGTAATTCAAGTGATGATGCAAAGAGTACTGCTTGCCCTAGAGGTCACTGGAGACCTGCTGAGGATGACAAACTCAGGCAACTGGTTGAACAATATGGTGCACAAAACTGGAATGATATTGCAGAGAAGCTCCAAGGAAGATCAGGGAAGAGTTGCAGATTGAGGTGGTTTAATCAACTTGATCCTAGAATCAACAGGAGACCCTTCAGTGAAGAGGAAGAAGAGAGACTACTAGCAGCTCATCAAGTTCATGGAAACAAGTGGGCATTAATAGCCAGAGTATTTCCAGGTCGAACGGATAATGCTGTGAAAAATCATTGGCATGTAATAATGGCGAGAAAGCAAAGGGAACAATCCAAGCTATGTGGAAAGCGGAGATATCAAGATAGTCTAAGTGACTCCAATCCCCCCTCCAGTAGTTCGCATGCAAGGAAATCTAGGACTCAAGAGCTGTTCAGTTCGAGAATTGGATTTGAGGACTCTAGAGAGTGCGAATTTCGAAACCCCAGTAAAGATAGGACATTCTCAATATCTCCTTCTAGTTCTTCACCTTCTTGGAATTCCCCCCCATCAACTTTAGCAGCTTCAAACAATTGTTCTTTGGTGGATTTATCGAGAAGGAAAGGAAGAGATAATTACTTCAACTCAAGTTTATTATGCACCACCGAGAGCTCCAAAGTCTCCGATCAATCTATTTATAGATACCATATGAATTCTTCAGGGCGTAGCAGCAACTGGAGTTCCAGTAAATTCGGGCTTCCAAACTATAGAAGGGTTGTTCCAAGTCCATTAGGATACCTTAAACTTGGAGATGATTATGGAAACCATGGAATGATCAAGAAAGAGTTGTATTGTCATAATTCATCCACATTAAAGAATATGAGAGCGACGAGTAACCATCAAGAGCAACGAGATCATGAATCTATCAGACACAAGGATGTTCCTTTTATAGATTTTCTTGGTGTGGGTATATCTTCTTGA
>PtrMYB109	
ATGGGGAGGTCTCCCTGTTGCGATGAGATTGGCCTCAAAAAAGGACCATGGACTCCTGAAGAAGACGAAAAGCTTGTTGATCACATCAAAAAACATGGTCAGGGAAGTTGGAGAGCTCTCCCAAAGCTTGCAGGTCTTAATAGATGTGGCAAGAGCTGTAGGTTAAGGTGGACAAATTACTTGAGACCTGATATAAAGAGAGGCAAATTCTCTCAAGATGAAGAGCAAACGATTCTACATCTTCATTCAATTCATGGAAACAAATGGTCAGCTATTGCTACCCATCTACCAGGCCGGACGGACAATGAAATTAAGAATTTCTGGAACACCCATTTGAAGAAGAAGCTGATTCAAATGGGTTTTGATCCAATGACCCACCAACCATTAACTGACTTCTTTGCTAGCTTGCCTCAGCTCATGGCCCTCGCTAACCTGAGAGAACCAATGGAGCATCATCCATTAGATGAACATGCCATGGGATTGCAAGCAGAAGCTCTACAGTTAGCTAAGCTTCAGTATTTACAGTGTCTTCTCCAGTCAGCAGCTTCATTAATCCCCTCCGCCAACTCTTATGACCAAAACGGCATTACAGACCTGGAAGTTCTCAATCTGTTGAATTCAATTCCACCCATAAAAGAAAACCCAGTACTAAATTCATCAGAACTTGAGAATCAAGGCTCATATCACTTTGGAAATGCTACCTCTCAACTACTCCACCATCCAAGTTTATTGTCTCAATTGTCTGCCCCACAAGTCCCTTTCAGTTATCAACCATCTTTGAATACTGAGATGGGTCAAGCTCCATTTTTAACTACAATTCTCAGCCAGGGAGATAGAAACCCATCTGATTCTTCATGGGTGCTTCCTTCTCCTACGCTTGCTCCTCAAGCTGCAACCGAGACTTCCAGAAGCAATCCAGGTGATGCTAGCAGCATTACTTCTAGCTATGGTGGAGTAACTTCTTGGCCCGAGCTTCTTTTTGAAGGTCCTATTATGCATGATATTTCCTAG
>PtrMYB112	
ATGGGGAGGGCTCCTTGCTGCGACAAAGCCAACGTCAAGAAAGGCCCATGGTCACCTGAAGAAGATGCGAAGCTCAAGTCATATATAGAGCAGCATGGCACTGGTGGTAACTGGATTGCTTTGCCTCAAAAAATTGGTCTTAAGAGATGCGGCAAGAGCTGCCGCCTTAGATGGTTAAATTATCTTCGCCCGAATATTAAGCACGGAGGCTTCTCTGAAGAAGAAGATAACATAATTTGCAGCCTTTACATTAGTATCGGAAGCAGATGGTCCATAATTGCAGCACAATTGCCAGGAAGAACCGATAATGATATAAAGAACTACTGGAACACAAGGCTGAAGAAGAAGCTTCTTGGCAAGCAGCGAAAAGAGCAACAGGCTCGCAGAAGTAGTGGCCTAAAGCAAGAAATGAAGAGAGGAAATGGAAATCCCGTGGTTCCAGCTGATAACAATAACCAAAACCCTTATTGGCCAGAGCTGCCCATACTCGCTCCCATACCATACTCTAACCATGAACCGCATTTCAATGACCATGCCTCTATCAGGAAATTACTTATCAAGCTTGGAGGAAAATTTTCTGATGATGATCAAGTGAATCACAATGCGATGAATCCCCAATTCCCAGCTGATGTATCCTATACCCAACAGCTCTATGATGATCAGTCCATCAATGTCTCCTCTTCTGCTCCGATGGAGGAGACCTTGGATGATACTGATACTCAGTTTGCACAAACACAGTACGACATAGATGGGGCTGCAGGTTTGCAAATGTTGCAAGGACAAAGCAGTTTTCCTGCGGGGCTTGAGCAAATGGTTAGCAGCAACCCGCCAAGACTGGACGGGCTGGAGTTTCTGTTAGGTGATGATATGGTCAATAACAGAATTAGGACTGCTTATGGCACTGAAAGCATGATTGATTGCGGTGAGATGACCTCTCTGATTTTTCCTCCTGGTGCATCAAATTGTGAAGGGATCATACAACAAAGGTTGCTGCAAGAATGTGCCTTTGATGAGCCGAGGTACCCTGGGCCGCTATAA
>PtrMYB177	
ATGGCTTCTACAAGAAAAGATGTGGATCGGATTAAAGGTCCGTGGAGCCCTGAAGAAGATGAGGCGTTACAGAGATTAGTCCAAACCTATGGACCAAGAAACTGGTCTCTAATAAGCAAATCAATCCCCGGTCGATCTGGAAAATCATGTAGGTTGCGATGGTGCAACCAGCTATCCCCTGAGGTCGAGCACAGACCGTTCAGTGCCGAAGAGGATGACGCAATCATCAGGGCCCATGCTCGTTTCGGCAACAAATGGGCCACCATCGCTCGCCTCCTCAATGGACGCACCGATAACGCTATCAAAAACCACTGGAACTCAACCCTCAAGAGAAAATGTTCCTCTATGTCTGATGACTTAAACGACGACGCACACCAACAGCCTCTTAAAAGATCCGCAAGTCTCGGGGCTGGTTCGGGTCTATACTTGAACCCGAGTAGCCCTTCAGGATCCGATTTGAGCGATTCAAGTGTACCCGGTGTGAACTCATCTCCGGTTTACAGACCACTGGCTAGAACTGCCTCTCTTGTTCCACCAAGTTTGTCCATTGATGTGTCCTCTCCAACTGCAGATCCCCCAACTTCACTGTGCCTGTCTCTGCCTGGATCCAATACTTGTGAGACTCCGGGATCCGGATCGCGTGCTGTTAGCCAGACGCAAACACCGGTTGCACCTCCACCCGCTGCAGTTACTGTGCAGCAACAGCAGCAAATTCCAGCAGCGCAAGAAAATGTTGAATTTGGATACGAGAAACAGTTTTTCAGTTCAGAGTTTTTGGCAGTTATGCAAGAGATGATAAGGAAGGAAGTGAGGAGTTATATGTCTGGGATTAAGCAAAATGGGCTGTGTTTGGGAACAGAGGCTATAAGGAGCGCTGTCGTTAAGCGAATTGGGATTAGCAGAATCGAGTAG
>PtrMYB122	
ATGGAAACAATGAACATGTGCTCTACTTCTTCTTCAGATTCTTCCGCTTCGGAGTCTTCTTTCAATGACAATAAAACACCAAGAAGTACCGATAAATCTGCCAGAATTAAAGGTCCATGGAGTTCAGAGGAAGACATGATTTTGACTGGGCTTGTTGAGCGACATGGACCAAAAAACTGGTCCTTGATAAGCCGTTACATAAAGGGTAGGTCTGGGAAATCATGCAGGCTCAGGTGGTGCAATCAGTTAAGCCCAAATGTGGAGCACCGTCCATTCTCTCCAGCTGAAGATGAAGCAATCCTGGTTGCTCATGCCAGATATGGTAACCGATGGGCCACCATTGCCAGGTTGCTTCCGGGTCGTACTGATAATGCAGTCAAGAACCACTGGAATTCCACGTTGAAGAGAAGGGCAAGACAACGCCAAAGTCAAATGAATTTGGAAGGCAACTTTGATAGTAATTATGGCAACAATTACGAATGCATTGATATTAATATGACACCAGGATCTATGGCAGATGGCATGGTGAGAGAGGAGGAGGATGCGTTGACAGCGTTGACTCTTGCGCCGCCGGGGATTGGTGGTGCAGTTTGTGGTAGCAATGGTGGAATGGTGGTGGAGAGGACGGCGGAGAGTTTGCCGGCTGGATTTTGGGATGTGATGAGGGATGTTATTGCAAGGGAAGTAAGGGAGTATGTGAGTTCTACACTATAA
>PtrMYB208	
ATGCCTAGTATCCGGAAAATGGAAGGATTTAAGAAGGAAGAAATAAGAAAAGGGCCATGGAAAGCAGAAGAAGATGAAGTGCTGATTATGCATGTTAAAAAATATGGTCCTAGAGATTGGAGCTCTATTCGGTCCAAAGGCCTTTTACAACGAACTGGCAAATCTTGTCGTCTTCGTTGGGTTAATAAGCTTAGACCCAACTTGAAACACGGGTGCAAGTTTTCAGCCGAGGAAGAGAGGGTGGTGATAGATTTGCAGGCAGAATTTGGGAACAAATGGGCTAGAATCGCCACGTATTTGCCTGGAAGGACTGATAATGACGTGAAGAATTTCTGGAGTAGTAGACAGAAGAGGCTGGCTAGGATTTTGCAGACTTCAGGAACACCTTCCTCTTCTAATTCCAAGCCACAGAAGAGTAAATATGAAGTTCCCGTCTTTCAAGATGTTCCCACTTTGGAGGCTCCAATGTTCAGTTCTTCAATGGAGGAAGAGTCATCCTCGAAGGCTTGTTCATCATCCTACTTGGATAACCCTGAACATATAAGAATGATGCCATTACCGTCTCTGGTTAAGACTGATTTTCCAGACGGTTATGCAAATCTTGGTCAGTATGAGCCCCTGTCAACGATTCCCTTCCCTCAGATCCCACAGCCCCAACCAGGCCTTTTATTCTCACCAGAAAGCCATGAGCTCCTGGCTAGGCTGGATGACCCTTACTTTCTCAATGTGCTTGGAACCGCAGATGCTCCTGAACTTGGAGATGCAGCACAATTTTCACTTGGGCCTCCATTGTTTGATCCAGTATCAAGTTGTATGAATAGTGCAACGGATGTGAAGAATCATGTGACCCCAGATACCCTCTTCGATGAGTTTCCATCAGACATGTTTGATCATATTGAACCGCTTCCAAGTCCTTCAGAGTGGTGA
>PtrMYB209	
ATGGGGAGGACACCTTGTTGTGACAAGAAGGGTTTGAAGAAAGGGCCATGGACACCTGAAGAAGATGACCTTCTTGTTACTTACATCAAGAAGAATGGACATGGCAGCTGGCGCTCTCTCCCTAAGCTCGCAGGTCTTCTTCGCTGTGGAAAGAGTTGCAGGCTTAGATGGACGAACTACCTCAGGCCTGATATAAAACGGGGTCCCTTTACTCTCGAGGAGGAGAAGCTTGTCATTCAGCTTCATGGCATTCTTGGAAACAGGTGGGCGGCCATTGCTTCTCAACTACCAGGGAGAACAGATAACGAGATCAAGAACTTGTGGAATACACACCTGAAAAAGCGCCTTCTTTGCTTGGGACTTGATCCCCAAACTCATGAGCCCTTTTCATCCCGTGGACCAGTCAATAAAGGACCTGCATCCCCAGCTACTCGCCATATGGCGCAGTGGGAGAGTGCTCGGCTGGAAGCCGAGCAACGCCTTTCAAGGGAATCCTCACTCTTCCTTCCACCGATGGTGGAAAAAATTGATTGTGATCACTTTCTGCGCATATGGAACTCTGAAGTTGGAGAATCCTTTCGAAGGATCAACATGGGAGACAATAAAACTGCATGCCAAAGTCCTGTTTCTCAGGCATCTTCGTCGACAAAATGTGGATCAATTTCAGCTATCACTGCAGATATTATCCCCAACTTATCACGGTCCCCCGCCACAGCAAGCAATCAAAATGAAGATATGGAGTGGAAAAGCCCCAAATCCTATGCAGAAGATGTGCTGGCTGGGTCTGATTCAAGTTCAGCTGAATTGGAGGATTTAACAGACTCCACATTACAACTTCTGCTGGATTTCCCCATTAACAACGACATGAGCTTCTTAGATAAAAATATTGACAGCTATGCCACTTCATCTGCGATGTTGACTGGACCCTCCATGATATGCCCTCTATGA
>PtrMYB115	
ATGGGAAGGGCTCCTTGTTGCTCTAAGGTGGGTTTGCGTAGAGGACCATGGACTCCCAGAGAAGATGCATTGCTTACCGAGTATATCCAAGCTCACGGCGAGGGCCATTGGAGGTCTTTGCCTAAAAAATCTGGTCTCCTCAGATGTGGAAAAAGTTGTAGGCTAAGATGGATGAATTATTTACGACCAGACATCAAGAGAGGGAATATAACTCCTGACGAGGATGATCTCATTATTAGAATGCACTCCCTCCTCGGTAACCGGTGGTCTCTCATTGCTGGAAGACTTCCAGGTCGAACCGATAACGAGATCAAGAATCATTGGAACACCCATCTCAGCAAGAGACTTAGAAGCCAAGGAACCGACCCCAACACCCACAAAAAGTTAGCAGAACCAGGAAAACGTGAAGTCAGAAGAAGGACAAGTAACAGCGACAAAAACACCAGCAACAAGAAACAGAGCAAGAGCAAGGCTAAACCAGTGCCAGCTGAAAAGCATAAGGTCCACCTCCCTAAGGCTGTTAGGTTTGCTTCTTTATCCTTGCCAAGAAATGACAGTTTTGCAAGCAGTACAACTACTAGCCTGTCTCCAAGCCAAGGAAGGGATCAAGGGTATTGTTTCGGTACCGAACTTGCAGTGGATGTTTCTTGGAGTAATTTTAAGGATTGTGATAATGGGGTTGCCTTTTTTGTTGGAGATGTTGATCTTGATAATGGTTCAGATCTTGAATGCCAATCTCTTCTGCCTACGACAGACACCTTAGAGAAGCTATATGAGGAGTATCTTCAGGTCCTGAACACAAATGATCATCAAGATCAAGTAGAATTAAACTCCTTCGCCGAGTCACTGCTGGTATGA
>PtrMYB121	
ATGGGGAGGCACTCTTGTTGCTACAAGCAGAAGCTACGGAAAGGCCTGTGGTCACCTGAGGAAGATGAGAAACTTTTAAGTCATATTACTAAGTATGGTCATGGTTGTTGGAGTTCTGTCCCAAAGCAAGCTGGTTTGCAAAGGTGTGGCAAGAGCTGCAGACTAAGATGGATTAATTACTTAAGGCCTGATTTGAAGAGAGGCACATTCTCACATCTGGAAGAGAACCTCATAATTGAACTTCATGCGGTTCTAGGAAACAGGTGGTCTCAGATTGCGGCGCAGTTGCCTGGAAGGACTGACAATGAAATAAAGAATCTGTGGAACTCTTGCTTAAAGAAAAAACTTAAGCAGAGAGGCATTGACCCTGTCACCCATAAACCACTTTCTGAGGTTGAAGATGGAGAAGACAAGAATCCAGCTGCCAGTAGAAACCAAGATAAAGCCTCTGCAGTATCCAATACTGAACTCAACCTCCTCAAAGCTGATCATTCTAAGCCATTAGGAGCAAATTTACAAGAAAAAAGATCATCTTCAATTTCTCCTCATGGCAATCAATTGGAGAGGGAAAGTACTTCCAGCTTCAAGGCCATGAATGAAAACAACAACAATACCAATGACCATGGTAACAATAATTTGATGACACCAACAAGCAACAAGGACTTTTTCTTCGATAGGTTTACAGCTTTCCTCCATGAAGGCTCCACGAGTAATTGCCCGCCCTCGGGTTTTGTGGGACATTTCCCTCTTCAGCAATTGAATTATGCATCCAATGCCAGGCTCGCGACGAACTCAATTCCTTCTCTTTGGTTGAGCCAAACCAGTAAAGCTTTTGGCATGAATTGTGAATTCTCTTCGACTATGATACCCTCCATTCCTCCACCAGCTGTAACAAGCTCATTTCTTTCTTCTTCTATGGGCTACAAGCCTTCCATTACTGTTCCACCAGACAATCCTTCATTGCCCTCTTTTACAACCAACAGTTATCGGCCGTGGGAAACCGGTGCTCCCAGCAACAATAGTAACAGCAGTACTGGAAGCAATGGCAGTACTGAGCTGCAAAGCAACAGCTCCTTCTTTGAGAACACCATCTTTTCTTGGGGATTAGGAGACTGTAGCTCAACAGAAAAGGAGGCACAGAACCACTTGATTGGAAGCCAACAGGAGGACATCAGGTGGCCTGAATATCTTCAAAATCCATTGCTCATGGCTGCTTCTTTGCAAAATCAAAATCAGCAATCCTTGTACAATGAGATAAAAACAGAAACACATCTCCTAACAGAAAATCCAAGTGGTATGTGGCCTGATAACCAGCAGGAACAGGAACCTTTACAGAATCCTGATATATGTCCGAAAGATATGCAGAGAATCACAGCATCTTATGGATATGTTTAG
>PtrMYB210	
ATGGATGCTCAAGCAAGAAAGCATGGTTATGCAGGAACTTTAAGTGAAGATCAGGGTATGGGCATAAGGAAGGGGCCTTGGACTATCGAAGAAGACTCCTTACTCGCTCATTACATCACCATCCACGGTGAAGGTCACTGGAATTCTGCCGCTCGCTGTGCAGGACTGAAGCGGACCGGTAAAAGCTGCAGATTAAGATGGTTAAACTACTTGCGCCCAAATGTTAGACGTGGAAATATAACTCTTCAAGAACAGCTCCTGATTCTTCAACTCCATTCTCGCTGGGGCAATAGGTGGTCGAAAATAGCGCAGATGTTACCAGGCAGAACAGACAATGAGATAAAAAACTACTGGAGGACCAGAGTTCAGAAGCAGGCAAAACAGCTCAAATGTGATGTTAATAGCAAACAATTTCGAGATACCATGCGTTACGTTTGGATTCCCCAACTAATTCAAAAAATAGGAGCAGAATCTGAATCTCCCATGGATCAACCCACCATCAGCCCTCCAACTTACTATTCCAGCCAGATTGATATCCCAGCTGCTGCAAGTGAATCCGGTTCGGATTTGATAGACCCGAATTTCATGCCCGACATATCGGTCAGTAGTACTTTGTCAGACTCTTTGGATGCCCAGGTTTCTCCCTGGTCGGACCTGACTGATTATCAAAATCCACCCTGTGGTCAGTACTATTCAGATTGTATGCAAAACGGGTCTGGTTTATGCCCGGAAAATGATTCTGGTTCCTGGGGTTGGTGCCAGGATGGAGTGGATATGCAAGGCATGGAGCAGGAAAGATATGGTTTCATAGGCGGTGGTGACTCATTGGATCAGAGCCTGTGGAACGAAGAGAATATCTGGTTCTTACAACAACAGCTAATGTGA
>PtrMYB111	
ATGGGAAGGGCACCTTGTTGTGAAAAAGTGGGCTTGAAGAAAGGGAGGTGGACTGCAGAAGAGGATGAGAAATTGGCCAAGTATATTCAAGCTAATGGAGAAGGGTCTTGGAGGTCAATGCCCAAGAATGCAGGGTTACTGAGGTGTGGGAAGAGTTGCAGACTGAGATGGATTAACTATTTGAGAGCTGATCTGAAGAGAGGAAACATATCGACAGAGGAGGAAGAGATCATCGTGCAATTGCATGCTTCTTTGGGCAACAGATGGTCTTTGATAGCCAGTTACTTACCAGGAAGAACGGACAATGAGATAAAGAACTACTGGAATTCTCATCTGAGCAGAAGGATCCACAGTTTTAGAAGGTCTGCAAGTGAAAGTCTACCATTGATCACGGAAACAGCCAAGGAGGGCGTGTTAACCAAAGGAAAAGGAGGTCGAGCAGGTAGATTTGCAGTAAAGAAAAACAAAAATAGCCACACTCCAAAAGATGCCACCAGGGCGTCGACAAAGAAACCTCTCATGGAAAACAATACCAGTAATTGCCATAATTCAAACATTGAAGTCATGCAATTGCTGCAGACACCAGCAATAGAAAAAGAAACCTTGTCAAGTGCAATCAATGATACGGTAATTTGGGATCCATGTGAAGATGATAAGGAACAAATGGACCTCGTTATGCCAAGTCCCTATCCAGAAACTGGAAGAGGAATGGTGGGTTCAAGTGGGGAGAAAGCAACCCTGGTCGTAAGCCACAGTGACGAAATTACAAGTGGGAATTCAATGTTGTGCCCTAGTGTTGGCGAGATAGAAAATGACAGCTCAGGGCCATTCTATCAAGGCATTGAGAACACACTGTGTTTTGATGAGGTTACGGACAAGGAGTTGCTGGATCCAAATGGGGGTTCGACATTAAATGAGGAGCGACAAGATGGTCTCGTGGTTCGCAGTGAAGAGAGAGAAAATGGGGTTTTAAGTCCAAACAAAACAGTTTATGACTCCATTGGTTATTTGAGCTCAAATGGAGAGAGTGGTGAGTGGCACTCGTGTTCTTCAATAAGTATATCAGGTTTTGATGATTGGATCTGGGATGATGTGATGGGAGGACATGTCGAAGGAGGAGGAGATCATTTGATTCAAGAAGACAACATGCTATCTTGCTTGTGGGAGAGCGATCAGGTGGAGTGGGGAGGAGGAGGCACTGGACTATGA
>PtrMYB110	
ATGATGAGCAATAGGAACTGCAACAATATTGATAGAGTAGTAGTGATGGAGAGTGGACAGGCTACAGCTCCAAAAGGGTTCAATCAAGGCTTGAAAAAGGGGCCATGGACGGTAGCGGAAGATGCCATCTTGATAGAGTACGTGAAGAAACATGGAGAAGGAAATTGGAATTCTGTGCAAAAGAATTTCAGATTGATGAGGTGCGGCAAGAGTTGCAGGCTCAGATGGGCAAATCATTTGAGGCCTAATCTAAAAAAAGGTTCTTTTACACCCGATGAAGAGAAAATCATCATCGAACTTCATGCCAAACATGGTAATAAATGGGCTCGAATGGCCTCTCAGTTACCCGGTAGAACTGATAATGAAATCAAGAACTATTGGAATACCAGAATGAAAAGACATCAAAGAGCTGGTCTGCCTATATACCCCCAAGATTTCCAAGCGAAAACAGCTGCGGTTCGCTTTCACCACCAGGAAGGCCGACGAACACAACCCAACTCTACCTCACTCTCCTCATCTCCTTACAATCTCTGTTTTCCACCCCTTGATCCCATCAATAGTTTCGCAACTCCCTTGAACCCTTTGCAGAATCATCTTAGTCCACTTGCATTCTACTCCAATCCGAGCCATCAGTTAAAACTGTTTGCTAATACCAACAGTAACGATGGCTGTTTACCTCTGTCTTTGCCTCCTGTTTCGTCGTATCAGCAATCACCTCTTTCTACAAATCTATTCAGTCAAAACCCCACTAGGCAAGCAGCCCCGATAAATACACCACCATCAGTACTGTTCTACAATGATGCCGATATGGAAAGCAATATGAGTTTTACTTCACTTATAATGGGGGGTCAAGTTCAGCCAATTGGCTTTATTCCTTCAGGCCAAACACCACCAGGGCCGACAACTTCTTGGGGTGGTGGTGCTTGTTTCGAGGAGGCATCCAACAAAAGCAACAACAATGGCTACAGTAACAGTGAAACTAGCCAACAAGGAATGGCAGGCAATATGAACAATAGCGGTTTGTTGGATGCTTTGCTGCAGGAGGCTAAGACTATATCTTTCAAAGGGAAATCAAATAGTGATGACTTGCTGCCGGCATCTAACGAAGGGAAACGTGCGATGGATAGTACTGTAAAGGAGGAAGGTGAAAAACTGTGGGATGATTTGAGCTCGTCTCAATCCTCAAATATATGGACAAAACCAAGCGAGGAAGCAGCTGACCAGGAGTTGAATTCCATGGATGATGACTTCATCAGCCTGCTTAATAACTTCCCATCGTCGGAGCCACTCCCAGAGTGGTATCGTCAAAGCAGAAATGAACGCAATTCCAATAGAATGCCATACAGTGGGCTTAATATTGTTGATGACAACAGAGACCCCGACGTTAAGGAAGATGCTTCACTCACTCGTGCTTCCAACACAGAAGCAGTTCCAAACCGTGGAAGGGCCCTGGTTTCCTGCCATTGGAACAACATGCCTGGCATCTGTTAA
>PtrMYB171	
ATGGCTACCATGAAGAAAGAGGGGGTTAAGCCCATGGAAAACATGACAAACATGCCCAACAAGGGGGCATGGACAGCTGAGGAAGATAGGAAATTGGCTGAGGTTATTGCAATCCATGGCGCAAGAAAATGGAAGACAATTGCAGCCAAAGCAGCTCTCAATAGGTGTGGTAAGAGTTGCAGGCTAAGATGGTTGAATTATTTAAGACCAAACATCAAGAGAGGCAACATTTCTGACCAAGAAGAGGACCTCATACTTAGGCTTCATAAACTACTAGGAAACAGGTGGTCACTGATCGCTGGAAGACTGCCGGGTCGAACAGATAATGAGATTAAGAACTATTGGAATTCTCATTTGAGCAAGAAGATAAGCCAGAAAGGGAAACAAACTGGAGTTTCAACTAAAGAAGATCACAGAGTTGAGAAAAATATAATAAAAAACAATTTGGATTTGAAAGAAGACAATAAATCCAGCCAAAGGGGTGAAGAAGAGTCAAAACTGAATTTTAACGTGGATGATTTCTTTGATTTCTCCAATGAAGATCCCTTGAACCTGGAATGGATGAGCCGATTCCTTGAAATAGATAAGGCTTAG
>PtrMYB129	
ATGGCTCCCAAGAATACTGTCACTGATGCATCCACTAAAAAAGTTATGAGCAAAGGAGCATGGACGGCAGAGGAAGATAACAAACTAGCTCACTGCGTTGAAGTTCATGGTGCAAAAAGGTGGAAAACAGTTGCACTTAAATCAGGTTTAAATCGATGTGGAAAGAGTTGCAGATTGAGATGGATGAACTATTTGAGACCTAACATCAAGAGAGGCAACATATCATGTGACGAAGAGGACTTGATTATCAGGCTTCATAAGCTGCTAGGAAACAGGTGGTCACTGATTGCTGGGAGACTTCCAGGACGAACAGATAATGAAATTAAGAACTACTGGAATTCTCATTTGAGCAAGAAAATTATAGATCAAACTCAAAAGGAGAAAATGCCAGATCAACCTTCCACGCCGCTAGCCACCATGCACCAAAAGACTTCGGATGCCATTCAGGTCGAGGAAGAGGGCAGCGCTAGAGAAGCATGGAACTTGGAGACTGGGAACTTTGATGTCGACGAGTTCTTTGACTTCTCCGCTGAAGGATTTTAA
>PtrMYB130	
ATGGTTAGATCTCCATGCAGCCCCGGCGCCAGTGCCTTGAAGAAAGGGCCATGGACGCCGGACGAGGATGAGAAGCTAATTGATTATATTAAGAGAAATGGTCATGAAAATTGGAAAGCACTCCCTATGCTTGCAGGGTTGAATAGATGTGGGAAGAGCTGCCGATTGAGGTGGACAAATTATCTGAGGCCTGATATCAAGAGAGGGAAATTTTCTGAGGAAGAAGAACGAGTCATCGTCAACCTTCATTCTGCTCTTGGAAACAAGTGGTCAAGGATTGCTAACCATCTTCCCGGACGGACTGACAATGAAATAAAAAACTTTTGGAATACTCACATAAGAAAGAAGCTTCTTCAAATGGGGATTGACCCCAATACTCACAAGCCAAGGACTGATCTAAGTCATTTTTTGAATCTCTCTCAATTGCTTGGTGCAGCACAATTTGGCAACATTGCAAGTCCATGGAACAATTTTCTAAAGTTACAGGCAGAAGCCACTCAATTAGCCAATATCCAGTTGTTGCGGAATCTGTTACAGATGATGAATACAAACACACTAACAAATATTGAGAGCAACAGTCTGTTAGGATCCCAAAATCCTCACCAGTTTAGAGGACTAGTCAATGGGACAACCATCTCCAATACCAATGAACCTACCACAATATCTCAGGATCTTGTTAACCCACCTGTAACTCCTCAAGTTCACAATGACTTCCAAGCTATCTCAAAGTTGTGGGCAAGCTGTGAAGGTGGATTCGGCCCTGAAGGCCTTAACATCAACGGTGACACCTTGAGTAGTTCCTATGGTATTCAAACAGAACAAAATCCACTTCCTGCATTGGTTTCAGCCTCAACTTCCCCTGTTACTTCCATCGATTACCAAACAGAACGCAAGGGTGACCCATCAAACTACTCCACTGGCACGCCTACCTCCACTATCTTTGAGGCCTGGGAGAAGCTGATCGATGATGACAACTATAGCTCCTACTGGAATGATATTCTGGAGTAG
>PtrMYB125	
ATGGGAAGGCAACCTTGCTGTGACAAACTCGGGGTCAAGAAAGGTCCTTGGACAGCTGAAGAGGATAAAAAACTCATTAACTTCATTCTCACCAATGGCCAATGTTGTTGGAGGGCTGTCCCTAAGCTCGCAGGACTCCGACGATGCGGCAAGAGTTGCCGGCTTCGTTGGACTAATTATCTTCGCCCTGACTTGAAGAGAGGGCTTCTTACAGAAGCAGAAGAACAGCTGGTTATTGATCTCCATGCTCGTCTTGGCAATAGGTGGTCCAAGATTGCTGCTAGATTGCCAGGAAGGACAGACAATGAGATTAAGAACCACTGGAACACTCATATAAAGAAGAAGCTTCTGAAGAGGGGAATCGATCCTGTTACACATGAACCGTTACACAAAGAAGCCAAGCCTGAGGAAAGCTCATCATCTCCTGCTGATCTTTTGCCAGAATCCAGTAACAACAATGATATGCAAGAAAAGGATGGCATCGTTATTAACTCGGATGATAATTCAAGATCACCGACTGAAAATTCTTGTAGTACCGAGGATTCGATCTTGTTAGATAGTATTTGCAATGATGAAATGTTACTGAATAGCTTGTGGATGGATGAGCCTCCGCTAGTTGATGCATCATGGAACAAAATTATTCCTCTGGCCGCAGAAAATACTAACAATGACATGGGTTATCCATCATGGGAGGATAACTACACAGGGTTATCGGATTGTCAAGATTTTGGCGTTCACGATTTCGGATTCGATTGTTTCGACACCATTGAATTAAGCGCACTTAACATATTAGAGATGGAACTCAATCGCTAG
>PtrMYB131	
ATGGAGATCATGAGAGTCAAGACAGAGGAGGAATTGTTCAATGTGGATTCGGAAAACGAAGTTATAGATGCTTCACCTTGTTCGGTTTATTTTGGGGCTTCTCCAAGGTGGACAACTGGTCCCACTAGATCATCAAGAAGGGGAGGATGGACAAAGGAAGAGGATTGTCTTCTGGAAGAATCAGTCCGGAAGTTCAATGGGAGGCATTGGAAGAAAATAGCTGAGTGTCTTCCTGGAAGGACAGTTTCTCAGTGCTTTTGCCGGTGGGACAGGGTTCTGAATCCTGCAATTGTCAAGGGAACTTGGACAAAGGAGGAAGATGATTGCATCATGGAGTTAGTCGGAAAACATGGTTGTAGGAAATGGTCTGTTATCGCAAAGTCCTTACCAGGTCGAGTAGGAAAGCAATGCCGAGAAAGGTGGTTTAACCATTTAAATCCAACTATAAATAGAGCCCCATGGACAAAAGAGGAGGAGATGACTCTGACTTACTACCGTGAAATATATGGAAATAAGTGGGCCAAGATAGCGAGGTTTCTACCTGGAAGGAGTGATAATGCAATAAAAAATTACTGGAATTGTGTACTGAAGAAGAATTTGGATTCATATTCACTACATGGCTGTACAATGGATCTCTTCACAGTTAGTTCTCCCAGTTCCTACAACTGCGCCGCAGAACTAAACTGCTTGAAGTTAAAAGAAAGTCAAAGTGTTGAGAAGGCAGCCTTTGTATATGAAAATATGGAGTTGAGGTGTAGTGCTGAGATGAGTGCTTCTGGATCTGCAAAGGCCAATGGTATTGGCAAGAAGAATGAAGTTCGCAAATTGCATATGCAAGCAGAGGAGACAAGCCAGAATTGCTTGCATCATGAGTCACAACAGCTAAGCACTTTGGTTTGTAATTTGGATGCGGGTGAAGTTCCTAGCATGGATACTTGTGTCATGCATCCAATCAGTCCATTTTGTTGTTCCACACCAACAAAGTACGCACGAAGTATCTCTGTCAATAGTACCAGTCCAGAATCAATATTGAGGAACTCAGCTAGGACCTTTAAAAATACCCCTTCTATTATAAGGAAGAGGGCTCTCAGAGGTGCTGCTATTGCTAAGATTTCTGATGTCACCTGCACACCTTCATCGAAGTTTTCATGTCCAGATGACTTCCAAATTGTCGACAGCACAAACAGTCCAAATGAGAAGCAAGGGTTTCTCCGTTACTTCCAACCTGAAACTTCATTTGCCATCAAGTCTCTGAAAAGGCACTTTGACTATGCTTTTGATATGGAAAAGGAGGCAGATTTGGGTAAATGCGGCAAATCAGTTTCTCTTAGTGAACCTCTGCATCAGAATTTCTTGGAATCGCGATAG
>PtrMYB128	
ATGGGTCACCATTCTTGCTGCAACCAGCAAAAGGTTAAGAGAGGACTTTGGTCACCTGAAGAAGATGAAAAGCTCATCAGATATATCACTACACATGGCTATGGATGTTGGAGTGAGGTTCCTGAGAAAGCTGGGCTTCAAAGATGTGGCAAGAGTTGTCGTTTGAGATGGATTAATTACTTGAGGCCTGATATAAGAAGAGGAAGATTTACTCCAGAGGAGGAGAAGTTGATAATTAGCCTTCATGGTGTTGTTGGAAACAGATGGGCTCATATTGCAAGTCACTTGCCTGGAAGAACAGACAATGAGATAAAGAACTATTGGAATTCTTGGATTAAAAAGAAGATACGAAAGCCTTCAGCACCTGCAACAATAACCAATGCAACTACTAGTACTGATCATTCAAATATAAATTATACCTCAAACCAACTAGATTTAGGTCATCAAGATTTGACAAGGCCACAAGTTCAAGAAACCCTATTTTCGTCTTCAGCTCCCTTATTTATGTTTGACACCAGTACTGCCTCACTTGATGGAATTGTGGATAGTAGTGTACGTGGGGAGCTTTTTCATGATTCGGCAAGCTTAAACACTGAAACTTGGAATTCAAGCCAGCACCATCATGTTCAAGCAGTGCTGCCCCCCCAAGCAACTTTTAGTATTGGAATGGATACAAATTACTTGCCTCCATTGATTGACAACATGGAGAACATGGTGCCTATTGAGATGCAATCCTGTAGCATGAATGACGAAGGAGAGATATCACTGGAATGCTTACAAAGGCAAGAGTTGAATATTGAATGGGTGGAATCCCAACAATGCTCAAACTTTCTTTTTTGGGATAATGTTGAAGGACCACTTGGTGGAGAAGAAATTGCACCAACTTCATCAAAGCTTTCAGAATGGTCCAGGGCTTCAGGCTTTTGA
>PtrMYB123	
ATGGGAAGAGCTCCATGTTGCTCTAAAGTTGGTTTGCAAAGAGGTCCATGGACTACTAGAGAAGACACGCTGCTCATTAACTATATCCAGGCGCATGGTGAAGGTCATTGGAGATCTTTGCCTAAGAAAGCTGGGCTACTTAGATGTGGCAAGAGTTGCAGGCTAAGATGGATGAACTACCTTCGGCCCGATATCAAGAGAGGGAACATCACTCCTGATGAGGATGACCTGATCATTCGGCTGCATTCTCTTCTTGGCAACCGTTGGTCTCTCATTGCAGGAAGGTTGCCAGGCCGGACTGACAATGAAATCAAGAACTATTGGAACTCTCACCTCAGCAAAAGAGTCAAGAACAACACAGCAGGAAACAAGTCCAAATGCATGGGGCAACCAGCTGGAAAGAGAAGTGGCGCCAACTCCAACAAAAAAAGGAAAAGGAATCAAAGGGAGCTGGACAGTGAAGCCATCTGTAGTGAAAATGGAGAGACTGCTATCAAGATAAAGATTCACCTCCCAAAGGCAACAAGGGTTTCTCCATCCTCTGTTGCAAAGAATATCAACGTTAATATTCAAAGCATGATTGGGTCATCATCTAGACATGCAAAGATTGGTGATAATGCTAATTGGGGCATCTCTGGTCTTGAAGTTGTTAGCAATGATGGAGAGGCATGGGCTTTCAATAGTGAAGAATTTGATGGTCTTGTTTATGACCATGATTCCTCGTGTCCAAATTCTTTACCCAATGATATTATGCTAGATGATATCTTTGAGGAATACCAGGAACTCCTCAAGCCAGATGATCATGGTCAATTGGATTCCTTGGTGGATTCTCTTATTGCTTGA
>PtrMYB153	
ATGGGAAGAGCACCATGTTGCTCTAAGGTTGGTTTGCATAGAGGTCCATGGACTACTAGAGAAGACGCACTCCTCGTTAACTATATTCAGAAACACGGTGAAGGCCACTGGAGATCCTTGCCAAACAAAGCTGGGCTGCTTAGATGTGGCAAGAGTTGTAGGCTGAGATGGCTTAACTATCTTCGGCCAGATATTAAGAGAGGGAACATTACCCCTGAAGAGGATGACCTGATCATCCGACTACATTCCCTTCTAGGCAATCGTTGGTCTCTCATTGCTGGAAGGTTGCCAGGCCGAACTGACAATGAAATCAAGAACTACTGGAACTCCCATCTCAGCAAGAGACTCCAGGTTAGAAGCAATAAGAACGGGTCAAAATGCATGAAGGAATCAGCTGACCGAAAGAGAAATGTCTCCAAGCTCAACAACAAAAAGAAGCAGAGGAAGGACGATGAGGACCCTGCTACAAGGACCAAGATTCATGCCCCGAAGGCAATAAGGGTTTCTCCATCCTCAGTGAATATCAGGACTAATAATAGCATGGCTGGGTCATCTAGTCATGCAGGAGGAGTTGGTGATCACGATGACAATTGGTTCATCTCTGATCTTGAAGTTGATAAGAATATCAATGGGGATCTGGCTTGGGCTTCCAATCGCTGTATTGACGATCTTGTCCATGATGATCTCTCAGGCCAAAATCACTCACCGTCCAATATTGATAACATCCTAGAAGAAATGTTTGGGGAATATCAGCAGCTCTTGAATTCAGAGAATCATGCTCAATTATTGGACTCCTTTGTGGACTCGCTGTTGGCTTGA
>PtrMYB127	
ATGGTGAGCTGTGATGATATGCAGGAGGGTTTGGGAAATAAGACGGGCCACCAATGCTGCAGCAAACGGAAGGTCAAGAGAGGGTTATGGTCTCCAGATGAAGACGAGAAGCTAATAAAATATATAACCACCCATGGCCATGGTTCTTGGAGTTCTGTTCCAAAGCTAGCAGGGCTGCAAAGGTGTGGAAAGAGTTGTAGATTGAGATGGATAAACTACTTGAGACCAGATCTCAAAAGAGGTTCGTTTACTGCACAAGAAGAAAGTATCATCGTTGAGATTCACAGAATGCTAGGCAATAGATGGGCTCAAATAGCTAAGCATTTGCCTGGTAGAACTGACAATGAGGTCAAGAACTTCTGGAACTCGTGCATCAAAAAGAAGCTCATTGCACAAGGGTTAGATCCAAAAACTCATAATCTCCTCTCTAACAATTACAAACATAACAATAACAATAATGCATGCGAACTGATCTCTTATCAATATTCCCATCAACAAACCACCTCAACTTTCACAGTAGATTCACAAATCAATGATACTTCAATGGATATGAAAGCACCCCTCATTCCATTCCCTACGATTCCCCCAGTTCCTGATACCAATCCATATCCCCCCTTGTTGCACAAATTCTCTTCCATATCAACATGTGAATACCAAAACCCTAATACACTAGCTTTCTTGGAGTCTGGAAGCAAGTCTTCAATCGGAAGTGTCCCTGTATCCTCTTCTACTTCACATCCATCTGAGTTTGGCATGCTAGATGAGACCTGCATGTGGGCTGGTGGCTATGAACTCATTCAATCCATAAAATCTGAAAAAGAGCAGCCAGAACAGCAAGTGGAATTAACGATTGAGAAGACCAATGAGTTAATAGGTGCTGGGCAGAATATGGTTGCTTCATTTGAAACTTCCACCTTCGATTTTGATTTTTTGGAGTCTACTCTATTGCCTTGTGGGATGTACTATAACCCTAGTCCCATAGTTCAACCTGCATGGAATTCATGGGCCTTGCAAGAGAAAAAGTGA
>PtrMYB124	
ATGAGTCGCACGACAAGTGAGAGTGAGGATGGCATGATCTCCAAGGATCAGACTGGGTTGCCATTGGGCGAGGAAGGCAGCTATGGTGGAAGTACAAATGGAGTTGGTCTTAAGAAAGGGCCATGGACTTCTGCTGAAGATGCAATTTTGATAGAATATGTGAAGAAGCACGGGGAGGGGAATTGGAATTCTGTTCAGAAGCACTCAGGGCTTTTCCGTTGCGGTAAAAGCTGCAGATTACGATGGGCCAATCATCTAAGGCCTAATTTAAAGAAAGGAGCATTTACTCATGAAGAAGAGCAACTAATCATTGAACTTCATGCCAAGATGGGAAACAAATGGGCACGGATGGCTGCACATTTGCCTGGTCGTACAGACAATGAGATAAAGAATTACTGGAATACCAGAATTAAGAGGCGTCAACGGGCTGGCTTACCCCTTTATCCACCTGAAGTCTCTTTGCAAACTTTGCAGGGGAGTCAACAATGCCTGGACATTAACGGAATGGACAGTGGGAATAAAGGTCAGCATGATATCTTGCAGACCCACAATTATGGGATACCTGATGTCATGTTTGACAATTTAAAGACCAACCGAAGCATCTTACCTTATGTCCCCGAACTTCCTGATATTAGTGCAAGTAGCATTCTGATGAAAGGTCTGTGCTCTTCTCAATATGGAAGCTTCATGTCACCAACAATGCACCGTCAGAAGCGTCTTCGAGAGGCAACAACCTTATTATCCAGTTTCAGTGGTGGCATGAAAAATGATTTCCACTTGTTTGACCAGTTTCAGGATGGTGATAAAGCTGCTCAATACTTTGGGTTATCTTTTCCATTTGATCCTGATTCTGCCACCAAGAACCCAGAGATTTTTGGTGAAAATCAGGGTAGCCATACCCTTGCTAATGGCGATTTCTCTGCTTCTAAGCCCACTTCAGAGGCTGTGAAGTTTGAGCTCCCTTCACTCCAATATGCAGAAACTGATTTAGGTGGCTGGGGGGCATCTTGTTCCCCATCACCTTTAATCGAGTCTGTTGATACTTTTATTCAATCTCCTCCTACTGGGACAGTCGAGTCAAATTTTCCATCACCACGTAATAGTGGGCTATTGGATGCTTTACTTTACGAGGCCAGAACTCTAAGCAGTGCAAAGAATCAATCATCTGATAAGAGTTCAAATTCATCTACCATTACTCCTGGTGACAATGCAGACTGTTCTGCCCTTAATATTAGCGAGACAGAATGGGAAGACTATGGTGATCCCATTTCTCCTTTGGGTCATCCTGCAGCTTCCCTTTTCAGCGAGTGCACTCCCATCAGTGCCAGTGGAAGCTCTTTGGATGAATCACCACCTACTGAGACCCTTACTGGATCTAAACGTAAATTTGGATGTTCTTCAGAATGCAATATGAAATTAGAACCTGTTGATCACACTTGGACAGCGGATAGAGAAAAGGAATCCTATACCCAGTTGGATATTACTCGCCCTGATGCCTTACTTGACTCAGATTGGCTTGAGCATGATTCTGGTTATGGAAAGGACCAAGTCATCATGACTGAAGCCATAGCAACCCTTCTCGGTGATGATTTGAGTAGTGAGTACAAGCAGATGGCTGCCGGAGCATCTACAGATCATGGATGGGGACTAGGTTCTTGTTCATGGAACAACATGCCTGCTGTCTGTCAAATGTCTGAACTCCCTTGA
>PtrMYB126	
ATGAGAAAGCCAACTTCATCTACAGCTACAGCTGAAGCAGCGGCGGCAGGAGGAGGACCAGCGGCAAAATCTACTCCGTGTTGCATCAAGGTAGGGTTAAAGAGAGGACCATGGACACCTGAAGAAGATGAACTTCTAGCTAACTATATCAAGAAAGAAGGTGAAGGTCGGTGGCGAACTTTACCCAAGAAAGCTGGTCTTCTCCGCTGTGGCAAAAGCTGCCGTCTCCGCTGGATGAACTACCTCCGCCCTTCTGTTAAACGTGGCCAGATCTCCCCTGATGAAGAAGATCTCATTCTCCGCCTCCATCGCCTCCTAGGCAATAGGTGGTCATTGATAGCTGGGAGAATCCCAGGGCGTACAGACAATGAGATAAAGAATTACTGGAACACTCACCTGAGTAAGAAGTTGATAAGCCAAGGAATTGATCCAAGAACCCACAAGCCTCTCATCAATCCTCAATCTTTTGATCAATCCAAACCTTCTTCGTCGAAAGCGAACCACCTGCAAGAAAGCCTAAAAGAGCCTATTAAGATTGCTTCTTCTGGTTTGGAAGAAACTACCAGTGGCAGTGCTCACATAATCAGCAACAAAGAGAATGGGTATTTTCAAAACAACAGTAATGCACACCTGGGTGATCAGTATCACACGGACCATTTTATTGCAAGTCGTGGCTACACAAGTTTGCTGAATTATGATGGTTCTTTTGGGACGGATTTGAGAGGTAATCAAAGGCTTGGTAATGGAGAAGCTGAAGATATCAATTCTGGCACAGAAGATGTGTTTTCCTTCCTCAATTCACTCATAAATGAGGAGGCTTTCCAACAACACCAGATCTTTAATGAGCCTAATGTGAATAGTGCACCAGCCAGTACAGATCCTTTGTTTCCAATTGCTGCCGCAACATCATTTGGACTTAGTACTGGCTGGGAATCTACTCTCATGCCTTCTGCTCTTGATCAAAATGATTCGAAATAG
>PtrMYB016	
ATGGATTTTACATGCATCAAGCTGGCGACGATGAGAAAGATTGCACATAACTCTCAGAATCTGCCTTTGAAAAGAGGGGCATGGAGTCCTGAAGAAGATCAGAAGTTGATAGCTTATATTAACAGACATGGCATTCGGAATTGGATTGAGATGCCGAAAGCTGCCGGTTTGTTAAGGTCAGGGAAGAGTTGCAGGCTACGTTGGATGAACTACTTGAGGCCGGATATAAAGCGTGGAAACTTCAGCATGGAAGAAGTGGAAACCATACTCAAGCTGCATGGGATTCTTGGAAATAGATGGTCTGCAATTGCAGCAAAATTACCTGGAAGAACAGATAATGAGATAAAAAATTTCTGGAACACCCGCTTGAAGAAGAATTACGTAAAGAACAATATCAATACTGCAGCGCAAGCACCGAAACTGCAAGGAACACAAACATCCACAGCAGAATTCAAGAAAAGGAAGTTATCTGAAAATATTGACGTTCCACTTCCCACTGCTCCAAAAATATTGAAGCCAGAAGACTCGGAGGGCTCACCGAAGCTGCCTATCAGTTATTTTTCTTCAAGCTTTAATCTTGTGAATGATCTCATAATTAATGAAAATCAGATCATAGAAGAGAACGTTGGATTACTTGAATCAAATGGAGAACAATGTTTATGGGGTCCGCAATTTTCAACTGAAGGTCAAACATGCATGGTGGAGGATTATGGAGATACCTGCACAATTGAAATGTGGGTCCAAGAACTATTGCATGAAGTCTAG
>PtrMYB017	
ATGGGTAGAGCACCTTGTTGTGACAAAAATGGGCTAAAGAAAGGGCCTTGGACCCCGGAAGAGGATCAGAAGCTGGTTGATTACATACAAAAACATGGCTATGGCAACTGGAGGACACTTCCAAAGAATGCTGGGTTGCAAAGGTGTGGAAAGAGTTGTCGTCTTCGTTGGACCAACTATCTGAGGCCTGATATCAAGAGAGGTCGGTTTTCTTTCGAAGAAGAGGAGACAATAATTCAGCTGCATAGTATATTGGGAAACAAGTGGTCTGCCATTGCTGCTCGATTGCCTGGAAGAACAGACAACGAGATCAAGAACTACTGGAACACACACATTAGGAAGAGGCTTCTAAGAATGGGAATTGATCCGGTGACTCATAGTCCAAGACTTGATCTTCTTGACCTCTCCTCAATCCTGAGCTCATCTCTTTACAACTCCTCTGATCAAATGAACATGTCAAGAATGCTTGGTGTCCCACCTTTAGTGAACCCAGGACTTCTAAGGCTAGCCACATCTCTCTTATCTTCTCAACGTGACCAAACCCAAAACTTCGTCATCCAAAATGGTCAAGAAGAAAACCATCTTCCCAACCCACAAGTCCAACAAAGCCAATACGAATCGATGATTCATCAAGCTAATATCCAGTTTCAAACCCCAGGTCAAGAAATGCCTACTTGCACCACATTGACTACCAGCCCCTGTGTTACATTTTCTAACGAAGCACGAATTATGGACCCTAATGTGGACCAATACCAGTCAAGTACCATTACCAACTTTAGCTCTCCAAATTCTCAGTTCAGTACTCATGATCAGTGGCAAAACAATGGAATGGGCTCCAATTTAGCTGAAGATTATTATGTGCCTGCTGTATCAAGTTACAACAGCAACGGCTACTATGGGTCTGACCTTATGGACCCTTCTTCCGAGACCTCGACTTTTATCTCCAACAGCAGCAACCAGAACTTTGGTTTTGCTTCAGTTTTATCAACTCCTTCTTCAAGTCCTACGCCATTGAACTCCAATTCAACTTACATCAATAGCAGCAGCGCTGAAGATGAGAGGGAAAGCTACTGCAGCAACATCTTGAAATTCGAAATCCCAGATATTTTGGATGCTATTAACTTCATGTAA
>PtrMYB018	
ATGGGAAGGCAACCGTGTTGTGACAAAGTTGGATTGAAGAAAGGCCCTTGGACCTCTGATGAGGATAAGAAACTCATTAACTTCATCCTCGCTAATGGCCAATGTTGCTGGAGAGCTGTTCCTAAGCTTGCAGGATTGTTAAGGTGTGGGAAGAGTTGCAGGCTGAGATGGACAAACTATCTCAGGCCAGATTTGAAGAGAGGTCTTTTATCAGAATATGAAGAGAAAATGGTCATTGATCTTCATGCTCAACTTGGCAACAGATGGTCTAAGATTGCATCACATCTACCAGGAAGAACTGATAATGAAATCAAGAACCATTGGAATACTCATATCAAGAAGAAGCTAAGGAAGATGGGAATTGATCCTCTCACTCACAAGCCACTCTCTGCTATTGAAACACCTCCTCCACCACCACCACCACAGCAAGAAGTTCAAGTGCAGAATAGTATACAGGAACTAGAGCAGCAAGCTGGACGACAGTCTAGCTCCACCAATGACATATCTGAACTGGGCCAAAATAATGAACCTGAGACATCATTACAATCAGCTAGAACTCAAGATGAAGAGAATAACATTGGTAGCACATATGACACAATGGAGCGAATGAATGGTTTTTGCACAGATGAAGTTCCACTAATTGAACCCCATGAAATGTTAGTCCCTGGTGGACCTTCTCCTTCATCAACCTCAACCTCTTCATTAACATCAGCATCATCATCATCATCATCTTCTTCGTATGGTTCAAACAATATCCTTGATGAGTTGCTATTGCCAGATTTTGAGTGGCCTCTCAACAATGTCGACATTGGCTTGTGGGATGATGACTTGAGTAGTTGGGATTTGCTAATCAGTGATGTGGACAGTGGCAGGAAGCAAGCAACCATGTTTGATCCTTTTCTCAATCAGTGCCCAAGAACGGTTTTGGATCAAGATTATTGGACATATGGGCTCATGTGA
>PtrMYB182	
ATGAGAAAACCTTGCTGCGATAAACAAGGCAATAACAAAGGAGCATGGTCCACGCAAGAAGATCAGAAGCTCATTGATTATATTCAAACTCACGGTGAAGGTTGTTGGCGTTCTCTCCCTGAGGCCGCAGGTTTGCACCGCTGTGGCAAGAGTTGTAGGCTAAGATGGATAAACTATCTTAGGCCAGACATAAAACGTGGTAACTTTGGACAAGATGAAGAGGACCTCATTATTAAGCTACATGCTCTCCTTGGCAATAGGTGGGCATTGATAGCAGGAAGATTGCCAGGAAGAACTGATAATGAGGTGAAGAACTATTGGAACTCTCATTTAAAGAAAAAGCTAATAAACATGGGAATTGACCCAAATAATCATCGGTTGAACCAAATTCTTCCTCGTCTTCAAGCTGAGCCTGCTGCTCCTGTTATTGCTATATCAACTACTACAGGGTCTAAGAATAATGTAGCTGCAAGCAAACCCAAGAATTTATCAAATGGTGACAGTGATAGGGTTTCTGACACAGCAACTTGTCTCGAAGATGAATATGAATCTTTGGTGACACAGCAAGCTGCAACTTCTGGTTCTTCAAGCATTAATATTGATCTCAACATTGCAGCTCCAGCTTCTCCGGGTCACAGGACCACTTTTGGAAACAAGCAACAAAATTGCAAGTTGGGCAAAACTAGCCAAGTTGAGAGAGACCCATCATCATTGCCAACTCTGCTTCTTTTTAGATGA
>PtrMYB154	
ATGAAGGAGAGACAACGTTGGCAACCAGAGGAAGATGCTGTGCTAAGAGCTTATGTTAAACAATATGGTCCAAAAGAATGGAACCTCATCTCTCAACGCGTGGAAGCTACTGGCAAAACCCTCAACCGAGACCCAAAATCCTGCCTTGAACGCTGGAAAAACTACCTCAAACCAGGCATCAAGAAAGGATCTTTAATCCCAGAAGAGCAAACCCTTGTCATTTCTCTTCAAGCCAAGTACGGTAACAAGTGGAAAACGATAGCTAGTGAAGTCCCAGGCCGCACAGCAAAGAGGCTAAGTAAGTGGTGGGAGGTTTTTAAAGAGAGGCAATCAAAGTCCAAATCCAAGTCTTTATTGCACCACCACCATTGCACGGAATACTCCAATCAGAACCACCATCTAGAAGATAATATTCCGTTCACCGGAGATAAAACATCTGGTCAGGGAAACTACGACCACATCTTAGAGACCTTTGCAGAGAAGTACGTGCAACCGAAGATCTTCAATCAGTTTCAACCTTTTACCACTAGTTTATCCACTATGATACCTCCAATGCCCGAACCTGACCCGGTTCTTTCACTCGGGTCGGTTTGGATGAACCCGGGTTCACATATATCATCCTCAACCAGCACCACAGTTTCAGCCACCCCATCACCGTACGTGAGCTTGTCACTATCTCCATCTGATCGCGGCATGGACCCGGACCCGACCCGACTCATGCCGGGCCAACAAATGGGCACTTTGGTTCAGTATTGCAAGGAGCTTGAGGAGGGGAGGCAAAACTGTTTGCAACATAAAAGGGAGGCAACATGGAGGCTAAGTAGACTAGAGCAGCAGCTGGAGTCAGAGAAAGCAAGGAAAAGAAGGGAGAAAGCGAAGGAGATAGAGGCAAAGATAAGGTGTTTGAGAGAGGAAGAGGAGAGTTTTACGAGTAAGATCGAGAGTGAGTATGAAGAGCAGCTGAGTACATGGCGTAGAGATGCTGAGAGAAAAGAGGCAAAGCTTGTGGAAGCTTGGTGCAGCAAGCATGTCAAGTTTGTTAAGCGAGTTGGGGTACATTTTGGTGGTGGTGCAGCCAGGGATTAG
>PtrMYB014	
ATGATGGGTAGGGGAATTGCTGAGCAAGGGTGGAGGAAGGGTCCTTGGACTCCTGAAGAGGATAAGTTGCTTAGTGAATATGTGAGCTCGAACGGTGAGGGAAGGTGGAGTTCTGTTTCTAGGTGTTCAGGCTTGAATAGGAGTGGAAAGAGCTGCAGACTGAGGTGGGTGAATTACCTTAGGCCAGGACTCAAGAGAGGCCAAATAACACCACAAGAGGAAGGCATCATTATTGAACTACATGCTCTCTGGGGCAACAAGTGGTCAACTATTGCTAGATACTTGCCTGGTAGAACAGATAATGAGATAAAAAACTATTGGAGAACCCATTTCAAGAAGACAGATAAATCCTCTCAGAAACAAGAAAAGCGAAAAGCTCTGATTCTCGAACAGGAAGTGCAACACCACCACCAGCAGCAGCAGCAGCTAGAAGCAGGTGAAATGAAAATGGTCAACACCATTGATCATGTTAAGATGCATGAAGCACAAGAAATGTATTTCATGTACCACAATTTGGAGGATCAATGCTCGCCTGTGATGACTCAAGATGTCGCATCTTGGGCAGACTTTGTTGTTGAGGATTATTATGGACTATGGGGTGGCTTGTGGAACTTAGATGATCATCCACAAGGTTAA
>PtrMYB015	
ATGGTAGCAATGATGGGTAGGGGAATTGCTGAGCAAGGGTGGAGGAAGGGTCCTTGGACTCCTGAAGAGGATAAGTTGCTTAGTGAATATGTGAGCTTGAACGGTGAGGGAAGGTGGAGTTCTGTTTCTAGGTGCTCAGGCTTGAATAGGAGTGGAAAGAGCTGCAGACTGAGGTGGGTGAATTACCTTAGGCCAGGACTTAAGAGAGGCCAAATAACACCACAAGAGGAAGGCATCATTATTGAACTACATGCTCTCTGGGGCAACAAGTGGTCAACTATAGCTAGATACTTGCCTGGCAGAACAGATAATGAGATAAAAAACTATTGGAGAACCCATTTCAAGAAGAAAGATAAATCCTCTCAGAAACAAGAAAAGCGAAACGCTCTGATTCTAAAACAGGAAGTGCAACAGCAGCAGCAGCAGCAGCTAGAAGCTGGTGAAATGAAAATGGTCAACACCATTGATCATGTTAAGATGCATGAAGCACAAGAAATGTATTTCATGTACCACAATTTGGAGGATCAATGCTCGCCTGTGATGACTCAAGACGCCGCATCTTGGGCAGACTTCGTTGTAGAGGATTATTATGGACTATGGGGTGGCTTGTGGAACTTAGATGATCATCCACAGGATTAA
>PtrMYB155	
ATGCTTGTTCTATCTTTAGAAAAGATAAAGCAATTTCAAGAGAAGAGAAGAATTAAAGCAAGGGTAGTGTTCTTACTCGAGAGAAAGAAATCTTGGAGGCAGGCTTGTGAGAAAGGAAGAAACAAAGTGATCATGGGCAGACCACCTTGCTGTGATAAGATAGGAGTGATGAAAGGACCATGGACTCCTGAAGAAGATATCATTTTGGTATCATATATTCAAGAACATGGTCCTGGAAATTGGAGAGCCGTGCCTACTAATACAGGTTTGCTTAGATGCAGTAAGAGTTGCAGGCTGAGATGGACTAATTACCTCAGGCCAGGGATCAAACGTGGTAATTTTACCCATAACGAGGAGAAGATGATAATCCACCTCCAAGCCCTTCTAGGCAACAGATGGGCTGCCATAGCTTCATACCTCCCTCAGAGAACAGATAACGACATTAAAAACTATTGGAATACACATTTGAAGAAGTTGAAAAAGCTTCAAGCAGGGCAAGAAGGTCAGTTTAGGCAAATTTCTAGAGGCCAATGGGAGAGGAGGCTTCAAACTGATATCCACATGGCTAGGCAAGCTCTAAGCGAGGCCTTGTCTCCTGAGAAACCAAACAGCTTATTAACTGAGTTGAAACCGTCCTGTGGGTATGAAAAACCAGCTCCAGCATCACTCTATGCATCAAGCACTGAAAACATAGCTAAGTTGCTCAAAGGTTGGATGAGAAGCGGGCCTAACCAGTCCCTAACAAATTCAACAACTACTCAGAATTCCTTCAACAATATGGCTGTAGCTGATTCATTTTCTAGTGAAGAGACTCTAAATAGAGCAGACGAAAATGACACTGAATTATCAGAGGCATTTGAATCACTCTTTGGTTTTGACTCTTCAAATATAGATTTCTCCCAGTCAACGTCACCTGATACTGGCCTTCTCCAAGACGAAAGCAAACCAAATTCCAGTGCTCAAGTGCCATTGTCAGTGATTGAGAGGTGGCTATTTGATGAAGGAGCTATGCAAGGGAAAGAGTACCTTAGTGAAGTCACACCAGATGAAAATAATCTCTTCTAG
>PtrMYB093	
ATGGGCAGATCTCCTTGCTGTGAGAAAGAACACACCAACAAAGGTGCATGGACTAAAGAAGAAGATGAACGTCTTGTTAATTATATCAAAGCTCAAGGTGAAGGTTGTTGGAGATCTCTCCCTAAGGCTGCTGGTTTGCTTAGATGTGGCAAGAGTTGTAGACTAAGGTGGATAAACTACCTAAGGCCTGATCTCAAGAGAGGAAACTTCAGTGATGAAGAAGATGAACTCATCATCAACCTTCACAGCTTACTTGGTAACAAGTGGTCTCTCATTGCTGCTAGGCTACCAGGAAGAACTGACAATGAGATAAAGAATTATTGGAATACTCATATCAAAAGGAAGCTTTTTACCCGTGGAATTGATCCTCAAACTCACCGTCCACTCAAATCCACCACCACCACCACCTCCTCCTCCACCACCACCACCACCACTACTAACAGCACCAACAATAAAAATAGCAAACTGGATACCAAAAGGAGTACTGATTTTCAACTGGAAGAACAAAACTATTCGTTTCTTCAAGTGCAGCCTGAGTTTACGATGAGCAACATGACCAAAACGGAAAACAATTCCAGTATTATCAAGGTAGGTGGCAGCAGTGACTCGGCTGAAGATTCCAATAGTAGCAGTGGAGTGACAACAGAACTAGAAGTGTATCCAGATCATAAACTGGTCAATCTTGAGCTCTCTATTGGCCTTCCGTGTCAGTCTCTAGTCTCTTCTATGAACAATCTTAAGCAAGCAAAACAACAAGAACAAGAAGAAGTGGTCACACATCAATTGTTTGAGACATCTACTACTCCTACTTCTAGTGCTCCTGTTTCTGTTCATAAAGCAGCATGTTTGTGTTACAAACTAGGGTTCAAGAACAGTCAAGCATGTAGCAGTTGTAATGCCATGGAAAAAACAGTAACAGCTGATAATCTTCATAGATTTTACAGACCTTTGGATGCTTGA
>PtrMYB221	
ATGGGAAGGTCTCCTTGCTGTGAAAAAGCTCATACAAACAAAGGCGCATGGACTAAGGAAGAAGATGATCGCCTTATTGCTTACATTAGAACCCACGGTGAAGGTTGCTGGCGTTCACTTCCTAAAGCTGCTGGCCTTCTAAGATGCGGCAAGAGCTGCAGACTTCGTTGGATCAACTATTTAAGACCTGACCTTAAACGTGGCAATTTTACTGAAGAAGAAGATGAGCTCATTATCAAACTCCATAGTCTCCTCGGCAACAAATGGTCACTTATAGCCGGAAGGTTACCAGGGAGAACAGATAATGAGATAAAGAATTATTGGAACACACATATAAGAAGGAAGCTCTTGAATAGAGGCATAGATCCTGCGACTCATAGGCCACTCAATGAACCAGCCCAAGAAGCTTCAACAACAATATCTTTCAGCACTACTACCTCAGTTAAAGAAGAGTCGTTGAGTTCTGTTAAAGAGGAAAGTAATAAGGAGAAGATAATTAGCGCAGCTGCTTTTATATGCAAAGAAGAGAAAACCCCAGTTCAAGAAAGGTGTCCAGACTTGAATCTTGAACTTAGAATTAGCCTTCCTTGCCAAAACCAGCCTGATCGTCACCAGGCATTCAAAACTGGAGGAAGTACAAGTCTTTGTTTTGCTTGCAGCTTGGGGCTACAAAACAGCAAGGACTGCAGTTGCAGTGTCATTGTGGGTACTATTGGAAGCAGCAGTAGTGCTGGCTCCAAAACTGGCTATGACTTCTTAGGGATGAAAAGTGGTGTGTTGGATTATAGAGGTTTGGAGATGAAATGA
>PtrMYB099	
ATGTTCGAAAAGAGGAGGACTAATATTTTTTTGTTTTACTTGTCTATAGCCCACTCCAAGTCTATAATTAAAAGGCTCAACAGACCTCCACCAGTTTTTGTAGGAATTGAGACCTATTGGAGTTCCTCACAGTGTAGAGAGGATATCCAAGACGAGATCTTGAGAGAGAGAGAGAGAGAGAGAGAGAGAGAGATGAGAGAGATGGGAAGGGCTCCTTGTTGTGACAAGGCAAATGTGAAGAAGGGGCCATGGTCACCAGAAGAAGACTCGAAGCTTAAAGAGTACATAGAGAAATATGGGACTGGTGGCAATTGGATTGCTCTACCTCAAAAAGCTGGGCTTAAGAGATGTGGCAAGAGTTGTAGACTGAGATGGCTAAACTATCTGAGACCCAATCTTAAACATGGTGAATTCTCTGATGAGGAGGATAGGGTAATCTGCAGCCTATTTGCAAGCATTGGAAGCAGATGGTCAATAATAGCTGCTCAGCTACCAGGAAGGACAGACAATGATATTAAGAATTACTGGAACACCAAGCTCAAGAAGAAACTCATGGCCATGGCTCCTCAATCTCAAAGAAAACCCCCAACATTCCAATCTCCTCATCAAACTCCACCATTGTCTCATTCACTGCCATCCATGTATAAGGACTCTGGTGGTTCTTTCTCTTATTACTCCCAAAACAGATCATTCACTGGCTTTGAGCCCATTTCTCAAATTCCGTCTAGTCTTTTAAGCACCAACAGTGTTTCTCTAGCCACAAACTCTTTACTTTTCCAAACCACCCAAGAGGGCTTGTTCAGTCCCATGCAATACTATCATCCAGTGAAAGATAATTACATGGTGTTTGGTAGTGAAGCAAGTTGCAGTTCTAATTCTGATGGGAGTTGCAGCCTGATAAGCTATGGAAGAGAGATCAAACAAGAAGACATGGGATTTCACAGCTTGATGTCGTCAAATGGGTATGGAGATCAGAACCAGAAGGTCATGCTTGGTAGTGGTAACAATGGAGTTGAAATTTTGAACCAATGGGTAGAGAAGCCAAATGGGAATATTGGAGAAACCCCATCAGACTATGATTTCATTGAGGACGTTAAGCAACAGGTTAGCAGTAGCGGTAATCATAACGATGTTAATGGGAGTAATAACAATGACAACCTGCTCATTGATGAAAACAAGACGCCGGAGACGGTCATGTACCACTACTACTACTGA
>PtrMYB170	
ATGGGGAGGCATTCTTGCTGTTACAAGCAGAAGTTAAGAAAAGGCCTGTGGTCTCCTGAGGAAGATGAGAAACTTCTGAATTATATTACTAAGCATGGACATGGCTGTTGGAGCTCTGTCCCTAAACAAGCAGATTTGCAGAGGTGTGGAAAGAGCTGCAGGTTAAGATGGATTAACTACTTGAGGCCTGATTTGAAGAGAGGAGCATTTTCACAGCAGGAAGAAAACTTGATAATTGAACTCCATGCAGTTCTTGGCAATAGATGGTCTCAGATTGCAGCACAGTTACCTGGAAGAACTGATAATGAGATAAAGAATTTATGGAACTCCTGCATTAAGAAGAAGCTGAGGCAGAGAGGCATTGACCCCAACACTCACAAACCTCTCTCTGAAGTTGAGAATTGTAAAGAGAAGCAGCAGCCTACAGCTGACAAGAGCAATGAGAAAGTTTCTAATGTATCAAATGAACTGAACCTCATTGAGGCAGCTACTTTACAACCACCTGCAATTTCTTCCAGCTCAAAGATCAACAACAGTAAGGACAGGAATAGTAGTAGCAGCAACATGACAAATACACCACCGACAAAGGAATTCTTCCTGGATAGGTTTGGTACCTCCCATGAAAGCTCCCCTGCCAGTTGCAGGCCTTCTGATTTGATGGGGTATTTTCCTTTCCAGAAGTTGGATTACAAACCTAGTATAGGCCTCTCAATGAATCCAAATACCACTCTCTGCTTCAATCCAAATTCCTCTTCTGAGATGATTTCTCATGAGTTCAATTCTTGTATGACACCACCGACTATTCTCCCATCTGTTTCAACCTCTATGTTCCAAACTCCAATACGTGTAAAGCCTTCTGTTAGTCTTCCATCTGATCATAATCCTTCTGTAGGCTCTTGTGATGTCAATGGGGTTCAGAACTGGGAAGCAAGTAGCTTCAGCAACAATGGAAGTGGAAGCAATGGAAGCAGTAGCAGTATTGAATTGCAAAGCAACACCAATTTCTACGAGAGCAGCGCTTTCTCATGGGGGTTAGCTAATTGTGGGAAATCCGGCGAGGAATCTCACCTTCGGTCACTCGAAAACGACACAGCTGAAGACATCAAATGGTCTGAATATCTTAACACCACATTCTTTCTTGGAAGCACAATACAAAACCAAACATCTCAACATGTGTACAGTGAAGTGAAACCAGAAACACACTTCATAGCAGAAGGGTCAAGTGCTAGTTGGATACCGAACCAGCATCAACAAGCTTCACAGCCAGCAGACATCTATACCAAGGATCTGCAAAGACTTGCTGTGGCTTTTGGACAATCCCTTTAG
>PtrMYB026	
ATGTTAAGGTCAAAAAACCAGTGTTTATACATGTATATTTATGTATCTATACATATCTTATCTTGCGTATATAAGAAAAGTGACCTCTCATCTGTAGCCCTAAAACCAATTCCCTCCTGTTCCATCTCTCTCTGCTTATTCATCTTCTTATATTTATTGAAGATCTTCCTCGTGTGGGGTGATTTCTGCCATAATTTTGCAGTTGTGTTAGAATATTTATGTGAGTTTAAGCTTCATGTGATGGAAGATTTTAGGGGTAGCTCAAGCAGTGATAGTGGGAGGACTAGTTGTCATAGAGGGCACTGGAGGCCGGCTGAAGATGAGAAACTTCGGCAACTTGTTGATCAATATGGTCCTCATAATTGGAATTTCATTGCTGAACATCTTCAAGGAAGATCAGGGAAAAGTTGTAGATTGAGATGGTACAACCAACTTGATCCAAATATCAACAAAAGGCCTTTTACAGAAGAAGAGGAAGAAAGGCTCCTAAGAGCTCATCACATTCAAGGAAATAGATGGGCTTCAATAGCTAGGCTCTTCCCTGGCAGAACCGACAACGCCGTGAAGAATCATTACCATGTTGTTATGGCAAGAAGGAAGCGTGAACGCTGCTTAACTGTCCATGGTAAGAGAAGTAATTTCCAAATCCAATATCCTAGTGATCATCACCATAGAAATAGCAGTACTAATCCTGGTAGAAATTTCGGGTTCTTTAGGCCACAAGGGTCACCTGACTTTGGTTCTAAATTAGGGTTTCAGAATAATATTATTGAAAGAGCGGGTAATAAGATACCCATGTCCTCAACAAATTCATCTCCTTCTTGGACTAACATTAGTGCTTCAACGATCACAAATGACTCATTAAGTTTTGATGTCTTTGATGCAAAAAGAAAGGATTATATTCATTCAAGCTCTTCTTCAATATATCCTAAAGGGGGGCCACTTGCTTTGAATGAATCTCTTCACTGTACTTACCATCCTAGTTCTACCATTGATGGTGGTGATAAGTACCTAAATGTTGTTGGACAACAGATCCCTAACGCTAAGAAAGTTGTCCCTAATAATCATTTTGCATTCACAAGTTATGGTGATGGTTATGGAAGCAATAAAGAAAAGATTATCGAAAGCCAGCTAGTGAGACTCGATAGCGATCATCATGACTCAGCTGCATTGTGGAAATTGCCAATGGCTTCTCAGCAAGAGCAAGGAGATCATGGAGGTCAAGTTAAGAACCAGGACGTTGCCTTTATAGACTTTCTTGGTGTGGGGATCTCTTAG
>PtrMYB027	
ATGGGAAGATCTCCTTGTTGTGACGAGAGTGGCCTCAAGAAAGGTCCCTGGACCCCTGAGGAAGATCAAAAACTCGTCAAATATATCCAAAAGCATGGCCATGGAAGCTGGAGAGCCCTCCCTAAACTTGCTGGTCTTAACAGATGTGGAAAAAGTTGCAGGTTAAGGTGGACAAACTATTTAAGGCCAGATATCAAGCGAGGAAAATTTTCCCAAGAAGAAGAACAAACAATTCTAAATCTCCATTCCATCCTTGGCAACAAATGGTCAGCAATTGCTGGCCACCTACCGGGGCGGACCGATAATGAAATCAAGAATTTCTGGAACACCCACCTGAAGAAAAAACTCATTCAAATGGGTTTTGATCCTATGACTCACCGGCCTCGAACTGATATATTCTCAAGCTTACCTCATCTTATAGCCCTAGCTAACCTGAAGGAACTCATAGATCATCATTCATTGGAAGAACATGCTCTCAGACTGCAAACAGAAGCTGCACAAATGGCAAAACTTCAATATTTGCAGTATCTCCTTCAACCTCAGCCTCCTGCAGCTTCTAATAATGCAACAAGCTCAAACAACCTAAACAATATCAGTGCTATTGGTGAAATGGAAGCTTTTAATCTCTTGAATTCACTTGCTTCATTCAAGGATAGCCCAGTGTCAAGTTTATCCCAGTTTGATTTATCAGCTTCCTCTCTTCAAGGGATCAATGATTTAATGCCCTTCTCTCATTTGCCTGACTTACAAATCCCTTGCAACTATCAAACACCACCAAACAAGGACGTGTTTGATCAAGCTCCTGAATTGACAGTGTTTAGTCAAGGAGAGAACTCACCCAATTCTCCATGGCAGCTTCCTTCATCTTCAACTCCATCTCCTCCTTCAGTATTTCCACTTGTACCACAGAATAGTGGCATGGTCAACAACTTGGGAGATGCCTCTAGCACTTCAAGCTACGTAGGAGAAGCTCCTTCAGTTTGGCATGACATCCTTGAAAATCCTTTGTTTCATGATATTGCTTAG
>PtrMYB028	
ATGGGTAAAGGGAGAGCGCCTTGTTGTGACAAGACTCAAGTGATGAGAGGACCATGGAGTCCTGCAGAGGACCTGAGGCTTATAACTTTTATTCAGAAACATGGACATGAAAACTGGAGGGCTCTCCCTAAACAAGCTGGGTTGTTGAGATGCGGAAAAAGTTGTCGATTGAGATGGATTAATTACCTAAGACCTGACGTTAAGCGTGGTAACTTCAGCAAAGAGGAAGAAGACACAATAATAAAGCTACATCAAACTTTGGGAAACAAGTGGTCAAAGATTGCATCTCATTTTCCAGGAAGAACAGACAATGAGATTAAGAATGTGTGGAATACTCACTTAAAGAAAAGATTGACATTAAAAGATGATGATGAACGTCCTAAAGGAGATGAATTAAAGGAATCCTCCTCAACCTCCTCGTCCTCGTCTACATCTAGCACGATCGTGTCAAGTGGAAAAAGAAATTTGGAAATGGAACTCTATCAGCAAAAGAATCAAGGGTCCTCAACGAAGAAGCCTCGTATCTTAGAGAAAGCAAAGGATTCATCACCAAGGGAAGTATCTAATCAGTATAGACCAACTAAGAAACCAAAGGAATTATCAAGTTCCTCTATATCTTCTAACAATTCCAACATCACCAACTCTAGTCAAGTTGATGTTTCCAAGTCCGAAGATGATCAAATAGGTTCGTTGTTGAACTTTAGAGGACTTTATGATGTTCACAGTTCATCAGAGGAGGTAAACAAACCAGAAGAAATCACGGCCGAAATCCCATTGGAGTCAGATTATGATTTTTGGAACATGTTGGATAGCTTAAGTTACTTGCAATCTAATGAAGTTCAATTGGAAAACGTTGAAGCATGCCAAATCTCAAAATTTGGAGATGCATATAATATTGGGGAAGTAGATCAAAATAAGAAGTGGCTGCGTTACTTAGAAAATGAACTCGGTCTAGATGTAACCAAGGATGAAAACCAGGAAAGTTCATTGAAGAATGCTGCCGAGACACTAGTCCCTGAGAATTTTCAGTACGAGATGCCATTGAAACCAGCCGAAGTCCATCCAGGGACAATTGAAAATTTTCATTTGTGGCCTTCTTTATGA
>PtrMYB150	
ATGGGGAGATCTCCATGCTGTGAGAGAGCGCACACCAACAAAGGGGCATGGACTAGAGAAGAAGATAAGCGTCTCGTTGCTTATATCCAAGCTCATGGTGAGGGTTGCTGGAGGTCCCTGCCAAAATCAGCTGGCCTTCTTCGTTGTGGAAAGAGTTGCCGTCTTCGATGGATCAACTATCTACGCCCTGATCTTAAGCGTGGGAATTTTACTGAAGAAGAGGATGAGCTCATTATCAAACTCCACAGCCTCCTTGGTAATAAGTGGTCTCTCATAGCGGGGAGGCTACCAGGAAGGACAGATAACGAGATCAAGAACTATTGGAATACCCATATAAGAAAAAAGCTGCTGAGCAGAGGAATTGACCCTTCGACTCATCGACCAATCAATGAATCAGCCATTGACAGCATGACCACCTCTCTCGGTGCAGTTCTGAAAGAAGAGATCACTTCTGGCTTTGGGTGCAAAAACCAGAAGAACCCAAATGGAGAAAAGTGTCAGGAATTGAATCTTGAGCTGAGGATATGCCCTCCCTATCAGCACCCAACTCAGTCAATGGAGAGCATAGGCAGGAAAATAATGTGTTTCTACTGCAGCTTAGGATTGAAAAACAGCAAGGATTGCAGTTGCAGTAATGACAGTGACGATTTCCTTGTTATGAAGAACGGTGCTCTGGATTACAGAAGGCAGAAAGCGAAGAGAGATTCTGAAGTCGGCTTATTTATTGTGAATAGATAA
>PtrMYB151	
ATGTTTTCCCCAGATAACTACTTGAGGAAACCATACATGAAAGAATATGTATTTCCCTGTGAAACACCTTCAGCAAAGAGCTTTCTTCAGGATTTTAACCATCTTGATCAGCTCCATGCTAACAGATCATTGTTTGGTGTCCTTACTGGCTCTAATTCTGATTCTTTGGATGTTTTTCCCTATAGATTATCACCAGCTACACATTTATACGAGTGTGACTACAAGCCATACACAAATAACAACAATGGACTATATGGTCGAGACAATTTCCAAAGTGGCGGGTGCTTGAACCTCCCTCAAGAAAACCTCATTGACATGATAGGTCCTAATCAGAGTCACATGTCCTTGGATTTGCAAGAAACCAAACCTATGAATGTTGAGGTGCTAGATGGAACCCCTTGTGCGACTACAAAATATGATTACTATACGAAAGGTGGCTTGTATAAGAATGATGCCATACTACCTTTGACAAGAAGGACAGGGAAGACTCCTAAGAAGGAACCTATTAATTTAGTCAAGGGGCAATGGACAGCTGAGGAAGATAGTCTGTTGATTCGGCTGGTTGATGAGTTTGGAATAAGAAAATGGTCTCATATTGCTCAGATATTCCCAGGAAGAATCGGCAAGCAGTGTCGGGAAAGATGGCATAACCATTTGAGGCCAGATATCAAGAAGGATATTTGGAGCGAGGAGGAAGATAGGGTGCTAATACAGGCCCATAAAGAAATAGGGAACAAATGGGCAGAAATTGCTAAGAGTTTGCCAGGGAGAACTGAAAACTCTATCAAGAACCACTGGAATGCAACTAAAAGAAGGCAAACTTGCACTTCCAAGAGAAAAAGCCGATCCAAGTATCCAAAGGGCTCCCTTCTACAAGAGTATATCAAGAGTTTGAACCTGGACTCAATTCCTAAAGTGAAACGACGTCAGAGGAGAAGGAGAACTGCTAAATATCCTGATGCCGTATTAGGTAGTAGCACTACAATGAAAGAACCAAGTGACGAGCAGCCTCAGCAGGACTTGAACCTTTGTGAAAATAATGATGGACCCGTCTTACATTATGATTTTGATGAGATCCCAGATTTTGATTTTGATGAGACTATATTTCAAGATGTCTGCAGCATTGATTCTCTTCTTGATGAGATAGATTGTGATCCCGTTGTTAATGAGAAAGTGCTTGCTATGGAAGTGCCAAGAGCGGACGAGATTCCATTCCAGGACTTTGAAATGATGGATGAGGTGGATTTATGGAGATCAGACCTGAAAACACTTGGCATGCAGTAG
>PtrMYB029	
ATGGCTACTACGAGAAAGGAAATGGATAGGATCAAGGGGCCATGGAGTCCAGAAGAAGATGAGGCGCTGAAAAAGCTAGTTCAAAGACATGGTCCGAGGAACTGGTCGCTAATAAGCAAGTCAATCCCTGGTCGATCAGGTAAATCATGCAGGCTCCGTTGGTGCAACCAGCTCTCACCTCAGGTCGAGCACCGTGCCTTCACTCCTGAAGAAGACGACAGGATCATCCGAGCCCACGCTCGTTTTGGCAACAAGTGGGCTACAATTGCCCGTCTCCTCAACGGACGCACCGACAACGCCATTAAAAACCACTGGAACTCCACTCTCAAACGCAAGTGCTCTTCTATGGCAGATGACGGTAATCTCTCCAATCTCGAGGGGTATGATGGTAATTTGGATGTTGATGATACTCAGCCCTCCAAGAGATCGGTCAGCGCAGGTTCTGGTGTGCCCCTCTCTACGGGGCTCTACATGAGCCCGGGCAGCCCCTCTGGATCTGACGTCAGCGACTCGAGCCCGCCCGGTTTATCTTCTGCTCATAATCATAATATATACCGTCCCGTTGCCCGAACTGGAGGGGTTTTGCCTCCGGTTGAAACGGCATCATCATCTGACAACAACGACGACGACCCACCTACCTTACTGAGTTTATCTCTACCCGGGGCTGATCCAGCAACCAAGTTGCCCAACCGAGTCGTCGAGCCAACTCAGGAGCGAGTCGCCGGGTCAACTCAGGAGCGAGTCGCCGGGTCAACGAAGGAGCGAGTCGCCGGGTCAACTCAGGAGCCAAAACCCAATACAGTGACATCCTTTTTGGTGGCAGCGGACCCAGCCCAGGTGACCACCCCGGTAGTGGCTGGTCAGACTGGACGGCCCGGATGCGGTTTTGTTGGGTTGAGCAGGGAGCTAATGACGGTGATGCAAGAGATGATAAGGAGGGAAGTGAGGAATTATATGATGGAACAGAGTGGTGGGGGCATGTGTTATCAGGGTATGAGTGGAGAGGGGTTTAGGAATGTTGCGGTGAATAGGGTTGGGGTTGGTAAGATTGAGTAA
>PtrMYB030	
ATGGGGAGGTCTCCTTGTTGCGATGAGAATGGCCTCAAAAAAGGACCATGGACTCCTGAAGAAGATCAAAAGCTCGTCGATTACATCCAAAAACATGGTCACGGAAGTTGGAGAGCTCTCCCAAAGCTTGCAGATCTTAATAGATGTGGCAAGAGCTGTAGGTTAAGGTGGACAAATTACTTGAGACCTGACATAAAGAGAGGCAAATTTTCTCAAGATGAAGAGCAAACAATTCTACATCTTCATTCAATTATCGGAAACAAATGGTCAACTATTGCTACCCATCTACCAGGCCGGACGGACAATGAAATCAAGAATTTCTGGAACACCCATTTGAAGAAGAAGCTGATTCAGATGGGTTTTGATCCAATGACCCACCAACCAAGAACTGACTTCTTTGACAGCTTGCCTCAACTCATAGCCCTCGCTAACTTGAGAGACCTAATGGAGCATCGTCCATTAGATGAACATGCCATGAGATTACAGGAAGAAGCTGTCCAGTTAGCTAAGCTTCAATATTTACAGTATCTTCTCCAATCAGCAGCTTCAATCCCCTCCACCAACTCTTACGGCCAAAATGGTATCACAGACATGGAAGTGCTCAATCTGTTGAATTCAATTCCTCTCATAGAAGAAAACCTAGTATTAAATTCATCAGAACTGGAGAATCAAGGCTCAAATCACTTTGCAAATGCAACCTCTCAACTACTCCACCATCCAAGTGTATTGTCTCAATTATCTGACCCACAAGTCCCTTTCAGTTATCAACCATCTTTGAATACTGAAATGGGTCAAGCTCCATTTCTAACTACAATGCCTAGCCAGGAAGGTAATAACCCAACTGATTCTTCATGGGTGCTTCCTTCTCCTACTCCTGTTCTTGCAACTGTAACTGACACTTCCATAAGCAATCCAGGTGATGCTAGCAGCACAACTTCTAGCTATGGTGGAGGAACTTCTTCATATTGGCCTGAGCATTTTTTTGAAGATCCTATTATGCATGAGATTTCCTAG
>PtrMYB158	
ATGGAGGAATCTTTGGCTGGTAATTCGAGTGATGATGCAAAGAGTACTGCTTGCCCTAGAGGTCACTGGAGACCTGCTGAGGACGACAAACTCAGGCAACTTGTTGAACAATATGGTGCACAAAACTGGAATTCTATTGCAGAGAAGCTCCAAGGAAGATCAGGGAAGAGTTGCAGATTGAGGTGGTTTAATCAACTTGATCCTAGAATCAACAGGAGACCTTTCAGTGAAGAGGAAGAAGAGAGACTACTAGCAGCTCATCGGATTCATGGTAACAAATGGGCACTCATAGCCAGACTATTTCCAGGTCGAACAGATAATGCTGTGAAAAATCATTGGCATGTCATAATGGCAAGAAGGCAAAGGGAACAGTCCAAGCTATGTGGAAAGAGAAGTTATCAAGATAATCTAAGTGAATCCAATGCCACTAATAGTTCACATGCAGGGAAATCAAGAGCTCAAGATGTGTTCAATTCAAGAATTGGATTTGATGACTCTAGAGTCTTGGAATTTCGAAACCCCGGTAAAGATAGGATATTGTCAATATCTCCTTCTGGTTCTTCACCTTCTTGGAATTTCGCCCCATCAACTATAGCAGCTTCAAACAATTCTTCTTCAGTGGATTTATCGAGAAGGGAAGGAAGGGATAATTACTTCAATTCAAGTTTATTTTGCACCACTGAGAGCTCCAAATTAATCTCCGATCAACCTATTTATAGATACTATACGAATTCTTCGGTGTGTGGCAGCTACCGGAGTTCAAGTATATTCGGGCTTCCAAACTATAGAAGGGTTGTTCCAAGTCCTTTTGGATCATACCTTAAACTTGGAGATGATTATGAAAACCACGGAATGATCAAGAAAGAGTTGGCAAGTTGCCATAATTCATCGACATTAAATAATTTAAGAGCGACGAGTAATCATCAAGAGAAAGGAGATCATGAATCTATCAAACACAAGGATGCTCCTTTCATAGATTTTCTTGGTGTGGGTATATCTTCTTGA
>PtrMYB190	
ATGGTGAGAGCTCCATGCTGTGAGAAAATGGGGTTGAAGAAAGGTCCATGGACTGCTGAGGAAGATCAGATTCTCATCAATTACATTCAACTTCACGGCCATGGCAATTGGCGTGCACTGCCTAAACAAGCTGGTTTACTGAGGTGTGGAAAGAGCTGCAGGCTCCGATGGATAAATTACTTGAGGCCCGACATCAAACGAGGAAATTTCAGCAGAGAAGAAGAGGATACCATCATCAAATTGCATGAGATGTTAGGAAACAGATGGTCTGCAATTGCAGCAAGATTACCGGGACGCACGGACAACGAAATTAAAAATGTTTGGCACACCCACTTGAAAAAAAGACTTGAGAAAAATCATGTCACCCCAGAAATCAAGGGAAGATCCGTTGATATTTCTAGATTTGATCACGAATTAAATACAGATCAAGAATTACTCGATTCATCAAATCTTGCAGCAGGATCTGATCAGACCGAGGAACACAGACCAATCTCCCCGCAACAATGTTCAAGTGACACCTCCTCTTTGATCACAGGTGATATTGATATCAGTAATAACATGTGCATGAAGATCGAGTCGTCGGATGATTTTCCTGAAATGGATGAGAGTTTTTGGTCAGAAGTATTGTCTGCTGATAATTCAAGAATTGTGAGTGATTTTTCGGCCATTGGCACTGAGCCACAACTTCAATTTCCATTTTCTCCACTAGTAATTGAGGTGGAACAAGTCTATGCCACTAATTCAAATATGTATGATAGCACTGAATATTGGCACGACCTTTTCACAAGAGCTGGGGGATCACTAGATTTACCAGAAATTTGA
>PtrMYB135	
ATGGAAAGCAAAGGAGCAAAGCCTCATGAATTCAAGAAAGGTTTGTGGAAACCAGAGGAGGACTTGATCCTGAAAACATATGTAGAGACTCATGGTGAAGGCAACTGGTCAACTGTGTCTAAGAGATCAGGTTTGATGAGATGTGGGAAGAGTTGCAGATTACGATGGAAGAATTATCTAAGACCCAATATTAGACGAGGTGGGATGTCCCAAGATGAAGAAGACATGATAATTAGAATGCATAAGCTTCTTGGCAACCGGTGGTCACTTATAGCCGGTCGACTTCCTGGTCGGACGGACAACGATGTGAAAAACTACTGGAATACCCATTTAAACAAGAGATGCCCTTCAAGAAAAAGAAAAACCATCGACTCCAAACCTGATCAGAACGACAATAACACCAAGAAGCAGTACAGAAGCAAGAGAATCCGTTCACTAAGCAATTCTCAGCCCACTTGCAACACGAGTCCAATAGGCAGCACTGAAGAATTGGAAGGGAAGAACCAAGAGAAAGAAGAGAGAAGTGCTGTGATCAGTGATGCATGGATACAACAAGATGCGCAGAGCATGAACTCTTGCATAGAATCTCCAATGGTGCTACACAACAATGCTACTTTTTTCTTTGAAGATGACCCTTTCCTAACCTACTGGGATTCCTTCGATATGTTTGAATCATTAGGCTGTGGTGGTGACTACTGGTAA
>PtrMYB224	
ATGAAGGAGAGGCAGCGTTGGAGAGCTGAGGAGGACGCTTTACTACGTGCATACGTGAAACAATATGGTCCAAGGGAATGGAATCTTGTATCACAGCGCATGAACACACCCCTAAACAGGGATGCTAAATCTTGCTTAGAAAGGTGGAAGAACTACCTCAAACCAGGGATAAAGAAAGGATCTCTTACAGAAGAAGAGCAGAGTCTTGTCATTCGGCTTCAGGCGAAACACGGGAACAAATGGAAGAAAATTGCAGCTGAAGTTCCAGGTCGAACAGCTAAGAGACTAGGCAAGTGGTGGGAGGTGTTCAAAGAGAAGCAACAGAGAGAGCTGAAGGAAAATAACAAGACAGTTGAGCCAATTGACGAGGGCAAGTACGATAGGATTTTAGAGACTTTTGCTGAGAAGCTAGTGAAAGAGCGCCCTTCTCCAGCATTTGTAATGGCCACTTCTTCATCCGGACCCCCATCCCCATCCCCATCCCCCTCCCCATCCCCATCCATCTACTCCACACCAACTATGCTCCCCCCTTGGCTTTCTAATTCTAACAGCACCTCCACTGTCAGGCCACCATCCCCCTCTGTAACGCTAAGCCTCTCTCCATCAACAGTTGCGGCATCCCCTCCAATCCCATGGCTTCAACCTGAGAGAGGTCCGGAAAACACTCCTCTTGTTTTGGGCAATTTGCCACCTCATGGAATAGTCCCTGTTTGTGGTGAGAGCTTCTTGATGTCTGAGTTGGTCGATTGCTGTAGAGAATTGGAAGAAGGGCGCCGCGCTTGGGCTGCACACAAAAAGGAGGCTGCCTGGAGGCTAAGAAGGGTAGAGTTGCAGCTGGAGTCAGAGAAGTCATGCCGAAGGAGGGAGAAAATGGAAGAGATAGAGTCAAAGATCAAGTCTCTTAGGGAAGAAGAAAAGGCATCTCTTGATAGGATTGAAGCAGAGTACAGGGAACAATTAACAGGGCTTAGAAGGGATGCAGAAACCAAGGAACAGAAATTGTCCGACCAGTGGACTGCAAAGCATTTGCGTCTTACTAAGTTTCTCGAACAGATGTCTTGCAGACCTAGGCTTTCTGAGCCTAATAGTCGTTAA
>PtrMYB103	
ATGGCTTGTCAAGGAGACAAATTGCGTAAAGGGTCTTGGCAGGAGGAGGAAGATGAGCGATTAACAGCTTCTGCAACTCTTTTAGGGGAACGAAAGTGGGACTCCATAGCAAGATTATCTGGTCTGATGAGGAGCGGTAAGAGTTGCAGAATGAGGTGGCTGAACTACCTTCAACCCAATCTTAAGCGCGGTCATATAAGTGCTGAAGAAGAGCAGATTATTATTCAATTTCATGGGCAATGGGGTAACAAATGGGCAAGGATTGCTCGAAGGTTGCCCGGTAGAACTGACAATGAGATCAAGAACTACTGGAGAACTCATATGAGAAAGGAAATACAAACCGAAGAAGAAGGAAATTTTCAGCCCAAAGTTTACAGTGCCAAACCAGAGTTGCTGTATCAAAATGGCGACAGTACTAGTGCCTGGAAATATAGCATCAGATACTACAACTCTGTTGATGATAATATCGGACCCGCAGGCTCTTCCTTGGAACATTATGAGTTACCAAGCCTGACACACATGAACTCACCATATGAGACCAGGCAATATGATTGGATTCCAAAGTTGTCCAATGATCAGAGTCAAACAGAAGTTCATGGGGAGGGTAATGGTTTAGACTGGTGTTTCTGTGATCCAGCTTGGAACTCTGAAGATAGTGACATTAGCACATTGGTCTCTTTGGGTTCTCTCTGGGATATGAATTGA
>PtrMYB102	
ATGGGAAGGGCTCCTTGTTGTGACAAGGCTAATATGAAGAAAGGGCCTTGGTCGCCTGAAGAAGATGCAAAGCTGAAGGAGTACTTGGAAAAACAAGGGACTGGAGGGAATTGGATTGCTCTCCCACAAAAGGCTGGTCTTAAAAGATGTGGGAAAAGCTGCAGATTAAGATGGCTAAACTATCTCAGGCCCAACATTAAACATGGAGAGTTCTCTGATGATGAAGACAGGATAATCTGCAGCCTATATGCCAACATTGGAAGCCGGTGGTCAATAATAGCAGCTCAGTTGCCAGGCAGGACGGATAATGACATCAAAAACTACTGGAACACCAAGCTCAAGAAGAAACTAATGGGTGTGATGAATCCTATTGCTCAGAGAAAACCTCACCAAGCTGCTCTTTTTTCATCTCTCCTTCAAGCTACATCATTACCGTCTTCACCATCCACTCTCCTGTCATCATCATCATCATCATTCACATGCAGCAACAACAGTTATTACAGTAACCTAACTAGGTCTTTCACTGATCCAATCTCATTTTCATCAAGTCCTATGAGCACTAGCTCTTTCGCTACTGCTTCTATGCTACACCCCCAAGAAACCTTTGTGGGGCCTATGCAAAATGATCAAGTTAAAGATAGTCTTATAATGTTTGGAGGTGAAGCCAGCTGCAGCTCGTCTGATGGGAGTTGCAACAATCAGATGAGCCATGTCAAAGAGGAGTATGAATATAGTGGTGGTACAAATAACAACAATGAACAGATGGGGTTACAAAATTATCTCTACAATGGGGTTGAAGATGACCAAAAATTGATGGTTTCAAGTGGGGCTGCTGCTCATGGTGTACTTAATGGGTGGATTGAGAAGCAAAATGGGTTATGGCCGGGAGATAACCCACTAGACTATGGTCTAGAGGAGATTAAGCAACTTATTAGCACTAGCAGCTGTAATAGCTTTTTGTTTGATGAAAACAAGACAGGAGAAAAAGTCATGTACTACTGA
>PtrMYB100	
ATGGGTCGAGCTCCTTGTTGTGATAAGAACAATGTGAAAAGGGGACCATGGTCACCAGAAGAGGATGCTAAGCTTAAGGCTTATATTGATCATTTTGGTACTGGAGGCAACTGGATTGCACTTCCTCAAAAAATTGGGCTTAAGAGATGCGGAAAGAGTTGCAGACTGAGATGGTTGAATTACTTGAGGCCTAACATCAAGCACGGTGGATTCTCTGAAGAAGAAGACAATATCATCTGCAACCTCTATATAAGTATTGGCAGCAGGTGGTCCGTAATTGCTGCACAATTACCAGGAAGAACAGATAACGATATCAAGAACTATTGGAACACAAGACTAAAAAAAAAGCTCCTAGGAAGACGCAAACAATCTAGCATCAATCGGATATCATCCACGAATCCAGATGCCGACGGGGTAGAAGATAGCTCATCTTCACAGGCCTTAAGTAACGCAGCACTTGAAAGGCTCCAGCTGCATATGCAGCTTCAAAGCCTTCAAAACCCTAACTCTTTCTACAACAATCATGTACTGTGGCCCAAGTTGCATCCTTTCCAAGAGAAGATGGTCCTTCAATCCCTGAAAGAAAGCTTTAGCCCTCTTATGCAATATGCTTTCCCTAGTCCTCAACAAGGGGATGAACAAAAGGTTGTTATGTATGGGCAGCTAGTTGATTCTGACACGCGTCAACAAGGTCATCCAAAATTCAGCAACTCAAGCGTAGTGGGCTTGGAGAATTCCTTGAATGGTATAACATCCTCAGACAGTTATATTCCCTTCACCAGTGGTGACCATGCAATGGACTTGACTATTGTTTCAAGAGCAGGCGTGGTAGAGCCAGCTGATGCAGCAGCCCAGCCTGTTCCGAATTTCCAATCTGAGCTCGAAAACTTTCTCAACAGCAAAACATCTGGTTTTACTTCACAGGAGGATAAGATTGGTGAATTTGGTTGTTTCAAAGAAATGAATCGTTACGGGGAAGGCATGAATTGGTGGTCTAATGACTTTGAGATAAAGGCCTCCTCAAATTCTTGGGATTCCGCTTCTGTTCTAAAGTCTGAAGGGATGTTTCATGATTATGAATTAGGCTACAATATGTAA
>PtrMYB159	
ATGGCTCCTAGGAGCAGTAAATGCAATAAAAAGGAAGCTAACAGAGGAGCATGGACAGCTGAAGAGGACCAAAAACTTGCCCAAGTCATTGAAATTCATGGTCCGAAGAGGTGGAGATCCGTTGCAGCCAAAGCAGGTCTGAACAGATGTGGTAAGAGTTGCAGGTTGAGATGGATGAATCATCTTAGACCAAATATTAAGAGGGGTAACATATCAGACCAAGAAGAGGACTTGATAGTTAGGCTTCATAAGCTCCTTGGAAACAGATGGTCTTTGATAGCTGGAAGACTGCCTGGAAGGACTGATAATGAGATCAAGAATTATTGGAATTCTCATTTGAGCAAAAAAATAAAGCAAAATGAGAAGCCAGTGAGAAGCTCGACATGGCAAGAACCTGATACTGTGAAAACTAAGGTACTGGACATGGACAATGTTGCCAAGAGAAGTGAGGAGGGTACCTCTAAGACACTTGAGGACTCAAAATTTAGCTTTGGTGGGGATGGATTCTTTGATTTCTCCAATGAGGATCCTCTGAATTTGGAATGGATGAGTGAATTCCTCGAACTCGATGAGACTTTGTATGGCTTTCCATGA
>PtrMYB183	
ATGGGTAGAAGTCCTACAGGGGGGATAATTAGAGGAACTTGGACTGCTACTGAAGACAAAATTCTTACAGCATATGTTAGAAATTATGGTGAAGGGAACTGGGCTAGGGTTCCAAAGGAAACAGGTCTGAAGAGATGTGGCAAGAGTTGCAGGCTTCGTTGGCTGAATTATCTAAAACCAGATGTTAAAAGAGGAAACATTAGCCCAGATGAAGAAGATCTCATTATTAGGCTTCACAAGCTCTTAGGCAACAGATGGGCTTTAATAGCTGGAAGGATTCCAGGTCGGACGGACAATGAGATCAAGAATTACTGGAATTCAACCTTGAAAAGAAAGGTACAAGCTAACGATCAAAAACAGCCTAGAAGAGGGAATAAAGACACAAAAAAACAAACCAGAAAGACCTCAACAGGATTGAATAAGGCGGCACCATGCACAAACAGTAGTCTTCCTTCACCACCAGTCTTGGCTGAAAATATAGAGACTGATCAGATTCTCACAGCATCCTCCATTGAAGAAGGAACCTTGGAAAAATATCTGATAGAAAATCCCAACTCAAATGATGAGCTCTTGCTATTTACTAACGATAATGATGTGCCTTGCAACTTCTTGATGGATCTTGATATGGGGCAGATGAGCTTCTCTGATTTTCTCCAAACTGATATCTTCTCAGATAGCAATAACATGCTTGTTAATGGGCCTGCACCTTCTTATCCAGATGAAGCTTCTTTGTTCCCCGAGGCTATGCTGCAGAATTGGATATGTGAGGATGGCTTTGAACTTGAACTGGCTATGGGTCCTTGA
>PtrMYB134	
ATGGGGAGGAGTCCATGTTGCTCCAAGGAGGGACTCAACAGAGGAGCCTGGACTGCCTTAGAAGACAAAATACTGACGGCGTATATCAAGGCCCACGGAGAAGGCAAATGGAGAAACCTCCCCAAGAGAGCAGGTTTGAAGAGATGCGGCAAGAGCTGTAGACTCAGATGGTTAAATTATCTTAGACCGGACATCAAGAGAGGCAACATTTCCAATGATGAAGAAGAACTCATTGTCAGGCTCCATAAGCTTCTTGGAAACAGATGGTCTTTAATAGCTGGAAGGCTACCTGGGCGAACAGACAATGAAATCAAGAACTACTGGAACACTACTCTGGGGAAGAAAGCCACTGCTCAAGCATCTCCACAGTCCAAACAAAATTCCCAGAGCTTTAAAAAACGAGCAATTGAACCCATGACTAACACCCAATCATCAAAGTCAACACTGGCAACCCAAGTAATCCCCACCAAGGCCACTAGGTGCACTAAGGTTTTCCTCTCATTACAGTCCCCACCACCACCAATACTGCCACCTAAAACTCTCTCCTCAACAGCCATAGACGACCCACCACAAGCTCCCTTGTTAAATCATCAACAAGATAGCCCAAATCTTCACGGCCATGATGACTCAGATTTCTTGAATTTTGGACACTGGAATGAGTTTCAATCGAGTGATGGAGGTACACTAATTGACAATGATTGTGACAAGAATCTGTCCATTGATTCTTACCATTCCTTAGCCTTATCTGATGACCTAATGTTCAAGGATTGGGCCCTGAATCGTTGTCTCGATGACAATTCAACTTTGGACTTGGAATCTTTGGCACATTTGCTTGACTCTGAAGAGTGGCCTGAGATGCGACATTGA
>PtrMYB133	
ATGGGGAGAGCTCCTTGTTGTGACAAAGCAAACGTGAAAAGAGGACCATGGTCTCCTGAGGAAGATGCCACTCTCAAAAGCTACCTTGAGACTCATGGCACTGGTGGTAACTGGATTGCTTTGCCTCAAAAAGCTGGCCTTAAGCGATGCGGCAAGAGCTGCCGGTTACGATGGCTTAATTATCTCAGACCAGACATCAAACATGGAGGCTTTACTGAAGAAGAAGACAACATCATATGCACTCTCTATAGTCAAATGGGAAGCAGATGGTCTCTCATAGCTGCTCAACTGCCTGGAAGAACTGACAACGATGTGAAAAATTACTGGAACACCAAATTGAAAAAGAAGATTCTTGCGGGAAAAATAAGCCTCACAATCAAGAACAACCCTATCAATGCCCCCGTTAACGTTGCTAATATTCCTGCCATTCCCTGCTCAACATCTCCTATTCTTTATGTCCCTAAAGCTGAAACCGAAAGTTCTGTCACCTTCTCCGATCATTATTCATTAACTCAAATTTCAGGAACATTGCCTGCCTTATCTGATATTGGTTATGAGCCTATTATCAATAGCACTGCCCAGAACTTGAGTCCAAACCAATTCCAATTTTCTAGTTTCCCTGGGGTCATTGACATGTCTGAATTTTCAATGAACAGTACTCACATTGTTTCTCCATCTCAAGAAGGTTCGAGCATTTCAGATTCCTCTTCACTTGCTATGGATAACAAGGGTCTCTCAGTGCCTAGTACTAACGGTGGTCTTGAGGATGTTGGGATATTTATGGATTCCGAACCTGGTTTTCCTAGTGATTTTTTCAATGGCCTTTTGCTTCAAGACAAAGCTAGTGAAGTGGCCACTAATTGCTACCAATATTTTGCTGGTTTTGGCTATGTTGATATTAAGCCGTAA
>PtrMYB097	
ATGGGAAGAAAGCCGAGGTGCTCAGCGGATGGTATGAACAAAGGAGCATGGACACCTCTTGAAGATGAAATGCTTGTGGATTATGTCAAGATCCATGGTGAAGGTAAATGGAGCAATATTGTCAAAGAAACAGGACTTAAGAGATGTGGGAAGAGTTGCAGGCTTCGCTGGATGAATTATCTGAGACCTGATATTAAGAGAGGCAACATCTCAGATGATGAAGAAGACCTCATTATCAGGCTGCATAAGCTCCTAGGCAACAGATGGTCTCTGATAGCAGGAAGGCTTCCGGGACGAACAGATAACGAAATAAAGAATTATTGGCACACCAATATCGCTAAGAAGGCACAACATTCGCAATCTCGGAAGCAGCCTGGAGTTGATAGGAAACAAATAGCATCAGGATCTGAAAATGGGGCAACAGCATCAAATTTCAAGAATCAGACCATTGAATCACAGTACTGCACTACTGGGGTGGTTGTTCCCTCTACTGCATTACAAGAAAACAATATGGCTCAAGATCATCTAGTTAGTACTCTTGCAATGGCACCATCCAACACACATCATGAAAATGAATCATCAAGCAAGGGGTTAGCATCTGGGGATAATGACAATTTGTCCAACATTTTGATGGATTTTCATTATATGGAAGACTTCTACAAGATTCTTGATTCAGACTTCCCAAAGTTAAGTGACCTCAATGATATAACTAGTACTGCTAATCATTCCAATAATACCATACAGGTAGATGGTGATCATTATAGTGTGTCTATTAATGGATGCAATCCAAGAGAAATAGCAGGGTTTTCTGAATTGTTGGAGGCAGATTGGACTAGCAATAAATGCGTTCAAGCTGAACAAGGTTTTGATTTCATGTCATTGCTTTCATTTCTTGATTTAACCGATGAGTAA
>PtrMYB184	
ATGGGGAGAGCTCCTTGCTGTGACAAAGCCAACGTGAAGAAAGGTCCATGGTCTCCCGAGGAAGATGCCATACTCAAGGCCTATATTGAGCAGCATGGAACGGGTGGCAATTGGATTGCCTTGCCACAGAAGATAGGCCTGAAAAGGTGTGGCAAGAGTTGTCGACTTAGATGGTTGAATTACCTCCGTCCAAACATTAAACATGGAGGGTTTTCAGAGGAAGAAGATAACATTATTTGCAGTCTCTATATAAGTATTGGAAGCAGGTGGTCTATCATTGCTGCTCAGTTACCTGGAAGAACCGATAATGATATAAAAAACTACTGGAACACAAGGCTTAAGAAGAAGCTCTTAGGAAAACAGCGCAAGGAACAAGCAGCCCGGCGAGCTAGTCTCAAGCAAGAAATCATGACAAAGAGAGAAATAAATGAGAGCTTCATGGTTCCTGGGGCTATCCCTCATCAACAAAGCCCTTACTGGCCAGAGGTACCAGCTCTAGTCATGAATCAAAACCAAGATTCTCATTTGATGGATCAAGAATCCATTAGGAACTTACTGATCAAACTTGGTGGAAGATTTTCTGACAATAATCAAGAGTCAGCCCTATTCACTACAATCAACAATTACCCTCTTGACGGTTCAAGCAGACAAGATCAAGTACCATACACAAACTCCATAGATGTGCTTTCTTCTTCGGCACCCATGCGATCAATGGATAGTACCTGTTGTTCTCAATTTCCTAATAGCAACTACAACGGTCCAAATATGTGTCAAGCTGGACTTGAAAACTTGTTGGTCGAGCTAGGTGGATTGGTCTGTAGCAACCCACAACGTGTAGAAGGTTTGGATAGTTTCTATGGGATGGACATGGCTGCCAGTGGCAGCACGGGGGCTAGCTCTGCAGAAAGTAACAGCTGGGGACATATAAGCTCTCTTGGTTATCCTCAGCTTGTTTCTGACTATGAAACTTGCTTGCAAAGCATGCCACAAGATTCATCTTTTGAAGATTCAAGCTTCTTTGGGCCACATTAA
>PtrMYB033	
ATGGCTATTACTAGAAAGGAAATGGATAGGATCAAGGGGCCATGGAGTCCAGAAGAAGATGAGGCGTTACAGAAACTGGTTCAAAAACATGGTGCAAGAAACTGGTCATTGATAAGCAAATCAATCCCTGGCCGATCAGGAAAATCATGCAGGCTCCGGTGGTGCAACCAGCTCTCACCTCAGGTCGAGCACCGACCCTTCACTCCCGATGAAGATGACACGATAATCCGAGCCCACGCTCGTTTCGGCAACAAGTGGGCTACAATTGCTCGTCTCCTCTACGGGCGCACCGATAACGCTATTAAAAACCACTGGAACTCCACTCTGAAACGCAAGTGCTCTTCAATGGCAGAGGATGGCAATTTCTGCAACCGCGAAGGGTATGATGGTAATTTGGATGGTGATAACACGCAGCCCTTGAAGAGATCCGTGAGTGCAGGTTCTGGTGTGCCTGTTTCTACGGGGCTCTATATGAGCCCGGGCAGCCCCTCTGGATCTGACGTCAGCGACTCCAGCTTGCCCGGTTTATCCTCCTCTTATAATTATAATATATACCGGCCCGTTGCCCGAACCGGAGCGGTTATGCCTCCAGTTGAAACGACGTCGTCTTCTGATAACAACAACGACCCGCCTACCTCGCTGAGCTTGTCTCTACCTGGGGCCGATTCCTCTGAGGTGTCCAACCAAGTCGGCGAGCCATCTCAGCTGCCCAAATCCAATACAGTGACACCCCTTTTGACGGGAAGGAACGCACCGGCTCAGGAGGTGTCCCCGGCAGTGGGCGGACTGTCCGGGTCTGTGGGGTTCAATACAGAGTTTATGTCGGTGATGCAAGAGATGATAAGGAAGGAAGTGAGGAATTATATGATGGAACATAGTGGTGTAGGTGGGGGTATGTGTTATCAGGGCATGAGTGGGGAGGGGTTTAGGAATGTCGCAGTGAATAATAGGGTTGGGTTGGTAAAATTAAGTAGTGAAAAATGGACAGGGTAG
>PtrMYB192	
ATGGGAAAAGGGAGAGCACCATGTTGTGATAAGAGTCAAGTGAAGAGAGGACCATGGAGTCCTGCTGAGGACTTGAGGCTTATAGCTTTTATTCAGAAACATGGGCATGAAAACTGGAGGGCTCTTCCTAAACAAGCTGGGTTGCTGCGATGCGGAAAAAGTTGTCGATTGAGATGGATTAATTACCTGAGACCTGACGTTAAGCGTGGTAACTTCAGCGAAGTGGAAGAAGACACCATAATTAAGCTACATCAAACTTTGGGAAACAAGTGGTCAAAGATTGCATCTCATTTGCCTGGAAGAACAGACAATGAGATTAAGAATGTGTGGAATACTCACTTAAAGAAAAAACTGGCATGCAAAGATGATGGTGAACATTCTGAAGGAGATGAGTCAAAGGGATCCTCCTCAACTTCCTCGTCCTCCTCTTCATCTAGTACGATCATGTCAAGTGGAAAAAGAGCTTTGGAAATGGAACTTGATGAACAAAAAAATCAAGGGTTCTCAACGCAGAAGCCTCGCATCCTAGAGAACGAAGAGGACTCGTCACCAAGGGGAGTGTCTAATAATCAGTTTAAACCAGCCATGAAACCAAACGAATTATCAAGTTCCTCTTTTTCTAGTAACAATTCCAGCATCACCAACTCTAGTCAAGCTGATGTTTCCGAGCCAGATGGTGAAAAAACGGGTTCGTTTTTTAACTTTAGAGGACGTTATAATGTTCGCAATTCACTGGAGGAGGTAAACAAACCAGAAGAAATCGTGACCGAAATCCCATTCGAGTCGGATTACGATTTTTGGAACATGTTGGACAGCTTAAGTTCCTTCCAGACCAGTGGAATTCAGCTGCAAAATGTTGAAGCTGGCCAGAGCTCAAGATTTGGAGATGCATATAATATGGGAGAAGTTGAAAATAAGAAGTGGCTCCGTTACTTGGAGAATGAGCTTGGTCTCGATGCAACCAAAGATGAAAACCAGAATTTATCGAAGAATGCTGCGGAGAGTACAATAGTCCCTGAGAATTTTCAGCATGACATGCCACTCAAGCCAGCGGAAGTCCATCCAGGGACAGTTGAAAATTTTCATTTGTGGCCTTCTTTATGA
>PtrMYB032	
ATGGGCAGGTCTCCTTGCTGTGACGAGAGTGGCCTCAAGAAAGGTCCCTGGACCTCTGAAGAAGATCAAAAACTTGTCAAATATATCCAAAAACATGGCCATGGAAGCTGGAGAGCCCTCCCTAAACTTTCTGGTCTTAATAGATGTGGAAAGAGTTGCAGGTTAAGGTGGACAAACTATTTAAGGCCAGATATCAAAAGAGGGAAATTTTCTCAAGAAGAAGAACAAACAATTCTAAATCTCCATTCCGTCCTTGGCAACAAATGGTCTGCAATTGCAAGCCACCTACCGGGTCGGACCGATAATGAAATCAAGAATTTCTGGAACACCCACCTGAAGAAAAAGCTCATTCAAATGGGTTTTGATCCCATGACTCACAGGCCTCGCACCGATATCTTCTCAAGCTTACCTCATCTTATAGCCCTAGCTAACCTGAAGGAGCTCATAGATCACCATTCATTGGAAGAACATGCTCTGAGACTACAAACAGAAGCTGCACAAATGGCAAAACTTCAATATTTGCAATACCTCCTTCAACCTCAACCTCCTGCAGCTTCTAATACTGCAACAAGCTCAAACAACCTAAACAATATCGGTACTCTTAGTGACATCGAAGCCTTTAATCTCTTGAATTCACTTGCTTCACTCAAGGATAGCCCAGTGTCAAGTTTATCCCAGTTGGATTTACCGGCTTCCTCTCTTCAAGGGATCAATGATATTTCAATCCCCTTCTCCCATTTGCCGGACTTACAAATCCCTTGCAACTATCAAACACCACCAACCAAGGGCATGGCTCAAGCTCCTGAGTTAACAGTGTTTAGTCAAGGAGAGAACTCGCCCATTTCTCCATTTCAGTTTCCTTCATCTTCAACTCCATTTCCTCCTTCTGCAGTTCCACCTGTAACACAGATATCTAGCATGGTCAACAACTTGGGAGATGCCTCTAGTACTTCAAGCTATGGAGAAGAAGTTCCTTCAGTTTGGCATGACCTCCTTGAAGACCCTATGTTTCATGATATTGCTTAG
>PtrMYB031	
ATGGAAGATCTTAAAGGTAGCTCAAGCAGTGATGATGGGAAGACTAGTTGTCATAGAGGGCACTGGAGACCAGCTGAAGATGAGAAACTTCGGCAACTTGTCGATCAATATGGTCCTCAGAATTGGAATTTCATCGCGGAACATCTTCAAGGAAGATCAGGGAAAAGTTGTAGATTGAGATGGTACAACCAACTTGATCCAAATATCAACAAAAGGCCTTTTACAGAAGATGAGGAAGAAAGGCTCCTAAAAGCTCATCAGATTCATGGAAACAGATGGGCTTCGATATCTAGGCTCTTTCCTGGTAGAACTGACAACGCTGTCAAGAATCATTACCATGTTGTTATGGCAAGAAGGAAGCGGGAACGCTGCTTGACTTTCCATGGTAAGAGAAATAATTTCCAAGTCCAATATTCTACTGATCATCATCTTCGGTCCAACAGAAATAGCAGTACTCCTCCTGGTAGCAATTTTGGGTTCTTTAGGCCTCAAGTGTCACTTGATTATGGTTCTAAATTAGGGTTTCAGAATAATATTATTGAAAGAAAGGGTACTAACATACCCATGACCTCTTCAAACTCATCACCCTCTTGGACTAACGTTAGTGCTTCAACCATCACAAATGACTCATTAAGTTTTGACGTCTTTGATGCAAAAAGAAAGGATTATATTCAATACTCAAGTTCTAATTCTTCATTACATCCTAAAGAGAGACCACTTGCTTTGAATGAATCTCTTCACTGTACTTACCATCCTAGTTCTACCATTTATAACAACTACCAGAATGTTGTTGGACAGCAGATCCCTAATGCTAAGAAAGTTGATCCTAATAATCCTTTTGCATTGACAAGTTATGGTGATGGTTATGGAAGCAATAAAGAAAAGATTACCGAAAGCCAGTTAGTGAGACTCAATAGCAATAATCATGAGCCAGCTGCATTGTGGAAATTGCCAATGGCTTCTCAGCAAGAAGAAAAAGATCATGGAGGTCAATTAAAGAACCAGGATGTTGCCTTTATAGACTTTCTCGGTGTGGGAATCTCTTAA
>PtrMYB161	
ATGTCTAGCAGAGGCCATTGGAGGCTGGCTGAAGATGAGAAGCTTCTCGAGTTGGTGGAACAGTATGGTCCACATAATTGGAACTCCATAGCCGAAAAGCTTCAGGGAAGATCAGGGAAGAGTTGTAGGTTGAGATGGTTTAATCAGTTGGATCCAAGAATCAACAGAAGCCCTTTTACAGAAGAGGAAGAAGAAAGGCTTCTTGCTTGTCATCGGATTCACGGCAATAAATGGGCTGTTATTGCAAAGCAATTTCCTGGTCGTACTGATAATGCAGTGAAGAACCATTGGCATGTAATCATGGCAAGAAGATGTAGAGAAAGATCGAAGATTCATGCAAAAAGAGCATCTCCATCGCTATTAGTCAACGAGCAGAAACCTTCCTTCTCAAATCAAGATGTGAGGATCATGAATTGTGAGCCAAGGAACAATGCCCCATCATTTGTCCACAAATACTTTGAAAGTTATTGTGATCATTATCATCATCCCTTCACTCGCAACTATACATCAATTTGCAAAGATTTATACAGCCAAAATCCTAGCCATTGTGAAGGTAAAAATCAACCTCTCGAGTTTTATGATTTTCTCCAAGTAAAGACCGAGTCTAGCAAGAGTGAAGTGATAGACAATGCAAGAAGAGATGATGTCGAGGTGGATCAGGAAGCCAAGGAATTGCCTAAGAGCAGGGCTGGTTTTCCATTCATTGATTTTTTATCTGCTGGAAACCAAGTTAGTGGATTGTAG
>PtrMYB227	
ATGCAAAATCAAACTGAAAACAACAATGACGCAATGAGAATAACAGAAGGGGACAGAGAGAATCAGACGAATTCGCCGACTGGCGGAGATGGTGGAGCTGAGTCAGGTGAGCTTGGTGGCGGAATCGGTGGAAACGGTCGGACTAATGGTAAAGTGAAAGGACCGTGGTCACCAGAGGAAGATGCAGTACTGAGTCAACTAGTGAGTAAGTTTGGAGCGAGGAATTGGAGTTTGATAGCACGAGGAATACCAGGGAGGTCTGGGAAATCTTGTAGGCTTAGATGGTGTAATCAGCTTGATCCTTGCCTCACGCGCAAACCTTTCACTGAGGAAGAAGATCGCATTATAATTGCAGCTCATGCAAAGCATGGAAACAAATGGGCAGCAATCGCGAGGCTCTTGCCAGGTAGAACTGATAATTCAATCAAGAACCATTGGAATTCTACTCTGAGGCGCCGATGGGCAGATCTGATAAGGTTGAAACCAGGAACCAGTGATGTGATGGAAGATGGTAGCATTGAAATAACAAGGGCATCATCAGAAGAAACCCTTTCAGTTTGTGACATCAGTTCATCACAGCCCCCAGAAGTGAGAGATGTCACAATCGATGACCAACCCAGCCAGCATGAAGACAAAGCTCAAACAGACACCATTCCTCAAACAAATGAGGTCACTGTTGCAACAGAACCACATGGAAATCCCACCCTTCCTCGTCCTGAGGCACGTGTTAGTGCATTTAAAGTTTATAATCCCCCCAGTGGTCTGAAAATGAGTTCTGGGCTTACAAGAACACTTCCAACTCATGGCCCTTCGGTTCAAACGCCCAAACCAGACTTGGGGTCTTGCAAATTCCTTGAAGATGTTCATTGTGAGCCCATAATTCCTTCACGATGTGGGTATGGTTGCTGTGCGACCCCGAGCGGGGGTCATCCTCCAAGCTCTTTGCTGGGGCCTGAGTTTGTTGAATATGAGGAGCCCCCTCCTTTCTCAAGTCAGGAATTGATCTCAATTGCTACAGATTTGAACAATATTGCATGGATGAAGAGTGGCCTGGAGAACAGCAGCACTGGGATACCTAGCAATGCTGCAAGCTACAGAATGTCTCAAGGGACTCCTGTTGACTCCCAAATGGGAATGTCTGAACAGAATTTAAGAAACGGCCATATGCATTTTGAGGAGGGGCGAAGCAGATTAATGGGCACAATGGCAGGTACTATATCAACCCAGATGCCTGCTTAA
>PtrMYB140	
ATGGGTTCTGTTAATGGTGGTGATCACAGGATCAAAGGTTCTTGGAGCCCACAAGAAGATGCCACTCTGATCAAGCTTGTGGAGCAACATGGACCAAGAAACTGGTCTATGATAAGCACTGGTATACCAGGCCGGTCAGGGAAATCTTGCAGGCTAAGGTGGTGCAATCAGCTTTCACCCGAGGTGCAACATCGCCCATTTACGCCAGCGGAGGATGCCAAGATCGTCCAGGCACACGCCATCCACGGCAATAAGTGGGCTACGATTGCCAGACTCTTGCCTGGCCGGACTGATAATGCTATAAAGAATCATTGGAACTCTACTTTACGTAGAAAACGTGGGAGCGTGTCATCTGCGTCATCCGAGTCGAATTCAGTTTTCAAACGCTCGACTTTGGAGGTGTCGGTTGTGTCTGAGTCTGAGTCTGATTCAGGGTCCAAGAGACAGTGCTTGCATGCTTCGCCGGGGCATAATAGTGTTAATGGAGACGTGGGAGTGGATGGGCCTGAGACGTCCTTGACATTATCTCCGCCGGGAGATGGTTTTGTTTCGATGGCTGTGGCGGAGAAATTGAAGGAGGGTGTGGCAGTAAATGGCAGAGAAAAGGATCTTGGCGAGTCAATCATGAAAGATGCTGAGAAGATCAGATGTACAGAGGAGATGGACGAGGATTGCGTGAGGGCTCTCATACAGAAAATAATACAAGAAGAAGTTAGGATTTATTTTGATAGATTAAAGACTCGAAATGGAGTTACAATTGGATCTCTAAAGGATATATGA
>PtrMYB137	
ATGGGTCACAGGTGCTGCAACAAACAGAAAGTTAAGAGAGGGTTGTGGTCTCCTGAAGAAGATGAGAAGCTTGTCAAATATATCACCAGCCACGGTCATGGAAGCTGGAGTTCTGTCCCTAAATTTGCTGGTTTAAAAAGGTGCGGTAAGAGTTGCCGTTTGAGATGGATAAACTACTTGAGACCGGAGCTCAAGAGGGGTTCCTTTTCTGCGGAAGAAGAGCAGATCATCATAGATGTCCATAGAATTTTAGGCAACAGATGGGCTCAGATAGCAAAACATCTTCCAGGAAGGACAGACAATGAGGTGAAGAATTTCTGGAACTCATGCATAAAGAAAAAACTCATGGCACAAGGCTTGGACCCAAAAACTCACAACTTGATCCCTTCTCATCAGAGAGCAGCTAATAAGGTTGCATGCAATATATCACAATCTAACCAACAACCCTTTTCAATTATCACCCTGGATTCAAAGATGAAAGATTATTCCATGGAGATAAACCCTCCTATTCTAACACTACCTTCCCCTTATCCTTCTAATTGCAGTACTCAACCACCATTGCTACAGACCACAACCAGCTTGCCCTTGCCCACCTCTAGTTATCAAACCCCTAGTGTCATTTGGAATGAAAATACTCAAAATTCCCAGGATTCTTCCATTTTTCCTTGTTTATCATCCATTGAGAACACACTCATTTCCTCTTCATCTTCGTCTTCAGTGAACCCAACTGGGTTCGGTCTCTTGGATGAGAATTGCTTTTGGAGAACTAATATCATTGGCGAGCCCTTTGATGCAGCAAAAGTATTCGAAGTTATGCAATCACAGGATCAAGAAAACCAGCCAAACAAGATTTGTGACGCCCAAATCATGGATAATACTAAAGGTGTTCACGACAATATGGATGCTTCATTTGACACTACTAGTTACGATCTTGAGTTTGTCGACTCCACAATATTATTGCCTGGTTCAATGTGTCGTGATCTTAGCTCCATGGATGATCTTGCATGGAACTTTTAG
>PtrMYB136	
ATGGCCAGAACCTTGTTACACATGCAACGCCAGATAATAACAGCAGAAATTAATGGTCTTGCTTGTTACTACTCTACTTCCCCCTCATCTTCCACTTCTTCTCCTTGTTCTTCAATGGGAATGATCGATAGAGACATTGGTTCTCTTTGTCCCAAATCTGGAATGACACCACCTACCTCTTCTTTTCATGAAATGGAAAATGGGAGGTTTACTTGGGGATTTCCTTTCATGGGAAACTATCATGCTAACAGTGATACTGCTGTGGAGGTCAGGGTTTCTGATAGCAGTGATGGGTTCGGAGAGAACAATGAGACTGTAAATCACGAAGCTAACTCATCTAATGAAGAAAACCCAGATGAAAATATGATGAGTGGCAAGGAAACAGAAAGTGGGCAGTCAAAGCTTTGTACAAGAGGGCATTGGAGGCCGGCAGAAGATACCCAGCTGAAAAAACTCGTGGCTCTTTATGGCCCTCAAAACTGGAACCTTATAGCTGAGAAGTTAGAAGGTAGATCAGGTAAGAGCTGTAGATTAAGGTGGTTTAACCAGTTGGATCCAAGGATAAACAGAAAAGCTTTCACTGAAGAAGAAGAAGAGAGACTAATGCAAGCTCATAGACTTTATGGCAACAAATGGGCCATGATAGCAAGACTTTTCCCTGGAAGGACTGATAACGCAGTCAAGAACCACTGGCATGTCATAATGGCAAGAAAATATAGAGAACAATCAAGTGCTTACAGGAGAAGGAGGCTAAGTCAATCTGTCAACAGAAGAACGGAGGAAACTCCAAGCTTTGTCGGTAGAGATGCAGGCATGAAAACAGTACAACCACCATATTGTCCCAGCATCTCCAGTGCTGGTGGACTAAACAAGTTATCTCCTTGTCAAATTGGAAACTTTAATGGTGCTGGTCGCGGTGGGGTTGACTATGGCTTAAATGGATCCCCTCACATGACCAGTGGGGGAGAAGCAGTCTCAAGCATTAAGGTTCCTCAAAGTGGGTTTTGTGCACAGCAGACACCTTTTGATTTCTTCTCTGGTCCCAAAAGTAATGACATGATGGGCATGTTCAGCCAAACCATATCATGGGATAGGCCAAATAATGAACCCCGCATTTCTGGTTTCTATCCCCAACAACACCCTTCATACATTCTGACAATGCAACAGTCAAACCACCAATACCCTTATTGCTTCTCAGACTCCACAGCGTCGACATTACCTCAAGCAGTTTCAGCAAGTGAGCCTTCATGTTCATCCCCATCAGTGGCAGATCAGAGCAGAGTTAGCGGCCATTCTGAGACCGTTCCACCACCATTCATCGACTTTCTCGGGGTAGGAGCCACATGA
>PtrMYB186	
ATGGTTAAGTCTCAATGCTTTGAGAAGGTGGGACTGAAGAAAGGGCCATGGACTCCTGAAGAAGACCAGAAGCTTTTGGATTACATCGAAGAGCATGGGCATGGAAGCTGGCGAGCCTTGCCTGCCAAAGCTGGACTTCAAAGATGCGGGAAGAGCTGTAGACTCAGGTGGACCAACTACCTTCGGCCAGATATCAAGAGAGGAAAGTTTAATTTGCAGGAAGAACAATCAATCATTCGGCTGCATGCTCTTCTTGGAAACAGGTGGTCAGCCATTGCTACTCACTTGCCGAAAAGAACCGATAACGAGATCAAGAATTACTGGAACACACATCTTAAGAAAAGATTAGACAAAATGGGCATTGATCCTGTGACACACAAGCCAAAAGCTGATTCTTTCGGCTCAGGAAGTGGCCATTCCAAGGGTGCTGCCAGTTTAAGCCACATGGCTCAATGGGAGAGTGCTCGACTAGAGGCCGAAGCCAGATTGGTCCGTGAGTCGAAGTTAACTGTACCTAATCCTCCCAAAAACGTACTAGGCTCTGCAGTTTCAGCTCAAGTCTCCAACAAAGGTAGTGCAGCTCCAACAGCAAGACCACAGTGTCTTGATGTACTCAAAGCATGGCAAGGGGTCGTCTTCAGCATGTTCTCGGTAGGCAGCCGTGACTCTCTCGAGTCTCCAACATCCACATTGAATTTCTCAGAAAATGCATTAGCCATGATCCCACTCATTGGAGTTCAGAAAAATCCAACCACCACACTAGCTTTTGCCACAAATAATGCTACACTCAACAGAGGGGCTACGGCCAGTGAATTTGACAGGGGAAACCAGTTGGAGTGCTTTGAGAAACTGAAAGAAACAGCACAAGTGACACGAAATTTGGACAGTTCAATGGCAATTCATGATATAAGCCCGTATGCCAGCGATCATAATGCTTGGTTTGTTGACTCTTCAGCGAATGAAAACGCACCTATGGGGAATATCATTGATGGATTTTCGGAAATTTTAGTGTGTAATTCTCTGGACCCCAACCCGACCTGTTCTGGAGAGAATATTAATGATTGCTATGCTGGTAGTCTTGAAGATAATTATTGGAATAGCTTACTCAATCTGGTGGATGCTTCTCCAACTGGGTCATCTGTATTTTGA
>PtrMYB138	
ATGGTCAAGTCTCAATGCTTTGAGAAGGTGGGACTGAAGAAAGGGCCATGGACTCCTGAAGAAGACCAGAAGCTTTTGGCTTACATCGAAGAGCATGGGCATGGAAGCTGGCGAGCCTTGCCTGCCAAAGCTGGACTTCGAAGATGCGGGAAGAGCTGTAGACTCAGGTGGACCAACTACCTTCGGCCAGATATCAAGAGAGGAAAGTTTAATTTGCAGGAAGAACAATCAATCATTCAGCTTCATGCTCTTCTTGGAAACAGGTGGTCAGCCATTGCTACTCACTTGCCGAAAAGAACCGATAACGAGATCAAGAATTACTGGAACACACATCTTAAGAAAAGATTAGACAAAATGGGCATTGATCCTGTGACACACAAGCCAAAAGCTGATTCTTTCGGCTCAGGAAGTGGCCATTCCAAGGGTGCTGCCAGTTTAAGCCACATGGCTCAATGGGAGAGTGCTCGACTAGAGGCCGAAGCCAGATTGGTCCGTGAGTCGAAGTTAACTGTACCTAATCCTCCCAAAAACATACTAGGCTCTGCAGTTTCAGCTCAAGTCTCCAACAAAAGTAGTGCAACTCCAACAGAAAGACCACGGTGTCTTGATGTACTCAAAGCATGGCAAGGGGTCGTCTTCAGCATGTTCTCGGTAGGCAGCAGTGACTCTCTCGAGTCTCCAACATCCACATTGAATTTCTCAGAAAATGCATTAGCCATCCCACTCATTGGAGTTCAGAAAAATCCAACCACCACACTAGCTTTTGCCACAAATAATGCTACATGCAACAGAGGGACTACGGTCAGTGAATTTGATAGGGGAAACCAGTTGGAGTGCTTTGAGAAACTGAAAGATCCAGCACAAGTGAGACGAAATTTGGACAGTTCAATGGCAATTCATGGTATAAGCCCGTATGCCGGCGATCATAATGCGTGGTTTGTTGACTCTTCAGCGAATGAAAACGCACCTATGGGGAATATCATTGATGGATTTTCGGAAATTTTAGTGTGTAATTCTCTGGACCCCAACCCGACCTGTTCTGGAGAGAATATTAATGATAACTATGCTGGTAATCTTGAAGATAATTATTGGAATAGCTTACTCAATCTGGTGGATGCTTCTCCAACTGGATCATCTGTATTTTGA
>PtrMYB212	
ATGTTGATGATGGATGTTAAAGGCAACAGCAACAGCTCCTCCTCCACCACACAAAGTGATGAGGAGATGATGGGTGACTTAAGAAGAGGTCCATGGACTGTTGAAGAAGACTTCAAGCTTATCAATTACATTGCTACTCACGGCGAGGGACGCTGGAATTCTCTGGCTCGTTGTGCAGGTCTCAAACGAACTGGAAAGAGTTGCAGATTAAGATGGCTCAACTATCTAAGGCCTGATGTTCGACGTGGAAACATTACTCTTGAAGAACAACTCATGATCCTTGAACTTCATTCTCGATGGGGCAATCGATGGTCTAAAATTGCACAACACTTGCCAGGGAGAACCGACAATGAAATCAAGAACTATTGGAGAACCCGAGTACAAAAGCACGCAAAGCAGCTTAAATGCGACGTAAATAGCAAGCAATTCAAGGACACCATGAGATACCTATGGATGCCTAGGTTAGTTGAAAGAATTCAAGCTGCGGCTGCCACTGCCACCAACACCAGCAGCACCAGCACTGCCACCGTCTCTGCTCCTGCCACCAATCAGCACTCAATCAGCAATCGTGACGTGGGCACCGGGAACCTGGTCATGGCACCACATGGGATCAACGGCAATGACTTTGGTGTCTCACATGTTACACAAAGTTACACCCCGGAGAATTCTAGCACTGCTGCCTCATCGGACTCGTTTGCTACTCAAGTTTCGCCTGTCTCGGACTTGACTACTGATTATTACAATATCCCGGTTAATCGTAACACCAATCCGGATTATTTCCAAGCCGGCCAAGTTGGCTACTCGGAGTCCATGATTAGTCCACCTGGTTTTTTTAACCACGGGTTAGATTTCCAAGCCATGGAGCACAGCAGCAATCAATGGCCAATGGACAGTGGGGACACATCGGACAATATGTGGAATCTTGAGGATATTTGGTTCTTACAGCAGCAGCTAAACAACTTGTGA
>PtrMYB164	
ATGCTTGGTGTTCGAAAGAGGATTTGCAATCCTAGAGAAGAAGAAAGTGAGCTGAGAAGAGGTCCATGGACTCTTGAAGAAGACACGTTGCTCACTCATTACATTACTCGTCATGGTGAAGGTCGTTGGAACATGTTAGCAAGAGGTGCAGGACTGAAGAGAACTGGAAAGAGTTGCAGATTAAGATGGCTGAATTACCTAAAACCTGACATCAAGCGTGGTAATCTTACTCCACAAGAACAGCTTTTGATTCTTGAACTGCACTCCAAATGGGGTAACAGGTGGTCAAAGATTGCACAACATCTGCCTGGAAGAACAGACAACGAAATCAAGAATTATTGGAGGACAAAGGTGCAGAAGGAGGCACGCCAACTTAACATTGAAGCTAATAGTAAGAGGTTTCTTGATGCTGTTAGGAGTTACTGGATGCCAAGATTGATTCAGAAAATAGAGCAGGCTTCTTATTCTTCTTCCTTGACAACACTTGATTCACCAGCTGATCGTGAAGTCAGGTCTACATCATCCAATCCCCCAGTTCATAATTCCTCGCCAACGTTGCTATGCCCTCCAGAAAGCAGATTTACACACTGCTCAAATCCTGGCAGTGAAAATTCATTCTCATTCACAAGCCCCTATCTTCTTTCTACAAATTCCAACACGATATCACAGCAGCCTGATGAAATTCTTGAAAACCCATCTTGTTCACCTCTACTTGGTGATACTGTCTGCAACAACTTGATTCTGAGTGACACTTACAATAAGGAGGGCAGTAGCTATGACATGGATGTATTCAATGTGGCTTCTGCTGGTATGGGCACTCATGACAATTCACCACTGGAATGTCAGGTGGCTGAAGGCAATTGGGTGTTTGACAGCGTGGAAGATACTTTATGGAATATGGATGACATGTGGGTTTTTAGGGACTTGAGAGAAACAGGCATCTAA
>PtrMYB194	
ATGGGGAAGCCTGGCCGTGATAAACAAGCCAAAAACCAAGGAGCTTGGTCTAAGCAAGAAGACCAGAAACTCATAGATTATATTCGAAAACATGGCGAAGGTTGTTGGAGTTATCTTCCGCAGGCTGCAGGCCTACTTCGTTGTGGTAAAAGCTGTAGGCTAAGATGGATAAACTATCTTAGGCCAGACCTTAAAAGAGGCAACTTTGCTGAAGATGAAGAAGATCTCATCATCAAGCTTCATGCGCTCCTAGGAAACAGGTGGTCATTAATAGCGGGGAGATTGCCTGGGCGTACAGACAATGAAGTGAAGAACTATTGGAATTCTCATTTAAGGAGAAAGCTTATAAACATGGGGGTTGATCCAAATAATCATCGTTTGAAACAGAATCTCCTGCGCCCTCATAACCCACCAAACCCTGCTAGTGCATCATCATCTGGACTGCAAATTCAGGCCATACAGAAGCCAACAAAACCTCATGTTGATAAGGAGCAAGTATCGGATGCCTTAAGTTGCGTAGAGGATGATTCATGTGCCTTGCCTGACCTAAACCTTGATCTCACGGCGAGATTTCATTATCCTTCAATCCCCCACGTTGAAGGCAATCCAAAGGATTCGAGTCCACTAGATATTGCCCCTTCTCCCACGCTTCTTCTCTTTCAATAA
>PtrMYB213	
ATGACAAGCAAGTCGAAGAGGATTGCATGTGGAAATCATGAAGAAGAATCGAAGAAGAAGGAGAGACATATAGTCACATGGACTCAACAGGAGGATGATATACTTCGGCAGCAGATTAGCCAACATGGGACTGAAAACTGGGCCATCATTGCATCTAAATTCAAGGATAAAACCACAAGACAGTGCAGAAGAAGATGGTACACATATTTGAACTCTGATTTCAAGAAAGGCGGATGGTCACCAGAGGAAGACTTGCTCTTGTGTGAGGCACAAAAAATATTTGGAAACAGATGGACTGAAATTGCAAAGGTTGTTTCAGGCAGAACGGATAATGCTGTGAAGAACCGCTTCTCCACTTTGTGCAAGAAGAGAGCAAAATACGAGGCTTTAGCGAAAGAGAACAAAAACTCGCATATCAACTTAAATAACAAAAGAATCATATTACATGACGGGTTCAACACAGATGGAAGACCAGAAAATGATCCCCCAATTAAGAAGATAAGGAAGTCCTACATCCCTAGTCTTGCAGGAAGTTGCAACTTTGGAGACAGATCACACCCACAACGTGGAAATCAGCAACCTAGACCTCCATTTGCTGTGTTGGCCCAAAACTTTCACAATGTTAACATGGCTGGTCAGCATCATGTCAGCAGTGTCAAGGAGGTCCCCATTGACGTTCAAAGCAGTAGGATTCAAGGAACATTTCTAAAAAAGGATGATCCAAAGATAACTGCTCTAATGCAACAAGCAGAGCTTCTCAGCTCGCTTGCATCGAAAGTTGGTGAAGAAAATACAGATCAAAGTCTGGAAAATGCTTGGAAGGTTCTCCAAGATTTCCTGAACCGGAGCAAAGAAAATGATCTATTTGGACAAAAAATCTGTGACATTGATTTTAAACTTGAAGATTTTAAAGACTTGATAGAAGATCTAAGGATTAGCAATGATGGAAGTCGACCATCTTGGAGACAACCTGATTTATACGAGGAGTCTCCATCAAGTTCTGAATACAGTACAGGGTCAACTCATTTGCCATACACAGCCCCGGATAAAACAGAACAAACTCGAGCCGGTGTGCTGCATAAGGATATTGAAATTGAATTGCAAATGGTTCATATTCATGAGGGAAATTTTGTGGGTGCATGTGACAAAGAAATTATTTCCAGTGCAAATATAACCCAAGTGGAGATGTTTCCATCCTGTGATGAGCAAACAAAAAATGACATAATTGTTTCTGCTTCATCAGGCACAGAGTTCAGTTCTCCTCTTCAAGTTACCCCGATTTTCAGATCCTTGGCAGCAGGAATTCCCAGCCCAAAATTTTCAGAGAGTGAGAGAAACTTCCTACTAAAAACACTTGGAGTGGAATCTCCTTGTCCCAATCCAGCCATCAATCCTTCACAACCACCACTCTGCAAAAGAGCCCTTCTGCAAAGTCTATAG
>PtrMYB185	
ATGGTGAGGGCTCCTTGCTGTGAGAAAATGGGATTGAAAAGGGGGCCATGGACACCTGAAGAAGATCAGATCTTGATCTCCTACGTTCAGAAATATGGCCATAGCAATTGGCGTGCGCTGCCTAAGCAAGCTGGTTTACAAAGATGTGGCAAGAGTTGCAGACTCCGATGGGTAAACTACTTGCGGCCAGATATAAAGAGAGGCAACTTCAGCAAGGAAGAAGAGGAAGCTATCATCAAGTTGCATGAAATTCTTGGAAATAGGTGGTCAGCAATTGCATCAAGATTACCAGGAAGGACAGACAATGAGATTAAGAATGTATGGCACACCCACTTGCTAAAAAGACTCAAACAAAATGGCGAACCCAAGTCACAACAACACATCAGAATACCAGATTGTCATCTCAATGACAATAAACTATCACAATCGGCAAATTCGACTATTCCTTCTCTTTCAGGGTGTAAGAGCATAGAGTACGCGCAGATCTCCCCTCAACCCTCTTCTAGTGATCACTCCTCAGTCACGGATACTTCAGTCACCACTTCAGAAACAAACAACACCGGCTTGATCAAGGTTGAAAACATAGACTCATCAGAGATTTATCCAGTGATTGATGAAGATTTCTGGTCAGAACCAGAAATGGTTGAGAATTCTGGCATGCCATCATCAAATTTTCTAGACGACTCACAATTTCCATTCCCCTCACCAGACACTATGGAACGGGCAGGATGTTATGGTTACGGTCCAAAGGTTGACGATAACATGGAATTTTGGTACAACCTTTTTATTAAATCTGGGGGAATAGAAGAACTACCAGTTCAATACTTGCAGAGGTATAGCTATCTGGCGGATGAAAGAATCTGA
>PtrMYB214	
ATGTCTTGGGGAGTGATGGCAGGGCAGTTGGCCTGGGGTGGTCTGATCGAAGAGGGTTGGAGGAAAGGACCTTGGACTGCTGAAGAAGACAGGTTGCTTATTGAATATGTCAGGTTGCATGGTGATGGAAGATGGAGCTCTGTAGCCAGGCTTGCAGGGCTGAAAAGGAATGGAAAGAGCTGCAGATTGAGGTGGGTGAATTACTTGAGGCCAGACCTGAAGAGGGGGCAGATAACTCCCCATGAAGAGAGCATTATTGTGGAGCTGCATGCTAGGTGGGGGAACAGGTGGTCCACAATTGCGAGAAGCTTGCCAGGAAGAACTGATAATGAGATCAAGAATTACTGGAGGACTCATTTCAAGAAGAAGGCCAAGCTCTCTCCAGATAACTCTGACAAGGCAAGAACTCGTCACTTGAAGAGGCAGCAATTTCAACAGCAGCAGCAGCAGCTGCAGCGACAACAGCAACAAACTCAACATCAACAACCACTGCAGATAAATCAATTGGACATGAGAAAGATCGTGTCCTTACTTGATGAAAACGAAGATAAAGCGCCATGTACACCTCAAATGAGGCAGGAAATGGCCCCTCATGCCATATACCCCAACACAATTGAGGAGCATGTCTTGCTATATAATATGTTCAATGTCAATAATGCATCAGTGCCTGAGGCCTCGAACGAGGATATACTCTGGGATGGCTTGTGGAACTTGGATGATCTCCATGGCAATCTTGGTGTGGCATGTGCAACAAGCAAAGCTAGCATGCAAAATTTAGTGGCACCTTTTTGTTAA
>PtrMYB139	
ATGGGAAGGAGACCTTGCTGTGACAAGGTTGGATTGAAGAGAGGCACATGGAGTGTCGAAGAGGATCAAAAGCTCATGAACTTCATCCTCAGTAATGGGATAAAATGCTGGCGACATGTTCCTAAACTTGCAGGCTTGCTGAGGTGCGGGAAGAGTTGTAGATTAAGGTGGATGAATTATTTGAGGCCTGATCTCAAGAGAGGTGCATTTTCAGAAGCCGAAGAAGATCACCTGGTTGAGCTTCATTCACGTTTGGGCAACAGGTGGTCCAAGATTGCTGCATTTTTCCCAGGCCGTACAGATAATGAGATCAAGAACCATTGGAACACAAGAATTAAGAAGAGGCTAAAGCTACTTGGTGTAGACCCACAAGGCCACGAGCCACCGATTGAGCAGGCTGAGACCAACTGCGATGCAAAAGAAAGCACATTTGCAGCTATGAAAGAAGTAGTGGGCAACATTAACGTAGACCAGAAATTACTAGAAAATCCAGTCTCAAAGGTAGAAACTAGGCTTGACCACGACCATTCTTGCTCTGGCCACAATACCAGTAAAGCTCTGAGAGAAGATTCTGATGCAGGGTGGTCAACCTTTCCCTCGCTCACTGACCTGCAATCCGATTCATGTTTATCAAGATCAATGGATGAATATGTCGTACAAGAAAGTTCTTCTGAATCTTACTGGATTGATACTTATGTGGATTCTTTGCTCTCATGGGATGGCCTCAGCTTTAGTAATCTGGAATAG
>PtrMYB025	
ATGGGAAGGGCTCCTTGTTGTGACAAGGCGAATGTGAAGAAGGGACCATGGTCACCAGAAGAAGACTCGAAGCTTAAAGAGTACATAGAGAAATATGGGACTGGTGGCAATTGGATTGCTCTACCTCAGAAAGCTGGGCTGAAGAGATGTGGCAAGAGTTGTAGATTGAGATGGCTAAACTATCTGAGGCCCAACATTAAACATGGTGAATTCTCTGATGAGGAGGATAGGGTGATCTGCAGCCTGTTTGCAAACATTGGAAGCAGATGGTCAATAATAGCTGCTCAGCTACCAGGAAGGACCGATAATGATATCAAGAATTACTGGAACACCAAGCTCAAGAAGAAACTCATGGCCATGGCTCCTCAATCTCAAAGAAAAACCCCACCATTCCCATCTTCAGATCAAACTGATCCACCATTACCATCTCATTCACTGTTATCAATCTATAAAGACTCTGGTGGCTCTTTCTCTTATTACTCCCAGAACAAATCTTTCACTGGCTTTGATCCCATTTCACAAATTCCATCCAGTCTTTTAAGCAACAACAATGTTTCTTTTGCCACAAACTCTTTACTTTTCCAACCCACCAGCCAAGAGGGATTGTTCAGTCCCATGCAATACTATCATCCAGCTGTGAAAGATAATTTCTTGGTGTTTGGTAGTGAAGCAAGTTGCAGTTCTAATTCTGATGGGAGTTGCAGCCAGATAAGCTATGGCAGATATGAGATCAAACAAGAAGATATGGGATTTCACAGCTTGATGTCAAATAATGGGTATGAAAATTATCAGAACCAAAAGTTCATGCTAAGTTATGGCAACCACGGAGTTGAAAATCTGAATCAATGGGTAGAGAAGCCAAATGGAAATACTGGAGAAACCCCATCGGACTATGACCTCGTTGAGGATGTCAAGCAACTGATTAGCAGCAGCAGTAATAATAATATTATTCCGTGTAATGACAGCCTGCTCATTGATGAAAACAAGACGCAAGAGAAGGTCATGTACTACTACTGA
>PtrMYB024	
ATGAGCAGCATGATGAATGGGAGCGAGGACAGTAAGAGATCCAAGGATTGTCGAGATTCACCTGCAGCTGATGAAGCTAATGGTGGGGAGATGATGGGTGGAATGATCCCTTTGAAAAAAGGCCCGTGGACCTCTGCAGAAGATGCTATTTTGATAGACTATGTCAAGAAGCATGGAGAGGGGAATTGGAATGCTGTCCAGAAGCACTCAGGGCTCTTCCGATGTGGAAAAAGCTGCCGTCTGCGATGGGCGAATCATCTACGACCGGATCTGAAGAAGGGCGCGTTCACTCCAGAGGAAGAGAACCGCATCATTGAACTCCATGCTACAATGGGAAATAAATGGGCTCGAATGGCTGCAGAGTTGCCTGGACGGACAGATAATGAGATAAAGAACTACTGGAATACTAGAATAAAGAGACTGCAACGTACTGGCTTGCCAATTTATCCTTCTGATGTTTGTCTGCAATTATACAAGACGATTCAAGATGGTCAAAATATGGGCACATTGCAAACAGGGGACACATGTGATCCTGATCTGATGCAGACTGACCATTTTAAGATTCCAGAAGTGGAATTCAAAAACCTGGAACTCAGTCAAGATGTCCTATCTTATTCATCGGTTCTTTTTGATACTTCTCCAAGCAGCATGCTGAAACAAGGTGTAGGTTCTTCCTATGGTAATGCTCTTGTGTTCCCAACAATTCATCCTGCCAAACGCCTTAGAGAGTCACAGACCATATTCACTGGTCTTGATGGTTGTGTCGGCAGGGGAATGCCAGTGTTCGATCAATTGACAGATTATCCTTGTGGAAAGATTATAGAGCACTCTGGGTTATCTTCCCCCTATGATCCTGATTTGAGCACCTATGACCAGCCATCATGGGATGTTCTTCCTGGCAGTCATGCCATATTAAATGACAACTCTTCTTCTTCTAACGTGCCCATATGTGGGACCATGAAGTTAGAGCTCCCTTCACTCCAATATTCAGAATCTCAACAAGATAGTTGGGGCACACCAACTTCCCCGCTGCCTTCGCTTGAGTCTGTTGATACTTTAATTCAGTCTCCTCCAACCAAGGAGATGCGGTCAGATGGTCAGTCACCTAGAAGTAGTGGTCTCTTGGAGGCAGTACTTTATGAATATCGAACTCTGAAAAACTCAAAGAAATGTTCTGGCCACCCAACTTCAGATGTTTCTGTCGTGTTTGGTGGAGTAAATGTTTCACCCTTGAATACCTCTGCAACAGAATGGGAAGTATATGCTGATCTTAACTCTCCCTCAGGTCATTCAGCTTCGTCATTATTTAGCGAGTGTACTCCTGTCAGTGGAAGCTCCCCAGATGGACGAGCATATAATGTTGAGCCCGAGCCAGTTGATCAGGATTTGATCCCATATGTTGAGGCGAGAAAAGCTCCCAATCAGACAGATTGCAACAGGCCAGATGTTTTGCTTGGCTCAGCCTGGTTTGCGCCTAGCAATAACTGCCACAAGGACCAGTTTTTTCAGACTGATGATGTGGTGGCGGTTCTTGGTGGAGATCAACCATGA
>PtrMYB023	
ATGAAAATGATGCAAGACGAAACCCGAAAGGGTCCATGGACAGAACAGGAGGACATTCTACTGATCAACTTCGTGAACTTATTTGGTGATCGACGATGGGATTTTATAGCAAAAGTATCAGGTTTGAACAGAACAGGAAAAAGTTGCAGGTTGCGATGGGTTAATTATCTCCACCCTGGTCTTAAAAGAGGAAAGATGACACCTCAAGAAGAAAGACTCGTCCTGGAACTTCACGCCAGATGGGGAAATAGGTGGTCAAGAATTGCTCGCAAATTACCGGGGCGAACTGATAATGAAATAAAGAACTATTGGAGGACTCATACGCGGAAGAAGGCTCAAGAAAGGAAAAGCGTCGTGTCCCCTTCACTGTCATCTTCAAACTGTTCCTCTTCATCAAATATCACTACAGTGAATTCATCATCTCCTCCAGGAACTGGAGAAGCAAGTTTTTACGACACAGGGGGGCTTGAACAAGTTGCTTCAGCAGGAAAAAACGGAGAGGCAGTGCAAGGGGGTGAAAAGGGATACTCGATGGATGACATATGGAGAGACATTGAAAACACTATTGAACCAGTTTGTGATGGGTTTAGTGAAGAAGGTTGCAATTTTTCTTATCCTTCGTTGGCTTCTCCATCGTGGGAATATCGCCCGGACATACTTTGGAGCATTTCTGGAGAAGAGAGCAAGATGTTTCTCCCTTACGACGACGGCACAATGCTTTTGACAGGCTAA
>PtrMYB022	
ATGGAAGGAGGAGGAGAAGGAGGTGGTGGTGGCCGTTTTAGCCATCAAAGTTTACAAAACAACCGTTCCATCTATCAACCAACTCCACCATTAACAGCCACAGATAGGTTTTTATTTTGTCAAAGCCATTACACACCCCAAAATATTGAAAACGATGATAAAAGCAAAGAAACCCTTGTTTCAATAAATGGGCTGTGTGGTTTTTCTCCACCTAGTGGTGCAATTGGTGCTGTTCCTTGGCAAAGTTTTTCAGAGACAAGTTTTGTCGATGGGCTTTTTGTTGATGGAGATAGCCTTAACCGGGCATATGATGGAAACCCTAATGGGGGTTTGAGTGGAGAAGTGAATAATGTTTCAGGGAAGAGTTGTAAAGGGATGGGAAAGAAAACCAAGAAAGGATCTTGTGCAACTTTGATCAAGGGGCAATGGACAGAAGAAGAAGATAGGAAACTAATTAGGTTGGTGAAGCAATTTGGAGTGAGAAAATGGGCTCAAATAGCTGAAAGGGTGGCTGGTAGAGCTGGGAAGCAGTGTCGTGAGAGGTGGCACAACCATTTGCGGCCTGATATCAAGAAAGATAGCTGGAGCGAAGAAGAGGAGATAATATTGGTCGAAGCTCATACTAAAGTTGGGAACCGATGGGCGGAGATTGCAAAGCTTATTCCAGGAAGAACAGAAAATGCTATAAAAAATCATTGGAACGCTACGAAAAGAAGGCAGAATTCAAGGAGAAAGCACAAGCAAACAGAAAGCCAAAGTGGAAAACCTCAACCCTCAATACTTCAGGACTATATTAGAAGCAAGAACCTTAAAAATGCTTCAACTTCTGTTACCTCTACACAAAGCACAACCACTAACACCCCATCAAGCTCCATATCTGAAGACCCGTCAAGCCAATTCAACTATTTTCTCCCTGAATTATCTGAATCCGCCTCGGATGACTCTCCATCATTACTTGCACAATCATGTAATGATGATGAACTTCTGTTCATCCAAAATTTCTTTGGCAACAAATCCAAAGAGCCATCATCAACCGATAAGGTTGCTACAGAGAATCCAACAATGGAGGTGGACAACTTCAATGCGGATTCTTTTAATGACTCCTTGGATTCCAGTGGTTTATATCAAAACAGTGGATGTCAGCAGCTCAAAGATTTAAGTGACAATGACTTTGATATTTCTACTTTGAATCCGAAGCTGTGCACCAACGGTTTCCAAGCAGTAACAGATCAGCAAACACCCACTTATAACCACCTCCATTCTGATCTCTACCTTTCGTATCTATTGAATGGAGCAAGTAATGCTCCAGGTTCGTCTTATACTGAATATGGATACAGTAGCACGAACATGGACATGGAGATGGATCAAACACATCCTCTCAATGGAAAGAAGGAGATGGATTTGATAGAGATGATTTCTTCTTCTCAATTCTCTCAGGGTATTGACAATATATAG
>PtrMYB021	
ATGAGGAAGCCAGAGGCCTCTGGGAAGAACAACGTTAATAACATTAACAAGTTCAGAAAGGGCTTGTGGTCACCAGAGGAAGATGACAAGCTCATGAACTACATGCTAAACAATGGACAAGGTTGCTGGAGTGATGTGGCAAGGAATGCTGGTTTGCAGCGATGCGGCAAGAGTTGCCGGCTTCGTTGGATTAATTACTTGAGGCCTGATCTCAAGAGAGGTGCATTTTCACCCCAAGAAGAAGAGATGATCATCCATTTGCATTCCCTTCTCGGCAATAGGTGGTCTCAAATTGCGGCTCGCTTGCCAGGAAGAACGGACAATGAAATCAAGAATTTTTGGAATTCAACAATAAAGAAGAGATTAAAGAATCTGCAGTCATCCAACGCATCACCAAACACAAGTGATTCCTCCTCGGAGCCTAGCAAAGATGTCATGGGAGGGTTGATGTCGACCATGCAAGAACAAGGCATTTTCTCCATGAACATGGATCCTTCAATGTCATCTTCGTCATCGTTAGCAACCTCCATGAAAGCAATGATTCTAAATACCATGATGGATCCATTACTACCTATGCTTGATTATGATCATGGCCTAAACATGTATGGCGGTGCAAGTGGGTACGAATCCATTACCGCACCACCATGCATGGCTCAAGTTGGAGTCCTTAACAGTGGTGATCATGGTTTTTATGGGGAAGGGATCTTTGAAGGTATTAATGTTGAGATTCCTCCTTTAGAGAGTGTAAGCTGCATGGAGGAAAATGCAAAAACCCAGAATATACAGGATAACAACACTGACAAGTACTCATATAGTAGTCCTGTGAATAGTCTTTACCACAAAAACTGCAACATCACTAGTAATAACAAGACAGATAGCATAGCTGCTGATCAGATGGGGAACTTATGGCACGGATCAGAAGAGTTAAAAGTGGGGGAGTGGGACTTGGAAGAGTTGATGAAAGATGTTTCGGCCTTTCCATTCCTTGATTTCCAATGA
>PtrMYB020	
ATGAGGAAGCCGGATCTAGTGGGCAAAGATAGAGTACCGAGCAATAGTAGTATTAACAAGGCCAAACTTAGAAAGGGTTTATGGTCACCAGAGGAAGATGAGAAACTCATCAAGTATATGTTAACTAATGGACAAGGGTGTTGGAGTGATATTGCTAGGAATGCTGGCTTGCAAAGGTGTGGCAAGAGTTGCCGTCTTCGTTGGATTAACTATTTGAGACCTGACCTCAAGCGTGGCGCCTTTTCTCCTCAAGAAGAAGAGCTTATCATCCATTTGCACACCATTCTTGGCAACAGGTGGTCTCAGATTGCGGCACGTCTTCCAGGAAGGACAGACAACGAAATAAAGAATTTCTGGAACTCCACATTAAAGAAAAGATTGAAGATCAATAACACTTCCACATCCTCACCAAATGACAGTGATTCATCGGAGCCTAGAGATCATGCCATAGGAAATATCATGCCCACGCATGATCCTGACACTATGACTCTATGCATGGACTCATCTTCCTCATCATCCATATCCATGCAAGGTATGATCACAAGCAACCGATTTGATTCTTTCTCCATGCTCAACAACCGCTATGATGTGACTGGTGCAGCGAGTTTATTTGACATGTCTACATGCTTGACACAAGTGGGTATGGGAGATGGATTTTATGGTGATCATTATGGGATTTTGGAGGCCAATAATAAAACGGGGCTAGAAAGTGATCTTTCTCTTCCACCACTAGAGAGTAGAAGCTTTGAAGAGAATAATACAGTGAGTAATAACAGAATTGGCATGAAAAGCAGCAGCAACAACAACAACAACTGCTTTGATAATACTTGCTTCGATAATACTTGCTTCAACAATAATACTGATCAGAGATTTAAAGTAGAGGACATGTTGGGGCTTGAAAATCATTGGCAAGGAGAAAACTTAAGAATGGGAGAATGGGATTTTGAAGGTTTAATGGAAAACATAACTTCCTTTCCTTTACTTGATTTCCACGTAGAATAA
>PtrMYB019	
ATGGATAATAATCGGGTTAAGGGACCATGGAGCCCGGAAGAAGACGATCTGCTGAAGCATTTGGTGATAAAACATGGGCCGCGTAACTGGACGATGATAGCAAGAGCAGTACCGGGCCGATCCGGGAAATCCTGCAGGTTACGATGGTGTAATCAGCTGTCACCGGAGGTGGAGCACAGAGCGTTTACACGCGAAGAAGATGAGATCATCATCAATGCTCATGCCAAGTATGGTAATAAATGGGCTACCATAGCAAGACTCCTCGATGGACGTACGGACAACGCAATCAAAAATCATTGGAACTCCACGTTAAAGAGGAAATACGCGGACTTGATTGAGAATGATGGAACGGTTAATGAAGATGGAGTGAAGGAGAAATCTGCTAAAACGGGGTCGTCGTCTTCGGTTCACAAGAGGGCCAGTACTCCTTCGGGATCTGACGTCAGTGATGCTGGGTTGCCGGTGACGTCATCTATGCTGGCAAGCGAAAACATGCCAGTTGTAGAAACTGGAATTAGCAACGACGACGTCGGCGTTTCGACTGAACTTACGTTGTCTACTCTGGGGATGGAGTCTGGACAGTTGGGGAGAGATGGGGTTGGTACTAAAGAGTTGTTAACCGGAGATGTTGAGAAAACGATGACGTTTGCGCCGGAGTTGTTAGCAGTTATGCAGGAGATGATTAGAAAGGAAGTGAGCATCTATATGGTCGGGATTGGGAAGAAAAGTAGTGGCTAA
>PtrMYB156	
ATGGGAAGGTCTCCTTGCTGTGAAAAAGCCCATACAAACAAGGGTGCGTGGACCAAGGAGGAAGACGATCGCCTTGTTGCTTACATTAGAGCTCACGGTGAAGGTTGCTGGCGCTCACTTCCTAAAGCCGCTGGCCTTCTTAGATGTGGCAAGAGTTGCAGACTTCGTTGGATCAACTATTTAAGACCTGACCTTAAACGTGGCAATTTCACCGAAGCAGAAGATGAGCTCATTATCAAACTCCATAGCCTCCTTGGAAACAAATGGTCACTCATAGCTGGAAGATTACCAGGGAGAACAGATAATGAGATAAAGAATTATTGGAACACACATATAAGAAGGAAGCTTTTGAACAGAGGCATAGATCCCGCAACTCATAGGCCACTCAACGAACCAGCAGTACAAGAAGCCACAACAACAATATCTTTCACCACGACTACTACTTCAGTACTTGAAGAAGAGTCTCTGGGTTCTATAATTAAAGAGGAAAATAAAGAGAAGATAATTAGCGCAACTGCTTTCGTATGCAAAGAAGAGAAAACCCAAGTTCAAGAAAGGTGTCCAGACTTGAATCTCGAGCTTGGAATTAGCCTTCCTTCCCAAAACCAGCCTGATCATCACCAGCCATTCAAAACTGGAGGAAGTAGAAGTCTTTGTTTTGCTTGCAGTTTGGGGCTACAAAACAGCAAGGATTGCAGCTGCAATGTTATTGTGAGCACTGTTGGGAGCAGTGGCAGCACTAGCACAAAGACTGGTTATGACTTCTTGGGCATGAAAAGTGGTGTTTTGGATTATAGAAGTTTAGAGATGAAATAA
>PtrMYB042	
ATGGGGAGGCAATCTTGCGGTTACAAGCAGAAACTAAGAAAAGGGTTGTGGTCCCCGGACGAAGATGAGAAGCTTTTGAGGTACATTACCGAGCATGGACATGGATGCTGGAGCTCCGTCCCCAAGCTTGCAGGTCTTGAAAGGTGCGGAAAGAGTTGCAGGCTGAGGTGGATCAATTACTTAAGACCAGACTTGAAGAGAACCAGATTCTCAAGCCAGGAAGAGAACCTCGTAATCCAACTTCAGTCAGTTCTAGGCAACAGGTGGTCTCGAATTGCAGCACAGTTACCAGGAAGAACGGACAATGAGATAAAGAATCTATGGAACTCTTCCATTAAGAAGAAACTCATGCAGAAAGGTATTGACCCCAACACCCACAAGCCACTCTCTGAGGTTAAGCTTTCTACTAGCAAGTGCCCTGAGAAGGCCTCAAGAGAACTGGATACAGCGATCTCACTCAATCTCAAGGCAGATAGTTCAAAGCCATCACTCATTGATGTATCGAGCTGTAAGATTGAAAAAGGAGATGACAATTTGAATGCCTCCAAAACCAGTGCCCACCAGGAATTCTTCCCAGACAAGTCTTTGCCATTCAATCGATACCCCAACATCCAGCACAGCCCTTTAGATTCAATTGCTTACCTGCAATTCCCAGTCCAGCAGTTGAATCATGAGCAATTAGAGCTTGACCAGAAGTGCAGTCTTTTTGAGCCAAACCAAGAACTCAACTCCAGAACACTAGTACCCACGATTTCAAGGTCAATCTTATCTGCTCAAATGGACAATAAAATCCATGCAGGTCTTCCCTTTCACTCAATGGGCACATTCAATAACATCCATTGGGATTCAAGTAATTGCAGCAGCGAAAGTAGTGAGTTTCAGAAGAAGTCCTTATTCGATAGCAACGTCTTCTCATGGGGGTTGGCAGATGATGGTGGATCATCAGACAAGACCTTACAACTCCATTCCGCTGATGCTGAGACAACAGATATCAAGTGGTCGGAATATCACAACACATCATTTCTAGCCGAACACAATCAACAGACACTACACTCGTGA
>PtrMYB195	
ATGTCTTTGGGAGTGATGGCAGGGCAGTTGCGCTGGGGTGGTCTCATTGAAGAGGGCTGGAGGAAAGGACCCTGGACTGCTGAAGAAGACAGGTTGCTTGTTGAATATGTTAGGCTGCATGGTGAAGGACGATGGAACTCTGTAGCTAGGCTTGCAGGGTTGAAAAGGAATGGAAAGAGCTGCAGATTGAGGTGGGTGAATTACTTGAGGCCAGACCTAAAGAGGGGGCAGATAACCCCACATGAAGAGAGAATTATTGTGGAGCTGCATGCTAGGTGGGGGAACAGGTGGTCCACAATTGCTAGAAGCTTGCCAGGGAGAACTGATAATGAGATCAAGAACTACTGGAGGACCCATTTCAAGAAGAAGGCCAAACTCTCTCCAGATAACTCAGACAAGGCAAGGACTCATCTCTTAAAGAGGCAACAATTTCAACAGCAGCAGCAGCAGCTACAGCAACAACAGCAACAAATCCAGCATCAACAACTACTGCAGCTAAATCAATTGGACATGAAAATGATCATGTCCTTGCTCGATGAAAACGAAAACAAAGCGCCACATACCCCTCAAATGAGCCAGGAAATGGCACCTCATGCCGTATACCCCAACACAACCGAGGAGCATGGCTTGCTATATAACATGTTCAATGCATCAGTGCCTGAGGCCTCGAACGAGGACATACTCTGGGATGGCTTGTGGAACCTGGATGATGTCCATGGCAATTTTGGTGTGGCATGTGCAACAAGCAGAGCTAGTATGCACAATTTGGTGTCACCTTTTTGCTAA
>PtrMYB196	
ATGCAAGCCACAAACAAGTGGAAGAAGAATGCTTGTGGAAATCATGAAGAAGAATCGAAGAAGAAGGAGAGACACATAGTCACATGGACTCAACTGGAAGATGATATACTTCGGCAGCAGATCAGCCTAAATGGGACTGAAAATTGGGCTATCATTGCTTCTAAATTCAAGGATAAAACCACAAGACAATGCAGAAGAAGATGGTACACATATCTGAACTCTGATTTCAAGAAAGGCGGATGGTCACCAGATGAAGACATGCTCTTGTGCGAGGCACAAAAAATATTTGGAAACAGATGGACAGAAATTGCAAAGGTTGTTTCAGGCAGAACGGATAATGCTGTTAAGAACCGTTTCTCCACGTTGTGCAAGAAGAGAGCAAAATACGAGGCTTTAGCAAAAGAGAACAGAAGCACACATATCAACTTAAATAACAAAAGAATCATGTTACATCATGGGTTAAACGGAGACGGAGCACCAGAAAGTGATCCTCCAATTAAGAAGATAAGGAAGTCCCACATCCCTGGTCTTGCAGGAAATTGCAACTTTGGAGACAGATCACACCCACAATATGGAAATCAGCAACCTAGACCTCCATTTGCAGTGTTGGCCCAAAACCTTCACAATGTTAACGTGGCTTCCCAACATCATGTCAGCGGTGTCAAGGAGGTCTCCATTGATGCAGTTCAAAACAGTATGATTCAGAGAACATTTCTCAAAAAGGATGATCCAAAGATAACTGCTCTAATGCAACAAGCAGAGCTTCTCAGCTCACTTGCACTGAAAGTTAGTGAAGAAAATACAGACCAGAGTCTGGAAAATTCTTGGAAGGTTCTCCAAGATTTCCTGAATCGGAGCAAAGAAAATGTACATGGACAAAAAATCTGTGACATTGATTTTAAACTTGATGATTTTAAAGACCTGATAGAGGATCTAAGGAGTAGTAATGATGGAAGTCGACCATCTTGGAGGCAACCTGGTTTATATGAGGAGTCTCCAGCCAGTTCTGAATACAGTACAGGATCAACTCTATTGCCATACCCAGCCCCTGACAAAACAGAACAAACTCAAGCTGAGATTGGTGCACTGCATAAGGATATTGAAATTGAAATGCAAATGGTTCGTATTGACGAAGAAAATTTTGTGGGTGCATGTGGTAAAGAAATTATTTCCAGTGCAGATATAACCCAAGTGGAGATGTTTCCATCCTGTGATGAGCAAACAAAAAACGACATAGTTGTTTCTGCCTCATCGAGCACAGAGTTCAGTTCCCCTCTTCAAGTTACCCCACTTTTCAGATCCTTAGCAGCAGGAATTCCCAGCCCAAAATTTTCAGAGAGTGAGAGAAACTTCCTACTAAAAACACTTGGAGTGGAGTCTCCTTGCCCTGGTCCAAGCATCAATCCTTTGCAACCACCACTCTGCAAACGAGCACTTCTGCAGAGTCTATAG
>PtrMYB165	
ATGAGGAAGCCGTGTTGTGATAAACAAGATACCAACAAAGGAGCTTGGTCTAAGGAAGAAGACCAGAAACTCATAGATTATATTCGAAAACACGGCGAAGGTTGTTGGCGTTCTCTTCCTCAGGCTGCAGGCCTCCTTCGTTGTGGCAAAAGCTGTAGGCTAAGATGGATAAACTATCTTAGGCCAGACCTTAAAAGAGGCAACTTTGGTGAAGATGAAGAAGATCTCATCATCAAGCTTCATGCACTCCTGGGAAACAGGTGGTCATTAATAGCTGGAAGATTGCCTGGACGAACAGACAATGAAGTAAAGAACTATTGGAATTCTCATTTAAGGAGAAAGCTTATAAACATGGGGATTGATCCAAATAATCACCGCTTGAACCAGAATCTCCTACGTTCACGTAACCCGCCAAATCCTGCTATTGCAACATCATCTGGATTGAAAATTCAGGCCAAACAACAGCCGACAAAGCCCCGCGTTGACAGTGAGCAAACATCGGATGCCGGAAGTTGCTTAGAGGATGATCAATGTACCTTGCCTGACCTAAACCTCGACCTCACAATGAGCATTCCTTCTTCTTCAATTGCCCATGTTGAAGGGAATCAAAAGGATAACGAGTCTAATTTTTTGAGGCCACAAAAGATTGCCCCTTCTTCTAACCTTCTTCTCTCCCAGTAG
>PtrMYB034	
ATGAGAGCATCAATGCTTGGTGTTACAAGGAGGATTTGCAATTCTAGGGAAGAGGAAGGTGAGCTAAGAAGAGGTCCATGGACTCTTGAAGAAGACACTTTGCTTACTCGTTACATTGCTCGTAACCGTGAAGGTCGTTGGAACATGTTAGCAAAATGTGCAGGACTGAAGAGAACCGGAAAGAGTTGCAGATTGAGATGGCTGAATTACCTAAAACCTGACGTCAAGCGTGGAAATCTTACTCCACAAGAACAGCTTTTGATTCTTGAACTGCACTCCAAGTTGGGTAACAGGTGGTCAAAGATTGCACAACATCTGCCTGGAAGAACAGACAACGAAATCAAGAATTATTGGAGGACAAAGGTGCAGAAAGAGGCGCGCCAACTTAACATTGAGGCTAGTAGTACGAAGTTTCTTGATGCTGTTAGGAGTTTTTGGATGCCGAGATTGCCTCAAAAAATGGAGCAGGCTTCTTATTCTTCTTCCTCGACAACACTTGACTCACAATCACAAGCTGATCATGGAGTCAGGTCTCCATCGTCCAATTCCACAGTTCCTAGTTCATTGTCAACGTTGTTGTGTCCTCCAGAAAGCAAATTGGCACACTATTCAAATCTTGGCAGTGAAAATTCAAGTCCAGTCACAAGCCCTCATGTTCTTTCTGCAAATTCCGATACAATCTCACCGCAGCCTGAAATTCTTGAAAACCCAACTTGTTCGCCTCTCCATGGTGATACTTTCTACAACAACTTAATTTTGAGTGACACCTGCTATGAGGAGGGCAGTTGCTATGACCTAGATGGATTCAATCAGGCTTCTGCTGGAATGGGCACTTATGACAATTCACCATTGGAATGCCAGATGGCAGGAGGCAATTGGGTGTTTGATAGCAGGGTAGATACTATATGGGATATGGATGACATGTGGCAGTTTAGGGACTTGAGAGAAACAGGCATCTAG
>PtrMYB035	
ATGGGAAGAGCACCATGCTGTGAGAAAGTAGGGCTAAAGAAAGGGAGATGGACAGCTGAAGAGGATGAAGTCTTAACCAAATACATTCTAGCCAACGGTGAAGGCTCGTGGAAATCACTACCTAAAAATGCAGGGTTATTAAGGTGTGGTAAGAGCTGTAGACTAAGATGGATTAACTACTTAAGAGCTGACTTGAAGAGAGGGAACATAACCAAAGAAGAGGAAGAGACCATTGTTAAGTTGCATACTGCTTTGGGTAATAGATGGTCTTTCATTGCTGCTCAATTACCAGGACGAACAGACAATGAGATAAAGAACTACTGGAATTCTCATTTAAGCAGAAAAATTTACAGCTTCAATCGGTATAAAAATGATGATTCTCTACCAAGCATCATGGATATCACCGATGTAGCAGCTGGGCCATACAAGGGTAGAGGTGGTAGAACAAGCCGGTCATCCATGAAAAAGCACAAGGCCACATTAATATCATTAGGTAAGCCTAAGAGTCCTAAAGCCATAGCTCATGAGGTAACTGAACCAGCGAGCAAAGAAACAGCAGCGATCTCACCCAAAGGTACAAACAGCTCATTAAAGAGTTCGGCCACTGAAGGTCCACAGAAGGAACCAGAAAATAGAAAGAATCTTGGTGTGCAAGTCCAAGAATCTTGCATAGACATTGCTAAAAGAATTAATGCAGCTGGAATATCTCATTGCCCTATTAATGACGAGAAAGAGACTGAAACTTTAGGACCATATGAATGGCTAGACAGTGAAATAAAGCGCCTTGAATATGCACTGCAACGTCAAGTTGCAGATCCTTTTGGAAATAATACAGTTGTGACATTAGAGACAGACAATGAGGCACCGAGTATGAGCAAGGAGAGCGAAAATTATAATGGGGTAATGGGACCAAAAAGGGTGGCCGTCCATTACCTGAAAAAACAAAGCAACAGCAGCAATGGTTGTAGCTCAAATGAAGAGAGTAACGGGGAATGGTACAATAGCTTTTCACCTATGAATCCAAGGTTTGATGAGGAATGGCTTGATTGGGACTGGACAATAGCTGGGGATCTTGGTGGGTGGGGATTGTTATAA
>PtrMYB036	
ATGATGGATGTTGAAGGCAACAGCAACAGCTCCTCCTCCACCACACAAAGTGATGAAGAGATGATGGTTGACTTAAGAAGAGGTCCATGGACTGTTGAAGAAGACTTCAAGCTTATCGATTACATTGCTACTCATGGTGAGGGACGCTGGAATTCTCTGGCTCGCTGTGCAGGCCTCAAACGAACTGGAAAGAGTTGCAGATTAAGATGGCTCAACTATCTAAGGCCTGATGTTCGACGTGGAAACATTACTCTCGAAGAACAACTCATGATCCTTGAACTTCATTCTCGATGGGGCAATCGATGGTCTAAAATTGCACAACACTTGCCAGGGAGAACCGACAATGAAATCAAGAATTATTGGAGAACCCGAGTACAAAAGCACGCAAAACAACTTAAATGTGACGTGAATAGCAAGCAATTCAAGGACACCATGAGATACCTATGGATGCCTAGGTTAATTGAAAGAATTCAAGCTGCGGCTGCTGCCACCAGCAGCAGCACTGCCACATCTGCTTCCCCGGCTGCTTCCACTAATCACCACTTGATCAATAATAATGACGTTGGCACTGGTAACTTGGTCATGCCACATGGAGTCATCGGCAATGACTTTGGTGTCTCACATGTTACACCAAGTTACACCCCGGAGAATTCCAGCACTGCTGCCTCGTCGGACTCGTTTGCTGCTCAAGTTTCGCCTGTTTCGGACTTGACTACTGATTATTACTATATCCCGGTTAATCATAACCCTAATCCGGATTATTTCCAAGCTGACCAAGGTGGTTACTCAGAGTCCATGATCAGTCCTGCTGGTTATTTTAACCAAGGATTAGATTTCCAAGCTATGGAGCACAACAGCAATCAATGGCTAATGGAAAGTGGAGACACATCGGACAACTTGTGGAATCCTGAGGATATTTGGTTCTTACAGCAGCAGATGAATTACAACATGTGA
>PtrMYB038	
ATGGTAAGGTCTCAGTGCTGTGATAAGGTGGGATTGAAGAAAGGGCCATGGACGCCTGAAGAAGACCAGAAGCTCTTGGCTTATGTTGAAGAGCATGGCCATGGAAGCTGGCGAGCCTTGCCTGCCAAAGCTGGGCTTCAAAGATGCGGGAAGAGCTGTAGACTCAGGTGGACTAACTACCTCCGGCCAGATATCAAGAGAGGAAAGTTCAGTTTGCAGGAAGAACAAACAATCATTCAGCTGCATGCTCTTCTTGGAAACAGGTGGTCAGTCATAGCTACTCACTTGCCGAAAAGAACTGATAATGAGATCAAGAATTACTGGAACACACATCTTAAGAAAAGATTAGACAAAATGGGCATTGATCCTATGACCCATAAGCCAAAAGCTGATTCTTTCGGCTCAGGAAGTGGCCATTCTAAGGGTGCTGCCCATTTAAGCCACATGGCTCAATGGGAGAGTGCTCGGCTTGAAGCCGAAGCCAGATTGGTCCGCGAGTCGAAGGTGATTATACCTAACCCTCCCCCAAACCGACTCGGGTCCACTGCTTCAGCTCAAGTCTCCGACAAAAGGAGTGCAGCTCCACCAGCTAGACCACAGTGTCTTGATGTACTCAAAGCATGGCAAGGGGTGGTTTTCAGCATGTTGTCGGCCGGCTGCAGTGACTCTCTCGAATCTCCAACATCAACGTTGAATTTCTCAGAAAATGAATTAGCTATGCCACTCGTTGGAGTTCAGAAAAATTCAGCCACTACACTAGCGTTTGCCACAAATAATGCTCCGTGCAACGGGGGGACAACAGCCATTGAATTTAATAGCGGAAATCAGTTCGAGTGCTTTGAAAAACTGAATGAAGCAGCACAGGTGAAACAAAATGTGGACAGTTCAGTGGCATTGCATGACATAAGCCCCGATGCTAGTAACCATAATGCGTGGTTTGATTCTGCAACGAATGAAAACGCACCTATGGGGATCATTGAAGGACTTTCGGAAATTTTGGTCTGTACTTCTCAGGACCACAATGCGTCATTTGATGGAGAGAATATTAACGATAGCTGTGGTGGGAATCTTGAAGAGAACGGGAATTATTGGAATAGCTTACTCAATCTGGTGGATGCTTCTCCAACTGGGACGTCACCTGTGTTTTGA
>PtrMYB039	
ATGGCCAGGAAGAGTGTTCTATATGCAACACCATATAATAACAGCAGAAATGTCCTTGCTTGTTACTCTTCTAGTGCTCCCTCGTCTTCCTCTTCCTCTCCTTGCTCTTCAATGGGGATGGTTTATACAGACATTGGTTCTCTCTCTCTTAGTCCCAACTTTGGAATGACAACACCTGCCTCTTCTTCTCATGAAATGGAAAACGGGAGGCTCACTTGGGGTTTTCCTTTCATGGCAAACTATCATGCTAGCAGTGATGCTGTTGCGGAGGTTAAGGTCTCTGATTGCAGTGATGGATTTGGAGAGAACAATGAGACTATAAATCACAATGCTAACTCATCACATGAAGAGAACCCTAATGAAAATATGATAAGTGGCAGGGAAACAGATAGTGGGCAGTCAAAGCTTTGTGCAAGAGGGCATTGGAGGCCGGCAGAAGATACCAAGCTGAAGGAACTTGTGGCTCTTTATGGTCCTCAAAATTGGAACCTTATAGCTGAGAAGTTGGAAGGTAGATCAGGTAAGAGCTGCAGGTTAAGGTGGTTTAACCAGCTGGATCCAAGGATAAACAGAAAAGCTTTCACTGAAGAAGAAGAGGAGAGACTAATGCAAACTCATAGACTTTATGGTAACAAATGGGCCATGATAGCAAGACTTTTCCCTGGAAGAACTGATAATGCAGTCAAGAACCACTGGCATGTCATAATGGCCAGAAAATTTAGAGAACAATCAAGTGCTTACAGGAGAAGGAGGCTAAGTCAATCTGTCAACAGAAGAATGGAGGAAATTCCAAGCTTTGTCGGTAGAGATGCAGGCATGAAAGCAGAACAACCACCATGTTGTCCCAACATCCCCAGTGCTGGAGGATTAAATAACTTATCGTCTTACCGAATTGTAAACTTTAATGGTGCTGGTTGCGGTGGGGTTGACAACGGCTTAAATGGATCCCCCCACATGACCATTGAGGGAGAAGCAGTCTCAAGCATTAAGGTCCCTCAAAGTGGGTTTTGTGCACAACAGACACCTTTTGATTTCTTCTTTGATCCCAAAAGTAAAGACATGCTGGGCATGTTCAGCCAAACCAGATCATGGGATAGGCCAAATGAAGAGCCCCACATTTCTGGTTTTTATCCCCAACATTACCCTCCATACTTAATGGCAACGCAACAGTCAAACTACCAAAACCCTTATTGTTTCTCAGATTTTACAGCGTCAACATTACCTCAAGAAGTTTCAGTCAGTCAGCCATCACCTTCATCACCATCAGTGGCAGATCAGAGCAGAGTTAGCGGCCATTTTGAGACTGTTGCACCACCATTCATTGACTTTCTCGGGGTAGGAGCCACATGA
>PtrMYB040	
ATGGGCCATAGGTGCTGCAGCAAACAGAGAGTTCAAAGAGGGCTGTGGTCTCCTGAAGAAGATGAGAAGCTTGTCAAATATATCGCCACTCATGGTCATGGAAGCTGGAGCTCTGTCCCTAAATTTGCAGGTTTAAAAAGGTGTGGCAAGAGTTGCCGGTTGAGATGGCTGAACTACTTAAGACCAGAACTCAAGAGGGGTTGCTTTTCTGCGCTAGAAGAGCAGGTCATCATAGATGCTCATAGAATTTTGGGCAACAGATGGTCTCAGATATCAAAACATCTCCCAGGAAGGACAGATAATGAGGTGAAGAATTTCTGGAACTCACGCATAAAGAAAAAGCTCATGGCACAAGGCTTGGACCCAAAAACTCACAACTTGATTCCTTCTCATCAGAGGGCAGCTAATAAGGTTGCATGCAATATATCACCATCTAACCAACAACCCCTTTCAATTATCTCCCAGGATTCAAAGATGAAAGATGTTTCCATGGAGATAAACCCTCCTATTCTAACACTAGCTTCCCCTTATCGTTCTCATGGCAGCACTCGACTTTCGTTGCTTCAAACAACAACCGGCTTACCCTTGCCCACCTCTTGCTATGATAACCCTAGTGTCATTTGGAATGTAAATACTCAAAATTCTTATGATTCTTCCCTTTTTCCTTGCGTGTCATCCATTGAGAACTCACGCGTTTCCCCTTCATCTTCGACTTCGGTGAACCCAACTGGGTTTGGTCTCCTAGATGAAGATTGCTTTTGGAGTTGTAGTAACATTGTTGAGCCCTTTGAAGCCGCAAAATTATTCGAAGGCATGCGATCACAGGATCAAGAAAACCAGCTGAACAAGATTTGTGACACACAAATCGTTGATAAGAATAAAGGAGTTCATGATAATATGGATGCTTCATTTGACACCTCTAGCTATGATCTTGAGTTGGTCGACTCCACATTATTTCCTGGTTCAATATGTCGTGATCTTGGCTCCATGGATGATCTTTCATGGAACTTTTAG
>PtrMYB041	
ATGCAAAATCAAACTGAAAACAACAATGATGCAATGAGACTAACAGAAGGGGAGAGAGAGAATCAGATGGATTCGCCGACAGGTGGAGATGGTGGAGATGGTGGAGCTGAGTCAGGTGAGCTCGGTGGCGGAAGTGGTGGAAGCGGAGGGACAAATGGTAAAGTGAAAGGACCGTGGTCACCAGAGGAAGATGCGGTACTGAGTCAACTAGTGAGTAAGTTTGGAGCGAGGAATTGGAGTTTGATAGCACGAGGAATACCGGGGAGGTCTGGGAAATCTTGTAGGCTTAGATGGTGTAATCAGCTTGATCCTTGCCTCAAGCGCAAACCTTTCACTGATGAAGAAGATCGCATTATAATTGCAGCTCACGCAAAGCATGGAAACAAATGGGCAGCGATTGCGAGGCTCTTGCCAGGTAGAACTGATAATTCAATCAAGAATCATTGGAACTCTACTCTGAGGCGCCGATGGGCAGATCTGGTAAGGTTGAAACCAGGAACCAGTGATGTGATGGAAGATGGCAGCAATGAAAGAACAAGGGCATCGTCAGAAGAAACTCTTTCAGTTTGTGATGTCAATTCATCCTTGCCCCTGGAAGTAAGAGATGTCACAATGGACGATCAACCCAGCCAGCATGAAGACAAAGCTCAAACAGACAACATTCCTCAAACAAATGAGGTCAATTTTGCATCGGAACCAAATGGAAATCCCACCCTTCCTCGTCCTGTGGCACGTGTTAGTGCATTTAAAGTTTATAATCCCCTCAACGATCCAAAATTGGGTTCTGGGCTTACAAGAACAATTCCAACTCATGGCTGTTTGGTTCAAACACCCAAACCAGACTCGGGATCTTGCAAAATCCTTGAAGATGTTCATTGTGAGCCCATAGTTCCTTCACGATGTGGGTATGGTTGCTGTGCAACGCCAAGTGGGGGTCATCCTCCAAGCACCTTGTTGGGGCCTGAGTTTGTTGAATATGAGGAGCCTCCTCCTTTCTCAAGTCAAGAATTAATCTCAATTGCTACAGATTTGAACAATATTGCATGGATCAAGAGTGGTCTTGAGAATAGCAGCACTGGGATACCTAGCAATGCTGCAAGCTACAGAATGTCTCAAGGGACTTCTGTTGGCTCACAAATGGGAATGTCTGAGCAGAATTTAAGAAATGGTCATATGCATTTTGAGGAGGGAAGAAACAAATTGATGAGCACAATGGCAGGTACAATATCAACCCAGATGCCTGCTTGA
>PtrMYB046	
ATGACTCATACTGCTGTAGGGTGTTTTAAGGTAAAGGACGTGGAGTCTAGAAATGGAGTCTCACGTCCGGAGATGATGAGTATTTCACAGAAGTATCAGAATTTGTGCTTGAAAAGAGGGGCATGGGATCCTGATGAAGATCAAATATTGAGAGCTTATATTATGAGATATGGCACTCGGAATTGGAATGAGATGCCGAAAGCTGCTGGTTTGTTAAGGTCAGGGAAGAGTTGCAGGTTTCGTTGGATGAACTATCTAAGGCCGGATATTAAGCGTGGAAACTTCAGCAAGGAAGAAGTGCAGACCATAATCAAGCTGCATGAAATGTTAGGAAATAGATGGTCTGCAATTGCAGAAAAGTTGCCCGGAAGAACCGATAATGACATCAAAAATTTCTGGAACACCCACTGGAGGAAGAGCTTCAACAACAATATTAGTAATACTGCAGTGCAAGCACCTAAACTTGAGGGAACACAGACATCCGAAGAAGAATCCAAGCAAAGGAAATCATCGAACATCATCGATGTTTCATTTCCCACTGCTCCAAAAATATTGAATTTAGAAGATCAGTACTCCTCCAAGGGGACGCTCCACATGTTACCAATTCGGTCTACTGATAATATCTCATCATCAAGTTCCAGTCATGTGAATGGCATCAATGAAAACAAGCGCGTGGAGGACAATGTTGGATCACTCGAATCAATTGGAGAACTAAGTTCGTTGGATCAGCCATCTTCCATGGAAGCGCAAATGGGCAAGGTGGAGGATTATGGAGAAGCATACACAGATCAAATGTGGGTCCAAGAATTGTTGGACTATCCAAATGCTTCCCATAATTTTGATGCTGGCCAAGAGTTTTGGATGAATTGTTTGATGCAAACACAATTGCATGGAGACTAA
>PtrMYB045	
ATGACTGGGGCTGCTGTGTGGTGTTTTAAGGTAGAGGACTTGAAGTCTAGAAATAGATTCTCACGGCCGGAGACGATGAGGAGTATTTCGCAGAAGTATCAGAATTTGTTTTTGAAAAGAGGGACATGGGATCCTGATGAAGATCAAAAGTTGAGAGCTTATATTAAGAGACATAGCATTTGGAATTGGAATGAGATGCCGAGAGCTGCTGGTTTGTTAAGGTCAGGGAAGAGTTGCAGGCTTCGTTGGATGAACTATCTAAGGCCAGATATTAAGCGTGGAAGCTTCAGCAAGGAAGAGGTGCAAACTATAATCAAGCTGCAAGAAATGTTAGGAAATAGATGGTCTACAATTGCAGCAAAGTTGCCTGGAAGAACCGATAATGATATCAAAAATTTCTGGAACACCCACGTGAGGAACCGCTTCAACAACAATATTAGTAATACTACAGTGCAAGCACCTAAACTTCAAGAAATACAGACATCCGAAGAAGAATTCAAGCAAAGGAAATCATCTGCCATTGATGTTTCACTTCCCACTGCTCCAAAAATATTGAATTCAGAAGAGTACTCCTCCAAGGGGACGCTCCCCATGTTACCAATTCTGTGTTCTGATAATTTCTCATCTTCCAGTTCCAGTCCTGTGAATGACATCAATGAAAACATGCGCATGGAGGAGAATGATGGATCATTTGAATCATTTGCAGAACTAAGTTTGTTGGATCAGCCACTTTCTATGGAAGCTCAAAAGTGCAACGCGGAGGATTATGGAGAAGCATATACAGATGAAATGTGGGTACAAGAATTGTTGAACTATCCAAATGCTTCCCACAATTTTGATGTTGGCCAAGAGTTTTGGATGAATTGCTTGATGCAAGCACAACTGCATGGAAATTAA
>PtrMYB044	
ATGAGAAGTATTTCACAGAAGTATCAGAATTTTTGTTTGAAGAGAGGGACATGGAGTGCTGATGAAGACCAAATGTTGAGAGCTTATATTAAGAGATATGGCATATGGAATTGGAATGAGATGCCGAAAGCTGCTGGTTTGTCAAGGTCAGGGAAGAGTTGCAGGCTTCGTTGGATGAACTATTTAAGGCCGGGTATTAAGCGTGGAAATTTGAGCAAGGAAGAAGTGCAAACCATAATCAAGCTGCATGAAATGTTAGGAAACAGATGGTCTACAATTGCAGCAAAGTTGCCTGGAAGAACGGATAATGAGATAAAAAATTTCTGGAACACCTACTTGAGGAACCGCTTCAACAACAATATTAGTAATACTGCAGTGCAAGCACCTAAACTGCAAGGAACCAGTCCTGTGAATGACATCAATGAAAACCAGCACATGGAGGAGAATGTTGGATCACTTGAATCCTTTGGAGAGCCAAGTTTCTGGGATCAGCCATTTTCAATGGAAGCTCAAATGTGCAAGGTGGAGGATTATGGTGAAACATACACAGATGAGATGTGGGTCCAAGAATTGTTGTCCTATCCAAATGCCTCCCACAATTTTGAATGCAAGCAAAGGAACTCATCTGACATTGATGTTTCACTTCCCACAAGTCCAAATATATTGAATTCAGATGAGTACTCCTCCAACGGTACACTCCCGATGTCACCAATTATATCTACAGATAATTTCTCATCATCAAGTTCCAATCCTGTGAATGACTTCAATGAAAACCAGCACATGGTGGAGATTGGATCACTTGAATCGTTTGGAGAACTAAGTTTGTGGGATCATCCGTTTTCAATGGAAGCTCAACTGTGCAAGGTGGAGGATTATGGAGAAACATACACAGATCAGATGTGGGTCCAAGAATTGCTGTACTACTAA
>PtrMYB043	
ATGGGGAGGGCACCTTGCTGTGAAAAAAACGGGCTAAAGAAAGGGCCGTGGACACCAGATGAGGATCAGAAGCTGATTGATTACATACAAAAACATGGCTATGGCAACTGGAGAACACTTCCAAAGAATGCTGGGTTGCAGAGGTGTGGAAAGAGTTGTCGTCTTCGTTGGACTAACTATTTGAGGCCTGATATCAAGAGAGGTCGATTTTCTTTCGAGGAAGAAGAGACAATAATTCAGCTACATGGTATTTTGGGAAACAAGTGGTCTGCCATTGCTGCTCGACTGCCTGGAAGAACCGACAACGAAATCAAGAACTACTGGAACACACACATCAGGAAGAGGCTTCTGAGAATGGGAATTGATCCAGTGACTCATAGTCCAAGGCTTGATCTTTTAGACCTCTCCTCAATCCTCAACTCGCCTCTTTACGACTCCAGGATGAACATGTCAAGAGTTCTTGGGGTTCAACCTCTAGGCGACCCAGAACTCTTTAGGCTAGCCACATCTCTCTTATCTTCTCAACGTGACCAAACCCAAGATTTTGCTTTCCAAAATGGTCATCAAGAAAACCATCTTTCCAGCCCACAAGTCCATCAAAGCCAGCACCAATCGATAATTCATCAAGCTAACCAGTTTCAAACCCCAGGTCAAGAAATGCCTACGTGCACTACATTGACTACCACCCCTTGTGTTACATTTTCTAATGAAGCACAGCAAATGGACCCCAACGTAGACCAATACCAATTAAGCACTATTACCAGCTTTAGCTCTCCAAATTCTCAGTTAAGCACACATGATCAGTGGCAAAGCAACAGGATGGGCTCGAATTTATCACAAGATTATTATCTGCCTGCAGTATCAAGTTACAACAGCGCCGACAACTGCCATGGGACTGATCTTGTAGACCCTTCTTCTGAGGCCTCAACTTTTATTTCCAATAACAGCAACCAAACCTTTGGTTTTGCTTCAGTTTTATCAACTCCTTCCTCAAGTCCAGCGCCATTGAACTCCAATTCAACATACATCAATTGCAGCAGCACTGAAGATGAGAGGGATAGCTATTGCAGCAACATCTTGAAATTCGAAATCCCAGATATTTTAGATGTCAGTAACTTCATGTAA
>PtrMYB197	
ATGGGAAAATCTCCTTCTTGTGACAAAAATGGACTCAAGAAAGGTCCATGGACTGCAGAGGAAGATCAAAAATTGATCACTTACATTCAGAAACATGGGCATGGAAGATGGCGAATCCTACCCAAAAACGCAGGACTCAAAAGATGTGGAAAGAGTTGCCGTCTCCGGTGGACTAATTACCTGAGACCTGACATCAAGAGAGGAAAATTCTCGGATGAAGAAGAAGAGACAATAATTCAACTGCATGGTATTTTGGGAAATAAGTGGTCTACAATTGCTACTCGCTTGCCCGGAAGAACTGATAATGAAATAAAAAACTACTGGAACACCCACATCAAGAAAAGGCTATTGATGATGGGGATTGATCCTGCGACTCACAAGCCACGCCTCGATCTTCTTCAACACTGCTCGGCTCTCAGTTCGTGTCTCCACAACTCATCTCAGCTTAGTATTCCAAGTTTGCTTGGCATGGGACCCATTTTGAACCCAAATCTCTTAAATCTAGCCACTTCCTTCTTGTCATGCCAAGGCAATATTAGCCAAGATGTTAGTCCAAGACATTTTCACGAAAGCCAGCGTAGAAATAACCAAGTCAATGATCAATTTCAATGCTTACAGCCAAACGAGCTCCAAAACCAAGCCCAAGCTTGCACGAACACATCGGGTGCTCAATCTCTAAATGAAACCCAAATTAGTGAAGCCAATTTGGAGCAACTTATTTCTAGTGATCCCACCAACTTTAGCTGCCAAAATTCTTTACAAAGTTCGTGGCATACCATTGAAGAGACTCCCAACGTTAGTGAAAGTTTGATGTCAAACTATGTGTATCATGACTGTAATAATAAACCCATCATCATCAACGATAATTCCTTTGAGACGCTACCAAGTCTGAGTTTTGGTTCGCTTCTATCTACACCTTCATACAACACAACTCCCTTGCATTCTTCATCGACAACTTATGTCAATGTTAGCGATGAAGACGAAAAGAATATTTATTGCAGTGATATGTTGTCTTTTGATATCCCCAGTTGCTTGGATGGCAACAGGCTTGTATGA
>PtrMYB094	
ATGGGCAGGATTCCGTGTTGTGAGAAGGACAACGTGAAAAGGGGGCAATGGACACCTGAAGAAGATAACAAACTCTCTTCTTACATCGCCCAGCACGGCACCCGTAACTGGCGGCTCATCCCCAAGAATGCTGGTCTCCAGAGATGTGGGAAGAGTTGCAGGTTGCGGTGGACTAATTATCTCCGGCCTGATCTGAAGCACGGCCAGTTTTCGGATGCAGAAGAACATACCATTGTCAAGCTTCACTCTGTTGTTGGCAACCGATGGTCATTGATTGCTGCTCAGCTTCCAGGCCGCACAGACAATGATGTTAAAAATCACTGGAACACCAAGCTGAAAAGGAAGCTTTCTGGCATGGGAATAGACCCAGTTACCCACAAGCCCTTCTCCCACCTCATGGCAGAGATTGCCACCACACTAGCAACACCGCAGGTGGCTAACCTTGCAGAAGCAGCCCTTGGCTGCTTCAAGGATGAAATGCTCCACCTGCTTACTAAAAAGCGGATTGACTTCCAGCTGCTACAATGCAACACAAATGGAGTACAAGGGAACACCTCATCCCCTTACATTGCCACTAAACATGATGAAAATGATGATACTATTGAGAGAATCAAGCTTGGTTTCTCGAGGGCTATGCAAGAACCTGGAATTCTGCCCCCAAACAAGACCTGGGATTCCACTGGTGCTACCTCTGCCAATTTTGCAGGCACCTGCGCCTACTTCCCTTCATCAGTTAATGCATTTTTATGTGGTCCATCTTCTTTTGGCAACGAAGTAGCTTTATCGCCATGGAGTCAGAGTATGTGCACTGGAAGCACGTGCACAGCAGGTGACCAACAAGGTAGATTGCATGAAAAGCTCGATGATGAGAATGGAGAAGAATCCCAGGGTGGGAAAGAGATTAGAAATGGCTCATCCCTCTTCAATACAGACTGCGTTCTATGGGATTTACCATCTGATGATCTAATGAACTCAATAGTTTAA
>PtrMYB167	
ATGTGCACTAGAGGACATTGGAGGCCTGCTGAGGATGAGAAACTTAAGGAATTGGTTGAAAAGTATGGTCCTCATAATTGGAACGCCATTGCCGAAAAGCTTCAAGGAAGATCAGGGAAGAGTTGTAGGTTGAGATGGTTTAATCAGCTGGATCCAAGAATCAATAGAAGCCCGTTTACAGAAGAGGAAGAAGAAAGACTACTTGCTTCCCACAGGATTCATGGGAATAGATGGGCAATTATTGCAAGATTTTTCCCTGGTCGCACCGATAATGCAGTGAAGAATCATTGGCATGTCATCATGGCAAGAAGATATAGAGAGAGGTCTAGACTTCATGCAAAAAGGGCTGCTCAAACTTTGGTAAATGATAACAAATTATCCTCAAAACAAGATCACATGCACATGGATTGTGAGACGAGGAATTTTTCTTCATTTTCCAAGAAATATTGTGAAAAATATGGCCAATATCCTATGGTTACTCACAGCTACTTACCGGCCTTTTGCAAAGAGTTCTACAATGAAGATCCAAGTCATTGTGAAGATCAAAGTCGGCCGATTGAGTTTTATGATTTTCTCCAAGTAAACACTGACTCCAATAAAAGTGAAGTGATAGACAATGCAAGAAGAGATGATGAGGAGGTAGATCAGCAGGAAGCCTTGGAAAATAATCAGAGCAAGGCTGATGTTCCATTCATTGATTTTTTCTCTGTTAATGGCAAATCCTCATCATAA
>PtrMYB142	
ATGAGAGTGGATATCATGTCGTCTTCAAAAAAGACCACGAGTTCTAAAGAAGATGATGCTGAGCTGAGGAGGGGGCCATGGACTCTTGAAGAAGACACTCTCCTTGTTCATTACATTGCTCGTCATGGAGAAGGCCGATGGAATTTGCTTGCTAAACGTGCAGGGTTGAGGAGAACCGGAAAGAGTTGCAGGTTGAGATGGCTAAACTATCTAAAACCAGATGTAAAGCGAGGAAACCTTACTCCACAAGAACAACTCTTGATTCTTGACCTCCATTCCAAGTGGGGCAATAGATGGTCCAAAATCGCACAACATTTGCCGGGAAGAACTGATAATGAAATCAAGAACTATTGGAGAACTAGAGTGCAGAAACAAGCAAGGCACCTTAGGATAGATGCCAACAGCACAGCCTTCCAGGATATAATTAGGCGTTCTTGGATGCCAAGATTGCTTCAAAAGATAGGAGGATCATCAACTTCTTCATCAGCCATGACATGTCAAAGCCCAGCAGTTTCTCAGCTCATCCCCAATTATGCTCCTCAGCTTTCAGCATTCCCAACAGCACTACCTCCACCACAACAACAAGAAGCTCCTCTTGATATGAGTGTGATGATGCACTGTATGGAGCATCGTGAGCAAACCTCAGACTCGGAGCATGGGACAAGCTCATGCATTTCTTCTGCAGAATCAATGAATGTCTCACAAATGTCTCATTTATCAGAGTACCCTAAAAGTCCCTTTCAGGCCATGGGCAACAACGGCGACTACAGCACCTTGGTGAAGGATTGCTATTATGTGGACAGCAATTTCTATGACATGGAAGCCATCAACCTTGCAACCATGTCGGTGCCTGGAGAACTTGGAATCTCAGCTGTCGATCGCCACATGGGAGATGGTGATTGGGCTGGATACGATTTTGGAGACACCGTGTGGAACATGGATGAGTTATGGCAATTTAGGAACTTGCAAGGAAAGGAAATTTAA
>PtrMYB198	
ATGGTGAGACCTCCTTGCTGTGACAAATTGAATGTGAAAAGGGGTCTCTGGACTGCAGAGGAAGATGCGAAAATGCTTGCTCATGTGGCCAAGCATGGTACAGGAAATTGGACTGCTGTTCCAAAGAAAGCAGCTTTCCATAAACGAGAATGTTTTGCAGGACTTCAAAGATGTGGGAAGAGTTGCAGACTTAGGTGGACTAATTACCTGAGGCCAGATCTCAAGCACGACAGCTTCACACCCCAAGAAGAGGAAATGATTATTAGGCTTCATGCAGCAATAGGTAGCAGGTGGTCTATAATAGCCCAACAACTTCCAGGAAGAACAGACAATGATGTGAAAAACTACTGGAACGCTAGGCTAAGAAAGAAGCTGTCTGAAATGGGGATAGATCCTGTCACTCATAAGCCGTTCTCTAAAATTTTAGCTGACTACGGAAATATCGGTGGCCTCGTAAAATATGGAAGCAGAATTGGGTCACTCAGCAGAGGCCTAAAGAATGTTTTCACTTTGAAACCAGAGCAATATCCATTCACTCCTGAAGGAATGTCGAACATCAACAGCCATTTGATGACCACAACGGTACCACCTAAGATGGAATCAAACCAAGAATGTTTCTTGAACATTATGTATAACAATGACGCGAATAACAATCACTCACTAGATCTTCTTGATCAGCTTCAAGCCATAAGACTGGTGACGGAGGCCTCAAGTACTTGCACTGCATATCAAACTATTCCAGCACCATGTATCCTTGATGAAAGCTCAACAAGCTTTAGCTGGTGCGATTTTCTTCTAGAAGATGAATATCTCCCTGGTGATCATCCACAAGCAGAACAGGAAAACGCAGCAGAATTCTCATCCAAGGACTTGACGAACCAAACACAGAATCCGAATGTAATGATACCACAAAGTTTTCAATCCAATACCGAGGTTAATGCTGGAGTTAACGGAATGGATTTGGCACTCCAAAGCAACACTGGTTCTGATGATCAAGTTGCATCGTCATCGTCACAACACAGTTCATTTGTTGAAACTATCATGGATGGAGAAAGCAAGATATTCTTGGATTTTCCTAACTTGCTGGAGGAAATATTCTACTACTGA
>PtrMYB143	
ATGCAAGGAGCTGGGAATGGTGAGTATAGAAAAGGGTTGTGGACAGAGGAGGAGGACAGAATCTTAACGGATCACGTAAAGGTGCATGGCAAAGGGAAGTGGAATCAGATAGCAAAAGTCACAGGCCTCAAGAGATGTGGCAAAAGCTGCAGGTTAAGATGGATGAATTATCTAAGCCCTAGTGTTAAGCGCGGCGTTTTCTCTGAAGAAGAAGATGACCTTATCATCAGGCTCCATAAGCTTCTTGGCAACAGGTGGTCTTTAATTGCCGGTCGAGTTCCGGGAAGGACAGATAATCAGGTGAAGAATCATTGGAACACTCATTTGAGCAAAAGACTTGGGATCAAACAGAAAAAATGTAAAGTTAGTGCTTCTTCATCAAAATTTTCTGAAAAATTAGGGGCGAATTCCAGGACAAAATTAAGTTCAAATGATGAACCAATTTTATCTCACAACGGTGAAGCTGAAATCCATACGGAGATACAAGACAATTCTGAAAAAGTAAAGGAAATGACTAGCTCGCAAGACCCTGTATTGTTCGGTGATTGCTATGACAATTTTTGGCTTTCCAATAGTGACCCATTTTCTTGTTCCCCAAACTTAATGGAATTTCTAGACCAGTCTCTTGATCTCTTTTGCTATAACTTGTAA
>PtrMYB147	
ATGGAGCTTGACAACAACGTTAAAAAAGAAAAACCTGTTTCTCAACCAATGTTTTTGTCAAGTAAGGCATGCATTGAAGAGGAATACTTTCCCTTCGAAACACCTTGCCCATCATCAAAAGGTTTTCTTCAAGGTTTTAGTCATCTTGATGATCATGGCAATGCTAATGGGTCATCATCAAATCCACTTTTTGGTGTCCAAACTGGTTCTAACTTTGATTCTTTTGATGCTTTCCCTTATGGGCCATCATCAAATATTGATCTCTATGATTACGAATGCAAGCCATTTGCAGGTAACATCAACGGAGGTGGTGGGCACGGTCAAGTCAATGACAGTTTCCAGAGTGGTGGCTACTCGAACCTCTCTAGTCAAAGGAATTCCATTGATGAGATAGGATCCAACCAGGGCTATACGTCCTTAAGTTTCGAAGAAGCCAAGCCTGTGAGTTTTGTTGTTCAAGATGAAGTCTCATGCGTGGGTACTGCTGAGAATGAGTGCAAAAACAAAATGGGTTTGAACATGACGAGGACACTTCAACCCTTCGCAAGAAAGACGTGGAAAGGTCGTAAGAAGAACAGTGTAGTGAAGGGGCAATGGACTACTGAGGAGGATAGGCTCTTGATTCATCTGGTTGAACAGCATGGAGTGAGGAAATGGTCTGATGTTGCTAAGATGTTGTCTGGAAGGATAGGAAAGCAGTGTAGAGAGAGATGGCATAACCATCTAAGGCCTGATATCAAGAAGGACGCTTGGAGTGTAGAGGAGGACAAGATACTGATACAGGCACATTCTGTATTAGGTAACAGATGGGCAGAAATCGCCAAGAGGTTGCCAGGAAGGACAGAAAACTCAATTAAGAACCACTGGAATGCAACCAAAAGGAAGCAATACTCGAAGCGAAAATGTAGACCGAAGTACCCAAGAGCCTCACTTCTGCAAGATTATATCAAGAGCTTGAACTTGAATTCGGGCACTACATGGAAAGATCATGGGATAACTACTGCTAGCACTGCTGCTGATGTCATACCAGATAATACTGCCAATATGAAAGCACCAGAGCAGCAGCCACGGGACTTGGTCCTTTTCAAAGATAATGATGGTGGATTAGTTCCATGTTATAGTTTTAGTGAGGTCCCGGATTTTGATAATATTCAAGAGAAAATGTTTCAAGGGGGCTGCAGTGTTGATTCCATTCTTGATGGGCTCCCTTGTGATCATTCTTCTGTTCATGAGAAAAGATTGCAGATGAAGGTGCCAGAACAGGATTATGCGACTCCATTTATGGGTTTTGAAGTGAAGAAGGAAGTGGATTTGGTAGAAATGATCTCTCAAAGCAAAATGTAA
>PtrMYB148	
ATGGGACGACATTCTTGTTGTTTGAAGCAAAAACTAAGGAAAGGTTTGTGGTCACCTGAAGAAGATGAGAGACTGTTCAATTATATAACTAGATTTGGTGTTGGTTGCTGGAGTTCTGTTCCTAAACTAGCTGGTTTGCAAAGGTGTGGAAAGAGTTGCAGATTAAGATGGATAAACTACTTGAGACCTGACCTTAAAAGAGGAATGTTCTCACAGCAAGAGGAGGATCTCATAATCAGTTTTCATGAAGTTTTGGGTAACAGGTGGGCTCAAATTGCTGCACAGTTACCAGGAAGAACAGATAATGAGATTAAGAACTTTTGGAATTCCTGTCTGAAGAAGAAGCTTATGAAGCAAGGAATTGACCCAGCAACCCACAAGCCTCTAAGTCAAGTGGAAGTGAAGGAGGAGAAAATTTGTACAGAGAAGGCATCTTTCCAAATACCACAGTCTAAAGGGTTACCAATTCTATCAAACTTCTCTGCACCAGAGCCAGCATTTATCATTAATGATACAGCTTACAATAGCAGTGGATTAACAGAAGCTTCAAGAGAGCAATTTATCAACAAGCAAGCCTATGATCCTATAGCCTACTTTGAATTCCCGCCCAGTATTGTTCCAACAGGGTATAATTCAAACCTTTCAAGTGTGTATCATCCAACTGTTAGACCGCTTGATCAAAACCAATTTGAAACAAGTTCAAACTTTGTATTCACTTCAATGCCAAGTTTAACAAGTTTTGACCACGGAAGCATGAGTGGGACAGATTTCTCCGATAACTCGGCTTCAAGAATGAGTTCAATGTTCTTGAATGAGGCAAAGGAAAGTTCCAGTAACAGCTCAAACATCAGCAATTATGCAGGATACCAGATGAGCAATATGGTGGAGAACGCAGCAGGTTTCTCATCATGGGATTCTGATGATAAGTTAGAGTCAGTGTTCCAATATCATCAGGTCAATGGGATCAAGACAGGAGAATTGAAGCCAAGTCCATGGCATGATGCTGGACAGCTCCATACTCATCAGAATTCAGTAGATTTCAGTAGTTGTCCATTAAAGTCGCTATCAGAAGATCTAAAAGGAGCAAATTTCGATGGCTTCCACCAGATATGA
>PtrMYB199	
ATGGGCAGACAACCTTGTTGCGACAAACTCGGTGTGAAGAAGGGCCCTTGGACAGCTGAGGAAGACAAGAAGTTGGTCAATTTTATTCTCACACATGGCCAATGTTGCTGGCGTGCTGTACCCAAGCTCGCCGGACTCCGCCGGTGTGGCAAGAGCTGCCGTCTTCGCTGGACTAATTACCTCCGGCCTGACTTGAAGAGAGGCCTTCTTAACGAGGATGAGGAGCAACTTGTCATTGACCTCCATGCTTGCCTTGGCAACAGGTGGTCCAAAATCGCAGCAAGATTGCCGGGAAGAACAGATAATGAGATCAAGAATCACTGGAATACCCACATTAAGAAAAAGCTAATAAAGATGGGAATTGATCCTGTTACGCACGAGCCTCTCAATAAGCTAGAGAGTCCTCAAGAAAGTACAGTACCTTGTCACACTAATTATGATCAACCCAATTTTAACGCTGATGGCCAGCAGGTCCTCCCCCAAAATTGTGGCCATGCCTCCTCTAGCACCACTGATAATTCAAGCACGACCACCCCGACTGAAAATTCTTCAGTGGATGAATGCATAGGGTCATCAGAACCTAACAGTACTCCTGACAGTGATCCACTAATGAGTTGCATATGGTCGGAGGTATTTCTTGATGATTCATCTTGGAACTTTCAAGCCAGTAGAGGAGGAGATTTTAGTGAATTCGGGCTATCTAAATCTTCATCAGAGGATAGTAACTCTCCATGGGTTTTAGACTCTAAGGATCTTGGAGATGAATTCTTTGGACTTAGTTGTTTCAGTGACATGGACTTGAGTATCCTAGACATGGGTGGCAAGCATTAA
>PtrMYB145	
ATGGGGTGCAAATCATCAGACAAGCCAAAGCCAAAGCTAAGGCACAGGAAAGGCTTGTGGTCACCTGAAGAAGATCAAAGGCTTGGAAGCTATGTCTTTCAACATGGCCACGGATGTTGGAGCTCTGTCCCCATTAATGCTGGCTTGCAGAGGACTGGGAAGAGCTGCAGATTAAGATGGATTAATTACTTGAGACCAGGACTGAAAAGAGGGGCGTTTTCTACAGACGAAGAAGAGACAATCCTGACCCTTCATCGCATGTTAGGCAACAAGTGGTCTCAAATTGCACAGCATTTGCCTGGAAGAACAGACAATGAGATAAAGAACCATTGGCATTCCTATTTGAAGAAAAAGTTGTTCAAAGCTGAAGGAATGGAATCTCCTAATAAGACTCAATCTGCCAGCTCAAACTCAGACAATATGGATCTTTCACCCTCTCCCAAAAGGCTTAAAATGCAAAGTCCTGAATCGTCAATGAATATGGAAAAACCATCAACTGATATCGACCGGCCGGTACTTCCACGGATGTTTGACTATCTTAAAGAACCTAACAGAAGCTCCTTATTACCAAAGGTTATGTTTGCTGAGTGGCTCTCACTTGACAGCTTTGCAAGTTCAGGTGAGCCTGTGGTTTCAAAGAGTACATTCGATCATAATCCAAGCTTCCAAGACACTAGTTTCATGCATCATTACTTACTGGAAGAAGGAGCATTTGGTGGCGACTATCAAAATTCTCTAAGCGATGGTTCGAGCGGCGACATTTTTAGTTCAGAATTCAAATTTGAAAGCCAGAGTCCAGGAAATGAGTTTGATTTTAGCTCTGGAGAGGATTTATGTAGGGAATTCAACTTCCGTAATATTGGTGATGTGATGTACATATGA
>PtrMYB146	
ATGGGGAGGGTACCTTGTTGTGATAAAGATGAAGTAAAGAAAGGACCTTGGACTCCTGAAGAAGACCAACTCTTGGTTCAGTACATTCAAAAACATGGTCTTGGTTGCTGGCGTAGCCTCCCTAAGAACGCAGGCCTCCTTCGATGTGGGAAGAGCTGTCGGCTTCGGTGGACTAACTATCTTCGCCCTGACATTAAACGTGGTCCCTTCTCTCCTGCAGAAGAGGCTACTATTGTTCATCTTCATGGCATGCTCGGTAACAAGTGGGCATACATGGCATCTCAATTACCAGGAAGAACAGACAATGAGATAAAAAACTTCTGGAACACCCACCTGAAGAAGCGCCTAACTTCTATTGGTCCAAAGTTGCAGATCAACCAGTCATCCTCCTCTTCTGAACCTATCAATATCAAGTGCAAATCTCCTTCAGCACGCCACATGGTACAATGGGAGAGTGCTAGAGTTGAGGCTGAGGCCCGTTTGTCAAAGCAGTCATTGCTTATTAAACCAACATCAACAGCTAAGAGCCGTCCTGATATCTTTCTCCAATTATGGAAATCTGAAGTTGGAGAAACATTTCGCATTACTGAGGAAAAATATGGAAAAACATGTGAAAGTCTTGTATCTGACACACCTCCATCGATAAAAAATGAATCTGTTTTCCTCGACGACACGGTTTCACCAAAGCCTTTCAAAACAACTACCTTCATGGACACCACGCAGGAACAAGAAGATACTTGCAAGCCAAATGAAGAGGTGATGACTGTTTCAGATTCCATTGGTTCCAATGAATTTGCTGATTCTACAGATACAGCATTGAAACTACTGTTAGATTTCCCAGGAGGCAATGATATGGAATTCATAGGGGAAGAATCAGAGTTTTTTCAACTTCCTTGA
>PtrMYB216	
ATGGGGCGGCATTCTTGCTGTTACAAGCAGAAGTTAAGAAAAGGCCTGTGGTCTCCTGAGGAAGATGAGAAACTTCTTAATTATATTACTAAGCATGGACTTGGTTGTTGGAGCTCTGTCCCTAAACTGGCAGGTTTGCAGAGATGTGGTAAGAGCTGCAGGTTAAGGTGGATTAACTACTTGAGGCCTGATTTGAAGAGAGGAGCATTTTCTCAGCAGGAAGAGAACTTGATTATTGAACTCCATGCAGTTCTTGGCAATAGATGGTCTCAGATTGCAGCACAGTTACCTGGAAGAACTGATAATGAGATAAAGAATTTATGGAATTCCTGCATTAAGAAGAAACTGAGGCAGAGAGGCATTGACCCCAACACTCACAAATCACTTTCTGAAGCTGAGGATGGTAAAGGGAAGCAGCAGCTCACAGCTGACAAAAGCAATGAGAAAGTTTCTATTGTATCAAATGAACTGAACCTCATTAAGACAGCTACTTTAAAACCACCTGCAGTTTCTTCCAGAAGCTCAAACGTCATCACCACCAACAACAATAAGGACAGAAGTGGTAGTAGCAACTTGACAAATGTTCCACCGACACAGGAATTCTTCCTCGACAGGTTTGGTACCTCCCATGAAAGCTCCACCACGGCCAGTTGCATGCCTTCTGATTTGATGGATTATTTCCCTTTCCAGAAATTGGATTACAAACCTATTATAGACCTCTCAATGAATCCAAACTCCACTCTCTGCTTTAATCCAAATTCCTCCTCTTCTGAGATGATTTCTCATGAGTTCAATTCTAGTATGACACCTCCGACTATTCTCCCATCCGTGTCAACCTCTATGTTCCAGACTCCAATATGTGTAAAACCTTCTGTTAGTCTTCCATCTGATCATAATCCTTCTGTAGGCTCTTGTGATGTCAATGGGGTTCAGAACTGGGAAGCAAGTAGCTTCAGCAACAACGGAAGTGGAAGCAATGGAAGCAGTAGCAGTATTGAATTGCAAAGCAACACCAATTTCTTTGAGAGCAGCGCCTTCTCGTGGGGTTTAGCTGATTGTGGGAAATCCAGCGACGAAGCTCACCTTCGATCTCTCGCAAACGAGACGGTTGAAGACATCAAATGGTCTGAATACCTTAGCACCCCATTCTTTCTTGGAAGCACAATACAAAACCAAACATCTCAACATGTGTACAGTGAAGTGAAACCTGAAACACACTTCATAGCACAAGGGTCAAGTACTAGTTGGCTAAAGAATCAACATCAACAAGCTTCACAGCCAGCAGACATCTATACCAAGGATCTGCAAAGACTTGCTGTGGCTTTTGGTCAATCCATATAG
>PtrMYB226	
ATGAGGATCATGATAAAAGGTGGAGTATGGAAGAACACGGAGGATGAAATTCTAAAAGCGGCTGTTATGAAATATGGCAAAAACCAATGGGCTCGTATTTCTTCTCTTCTTGTTCGTAAATCTGCTAAGCAATGTAAAGCTCGTTGGTATGAGTGGCTTGATCCTTCCATTAAAAAGACCGAGTGGACTAGAGAAGAGGATGAGAAATTGCTTCATCTTGCTAAGCTCATGCCCACGCAGTGGAGGACGATTGCCCCGATTGTTGGACGTACTCCTTCACAATGCCTTGAGCGTTACGAGAAGCTGCTTGATGCAGCTTGTGTTAAGGACGACAACTATGATCCTGGTGATGATCCACGGAAGTTGCGTCCTGGTGAGATTGATCCGAACCCAGAATCTAAGCCTGCACGTCCGGATCCTGTTGATATGGATGAGGATGAGAAGGAGATGCTTTCGGAAGCACGAGCTAGGTTAGCAAATACGAAAGGTAAAAAGGCTAAAAGAAAGGCTAGGGAGAAACAGCTTGAAGAAGCGAGGAGGCTTGCTTCCTTGCAGAAAAGGAGGGAACTGAAGGCTGCTGGTATTGATAATAGGCATCGGAGAAGGAAAAGGAAGGGGATAGACTATAATTCTGAAATTCCCTTTGAGAAGAGACCTCCTCCTGGATTTTATGATGTTGCTGACGAAGATAGACCTGTGGAACAGCCTAAGTTCCCGACCACTATTGAAGAAATTGAAGGGAAAAAAAGGATGGATATTGAAGCACAGTTAAGAAAGCAGGATGCTGCAAAGAATAAAATTGCTGAAAGGCAAGATGCCCCATCAGCTATTCTACAAGCAAACAAGCTGAATGATCCAGAAACGGTTAGGAAGAGGTCAAAATTGATGCTTCCTGCACCACAGATTTCAGATCATGAATTGGAGGACATTGCGAAGATGGGGTATGCTAGTGATCTTCTTGCAGGAAGCGAGGAACTCATGGAAGGGAGCGGTGCAACACGTGCTCTTTTAGCAAACTATGCCCAAACACCACGGCAAGGAATGACACCTCTACGAACCCCTCAAAGAACTCCTGCTGGTAAAGGTGACGCTATAATGATGGAAGCTGAAAACCTAGCACGGTTGAGGGAGTCACAAACACCATTATTAGGAGGAGAGAATCCTGATTTGCACCCTTCAGATTTTTCTGGAGTTACCCCTAAGAAACGGGAGATTCAGACGCCAAACCCAATGCTGACTCCTTCTGCAACTCCTGGCGGTGTTGGTCTGACTCCCAGAATTGGTATGACACCATCAAGGGACTCTTTTGGGATCACCCCAAAAGGAACTCCCATCAGGGATGAACTCCATATAAATGAAGATATGGATATACATGATACTGAAAAACTTGAGCAACGAAGACAGGCTGATCTGAGAAGGAATCTGCGTTCTGGTCTTGGTAATCTTCCACAACCCAAGAATGAATACCAGATAGTCATCCAACTGCCTCCAGAAGACAATGAAGAACCAGAGGAGAAGATTGAAGAGGATATGTCTGATAGAATAGCGAGGGAAAAAGCTGCGGAAGAAGCCCGGCTGCAGGCATTACTTAGGAAGAGATCAAAAGTACTGCAAAGGGAACTCCCTCGGCCTCCTACGGCATCATTGGAATTAATTAGAGATTCTTTGCTGAGAGCTGATGGGGATAAGAGTTCCTTTGTTCCTCCTACATCAATTGAACAGGCTGATGAAATGATAAGAAAGGAGCTTTTAGCCTTACTAGAACATGATAATGCAAAGTATCCACTTGAAGAGAAGCCAAGCAAGGAGAAAAAGAAAGGCTCCAAGCACCCTTCAAAAAGATCTGCTGCTTCTATCCCTATGATAGAGGACTTTGAAGAAGATGAGCTGAAACAAGCTGATAATTTGATAAAAGTGGAAGCTCAGTACATACGTGTAGCTATGGGACATGAAGATGAATCCCTTGATGAATTTATTGAAGCACACAAAACATGCATAAATGACCTCATGTACTTCCCCACTCGCAATGCTTATGGTCTCTCCAGTGTTGCTGGAAACATGGAGAAACTTGCGGCATTGCAGAATGAATTTGAGATTGTGAAAACAAGGTTAGAGGCTGAAAGGGAGAAGGCATTAAGGCTTGAGAAGAAGGTCAATGTTCTCACTCAAGGTTATCAGATACGGGCAGAAAGGCAACTTTTGCCTCCAATTGAGGTGACCTTAAAGCAGATGGACACCGCTGGAACAGAACTGGAGTGCTTCCAAGCTTTGCAGAGGCAAGAGCAATTAGCAGCATCACACAGGATCAATGGTCTTTGGGAGGAAGTTCAGAAGCAAAAGGAGCTAGAGCAAACTTTGCAAAGGAGATATGGAGATCTTGTTGCTGAGCTAGAAAGGATACAACAGCTCATAATTAATTACAGAGCACTAGCCATACAACAAGAAGAAATTGCTGCAAAGAATCGTGCCCTTGAGTTGGCCCAAGCCACAGCAAAGCAAGCTGCCATACTGAACACTGAACTGTCTGAGCCTATGCCTTCCGATGAACTTGGAAGTTCTTTGCCGGTAGGTTCATCTGATGAAAAAGCTTCAGATCAGCAAATGGATATTGATTCAGAGAAGGTGCACAGTGCACGGGCCACAGATACAAGCTTGACCAACAATGTGCCTTCTGATCCTATGCCTTCAGATGAACTTGGAAGTTCTTTGCCGGTTGGTTCATCTGATGAAAAAGTTTCAGATCAGCAAATGGATGTTGATTCAGAGAAGGTGCACAGTGCACGGGCCACAGATACAAGCTTTACCAACAATGTGCCTTCTGATGAGGTGCGGACAACACTTGTACAAGGTAGTGGCCATGAAGCTTCTGGTACTTGTCCCTCTGGTTCAGATATAAATAACCAAAATGGAGTTCCAGTTCCAACAGGGGACTCAATAAACAGAGGAGATATTATATCTAAAGTTGCCGTTGCAGTGGAGAATAAGGTGAATAATGATTCTGTTGGCGTGGATGCTGGTGATGCTGTTATAATTACAGAAGTTATGAAGGACAGCTCAGCTGCCATTGAAGGAGAGAGTATACAAGAAAGAGTTGATGGCTTTGCCACTGCTGATGTGATGCAGGTTTCCAGTGGCGGAGATGATAAAGTCAATCAATTGAAGGATGAAGGAAAATTGCCTGTCATTGTTGTGGATCTTACTAGCTCTGAATAG
>PtrMYB050	
ATGAGGAATCTATCCTCAAGGAACTCAACAAGGAGCAGGAGTACACCCACACCATGTTGTAGCAAGGTAGGTATAAAGAGAGGACCGTGGACACCTGAAGAAGATGAGCTCTTGGCTAACTACATCAAGAACGATGGTGAAGGGCGATGGCGTACACTGCCAAAGCAGGCAGGGCTTCTTAGGTGTGGTAAGAGCTGCCGCCTCCGATGGATGAACTATCTCAGGCCTTCTGTTAAGAGAGGACGTATTGCCCCAGATGAAGAAGATCTCATTCTTAGGCTTCATAGGTTGCTTGGTAACAGGTGGTCTTTGATAGCCGGGAGGATACCAGGACGCACAGATAATGAGATCAAGAATTACTGGAACACCCATCTCAGCAAGAAGCTCATTAGTCAAGGAATTGATCCAAGGACCCACAAGCCTTTATACCCTAACCCTAATTCATCAGAGATTGCCAATATTGCTCCCACCCAAAACTCCAACCCTAATTCTTTTCCACTAGAAGAGAATGCCAGGGTCGATCGAGCTACAGCCACTAGAGTAATTGAGAACTTAACAATAACTAACTTGGATCAGTTTCCAAATCAGGTCATTGATGATGGTGCCAAAAACTGGCCTAGTTGTGATGGTTTTAATAAGGGGTTACAAAGTCATCATGAACAAAACAAAGAGGAAGATTACATTGGAAATGAAAATGAGGACACGTTCTCTTTGTTTCTGGATTCTCTGATCAATGAAAATGTATTTGCGTATCAACAACAACAACAGTGTAATATTATTGGACCATCAGGTCAACCTGTGATTTCTTCTTCACAGGCTTTCCATCATGGCAGTATTTGGGAAGCTGAAGTCACATCTTCAATGGCAGCTTTCGGTGAGAAAGATGGTGCGTTAAATAGTGATGATCTAGCTTGA
>PtrMYB051	
ATGAGGAATCTATCCTCAAGGAACTCAACAAGGAGCAGGAATACACCCACACCATGTTGTAGCAAAGTGGGTATAAAGAGGGGGCCGTGGACACCTGAAGAAGATGAGATCTTGGCAAACTACATCAAGAAGGATGGTGAAGGGCGGTGGCGTACACTGCCAAAGCGGGCGGGGCTTCTTAGGTGTGGTAAGAGCTGCCGCCTCCGATGGATGAACTATCTCAGGCCTTCTGTTAAGAGAGGACGTATTGCCCCAGATGAAGAAGATCTCATTCTTAGGCTTCATAGGTTGCTTGGTAACAGATGGTCTTTGATAGCTGGGAGGATACCAGGACGCACCGATAATGAGATCAAGAATTACTGGAACACCCATCTCAGCAAGAAGCTCATCAGTCAAGGAATCGATCCAAGGACGCACAAGCCTTTATACCCTAACCCCAATTCATCAGAAATTGCCAATATCGCTCCCATCCAAAATTGTATCCTTAATTCTTTTCCACTAGAAGCGAATGGCGGGGTCTATCGAGCTACAGCCACTAGAGAAAATGAGAACTTTACAATGACTAACTTGGATCAGTTTCCAAATCAGGTCATTGATGATGGTGCCAAAAACTGGCCTAGTTGTGATGGTTTTAATAAGGGGTTACAAAGTCATCATGAACAAAACAAAGAGGAAGATTACATTGGAAATGAAAATGAGGACACGTTCTCTTTGTTTCTGGATTCTCTGATCAATGAAAATGTATTTGCGTATCAACAACAACAACAACAGTTACAGCAGCCTAAGATTATTGGACCATCTGGTGAACCTATGATTTCTTCTTCACAGGCTATTCATCATAGCAGCATTTCGGAAGCTGAAGTCGCATATTCCATGGCAGCTTTCGGTGAGAAAGATGGTGTGTTAAATAGTCATGATCTAGCTTGA
>PtrMYB052	
ATGAGTCTACAACACCTAATGAGTGACAAGCATGTTTTCAATGGTTATCAAGACATGAACTTTTTGCCTCCACCTCCTCTTCCAGCTTCTCAACTTTCTCTCTCTCATTCATTTGGTGTTATGGGTCAACCAAGAGAGATAAAAACTAGTAATCCTCAAATGGATTTTCAGATTTTGAGCCATTCAATGGACCAGGACAGTAAACCATGGAGCATTCAACAGTTAGAAATCTGGGGAGCTAAGAGACCTGGTGATGGGAATTTTGGTGTTAAAAAAACGAGCTTGTCTTTTAATTCAGGTGAGCAAGAGGAGCCTAAAATCTCTGTTCATGGTAGAAATGGGAATGCGAAGCTTTGTGCTAGAGGCCATTGGAGACCAGCTGAAGATGCTAAGCTCAAAGAGCTCGTGGCCCAATATGGTCCTCAAAATTGGAACTTGATAGCTGAGAATCTTGAAGGAAGATCAGGTAAGAGTTGTAGATTAAGGTGGTTTAACCAGCTAGATCCGAGAATTAACAGGAGAGCATTTGCTGAAGAGGAAGAGGAGAGACTCTTAGCTGCTCATAGACTTTATGGCAACAAATGGGCTATGATTGCAAGGCTATTTCCTGGAAGGACTGATAATGCTGTTAAGAACCATTGGCATGTGATCATGGCTAGAAAACATAGAGAAAATTCCAGCATTTACAGGAGGAGAAAGCCCTCGTCGTCTGCTCAAATCTTCCCTACAGGATCACTAGATGTCACTTTGCAAAACAATGCTTGCAGTGAATCAACAACCATCTCTAGTACCATTGATGAATCTGGCTCAACATGCACTGATCTCTCCCTCACTCCCTCTTCAACCAAAGTACCTCCTAGACTTTTCACCAGGTTCAGTCCTCAAGGTGGCCGAAGGGGTTCTTCGGTGGATAAGGAAGTGACAATGGAGAATGTGGATTTTGACAGGTTCTATGGAAGTGAAGATGGGTTTTATCAAAATGGGCCTATTGGGGTGGTTAGGGGTGTGGACCAATCTGGCCAGTCTGATTCAAACTCAGAAGATTCTGCAACTGAGTCAGTTGGCACCAACAGGGCCAATCCCTCTCGCTGTGGTGACAATGAAAATAGGAATGAGAAAATCAACATGCCCTTCATAGACTTTCTTGGAGTAGGAGCTGCATCAGATAAGTTTGGTTTTCGGTAA
>PtrMYB053	
ATGGGAAGACCTCCTTGCTGTGACAAAGTTGGGATCAAGAAAGGTCCATGGACCCCTGAGGAGGACATCATCCTAGTCTCTTATATTCAAGAACATGGTCCAGGAAATTGGAGATCAGTTCCTACCAACACTGGGTTGTTAAGGTGCAGCAAAAGTTGCAGGCTTAGATGGACTAATTACCTCAGACCAGGAATTAAGCGAGGCAACTTTACACCACATGAAGAAGGGATGATAATTCACTTGCAAGCTTTATTGGGTAACAAATGGGCAGCCATAGCTTCATATCTTCCCCAGAGAACAGATAATGATATAAAGAACTACTGGAACACCCACCTGAAGAAGAAACTAAAGAAGTTCCAATCGGCTTTGGATCCTATGGCACAAGGCTCAGCAAGTAGTCAGTTTATGTCGAAAAGTTTCAATGAGAGAAAGTGCTTGGATGATTTCACCACCGATTCCTCAGTCCTCAACAGGCCTAATCAGGTCTCCACATATGCATCAAGTACCGAAAACATTTCGCGCCTTCTTGAAGGTTGGATGAGATCATCTCCAAAGCCAAACGGCACTGATCTTCTCAAAGAAAATTGGGAGAAAAACAACAACAGCCTGGAAAACAATGGTCATAGCTTTGGCAATTCAGTGGCTACAAATTCTCTTCAATCTTATAGGCCAAAACCCGAGGAAGAAAGTGGTGATCTAATCTCTCATGAAGAGTTTGAGTCCATTTTATCACTTGAGAACTTGAATAATGTTGCATGGGACAAATCCTCTTGTGATTCTGCTACTGTTGTTACTACTACAAAGGATTTCAAGAGCTCTACGAGTGATGAGAAGGCCAATATTACAATGACTGAGAGGAAGCAGAAATCTGATGAAAGCACTCCCCCCCTGTCATTTCTTGAGAAGTGGCTCTTGGATGAAAATGGTTCTGTTCAAGTGGAAGAAATCATGGAACTGTCTCCAATATTCTGA
>PtrMYB180	
ATGGGTCGCTCACCTTGTTGTGAAAAAGAACACACCAACAAAGGTGCCTGGACTAAAGAGGAAGACCAGCGCCTAATGGACTATATCAGGGTCCATGGTGAAGGTTGCTGGCGTTCTCTCCCTAAAGCTGCTGGATTGCTTAGATGCGGCAAGAGCTGTAGATTGAGGTGGATAAACTACTTGAGGCCTGATCTTAAAAGAGGGAATTTTACTGACGAAGAAGATGAGATTATTATTAAGCTCCATAGCTTGCTAGGCAACAAATGGTCTTTAATTGCTGGAAGATTACCAGGAAGAACAGATAATGAGATAAAGAACTACTGGAACACACATATCAAGAGAAAGCTGATTAGCCGTGGCATTGACCCACATACACACAGACCTCTAAATGAGAGAACCACCACTGCAACCATCAAAACTACCACCTCTGCCACCACCAAAGCCACCCAGTTGGACTTCAAAAACACCCCACCTCAATCACTAGCCGAAATCAGTCTCTTAAAAAGCCAGCTTGATTTCAAATACAACAACAATTTTCATAGCAGTCAGTACTCAAGTTTCAATCCCAAGAAAACAGAGACTACTTCCGTTGAAGAAAATAACTGTACAAGCAGTAGCATGACAACTGATGAAGAACAACAACAACAACAACAGAAGAGGGAGAGTCATCAAGATCAAGATGTAAACTTGGACTTAACTATAGGGCTAGCTCTCACTCAGACTTCTTCCGCCAACTCGGCCGAGTCAAGACTACAACAACCAGTCTCTTCTTGCCAGTTATTCGGTAGTGTGTTAACTCGGCCCGTTTGTCTGTGTTGGCAATTGGATGGTGAAAGAAGGGAATTGTGTAGGAATTGCCAGAATCAGAATCAGAATCAGAGCTCAAAAAGTAATCATAGTAAATAA
>PtrMYB047	
ATGGGAAGAGCACCTTGCTGTGACAAAAATGGACTCAAGAAAGGTCCTTGGACTCCTGAAGAAGATCAAAAGCTCACCGCTTATATTCAACTTCAGGGACCTGGAAACTGGCGTTCCCTCCCCAAAAATGCTGGGCTCCAAAGGTGTGGAAAGAGCTGTCGTCTTCGTTGGACAAACTACCTGAGGCCTGATATCAAGAGAGGAAGATTTTCATTTGAAGAAGAAGAGTCTATAATTCAACTTCACAGTATTTTGGGAAACAAGTGGTCAGCTATAGCAGCTCGTTTACCAGGAAGAACTGACAATGAAATCAAGAATTATTGGAACACTCATATAAGGAAAAGGTTGCTTAGAAATGGAATTGATCCAGTGACTCATGCCTCACGTCTTGATCTTCTTGACCTATCCTCTATTCTGAGTTCAGCTTTGTGTAACCCATCATCACTACTCACTCTGTCAACCTTGGTGGGCAATACTCAAGCCCTACTAAATCCTGATATTTTTAGACTATCCACCACTCTATCATCGTTGAAACAAGAAAATTCAGACCTGTTTTTGCAGCAACTACAAGAAAACGAGCTTTGCAGCTCACTGTTACAAAACCAAGCTATCCCTACATTATCGTCACAATCTAACCAGTTTCAGAATCAAGCTGAACTAATTCCTGCTTGCACTACTACTACATCTACTGGCACATTTCTAAACCAAACAACACCACTTATGCTAGCAAATGTGGAAGGGTTTTCACCGAATACAACAAGTACTTTTAGCTGCCAAAATTCACAAGAAAATTCCGTGCCTTTGAACGAGGGATTGGTTTCACAGCCAAACTTTTATTGCAATAGTACTACTACAACAAATCCTACAGTTCCTGAACTTGAAGAGTACTCAGGATTCCAATCAGCAAACAACGGCTATCGGAATTTTAGCATTGGCTCGGTTATTTCAACGCGTTTTACGAGCCCGGATCCATTGAATTCACCATCAACATATGTCAACAGCAGCAGTACTGAGGATGACAGGGAGTGCTACAGCAGCTTGTTGAAGTTCGAAATTCCAGAGAGTTTCGACATTGATGATTTCCTGTAA
>PtrMYB048	
ATGGTCAAATCGGCCTCTATTGATAAAAATGGAATCAGGAAAGGTTCATGGAGTATCGAAGAAGATGAAAAGTTGAGAGTTTATATTCAGAAATATGGCCACTGGAATTGGCGCCAACTTCCCAAGTTTGCTGGTTTATCACGGTGTGGCAAGAGTTGCAGATTACGATGGATGAACTATCTCCGGCCGGACGTAAAGCGAGGAAATTTCTCCGAAGAAGAGGATAATTTGATCATTCAAATGCATGAAGAACTTGGAAATAAATGGTCTATTATTTCTGGGAAATTACCTGGAAGAACAGACAACGAAATTAAAAATCACTGGCATACCAACTTGAGCAAGAGAGTGAAGCAAAACCAACCAGTTTCTTCTGAGGTGATGAATAAAGAGCAGTCAAGTGAATCTTCACAATCTGAAGTTATTCAGACTAAAAAGTCTGAAACTGACAGCGTTTCTGTCAATACTCCCTCTGAATCTGATCATCAACAAAAAAATGTAGAGAACTTTCCTTCATCTCAAGAAATATCTTGCAGTGAGTTCTCCTCCATGAGTAATGATTCTGTGTCAGGCATGAATAGCGTTGCCGAGGATAGTTTCTCTTCAATGGAGATATTTCAAGACTCAGGTTCAGATTTCTGGAACCTGCCATTTTTAGCAGACAACAATTACAACCAAGATGGTTATGAATCATTGTTCTTGACAGAAGAAGGATACATGTCTTTCTATGCTTCCAACTACGACGATGATGGTACATATTGGATCCAGCAAGTGCTGCAGGAACTGGAAGGCAGTAATTAA
>PtrMYB049	
ATGGTGAGAACTCCATGCTGTGATAAAACTGGACTAAAGAAGGGTGCTTGGACACCAGAAGAAGATAGGAAACTAATGGCTTATGTTACTAGATATGGCTGTTGGAATTGGAGACAACTTCCCAAGTTTGCAGGTCTACAAAGGTGTGGTAAAAGTTGCAGATTGAGATGGCTGAATTACTTGAGGCCAAATATCAAGAGAGGGAATTACAGTAAAGAAGAAGAGGAAACCATCATCAGCTTACATGAAACAATGGGGAACAGATGGTCTGCCATCGCTGCCCAGTTACCGGGTAGAACTGACAACGAGATAAAGAACCATTGGCACACAAATTTGAAGAAACGCTTGAGAAAGAAATCAGTACTGGAAGCGAAGGAAATGTCCTCAGATGATGATCTGTCTCAAGATGACAAGAACCAAGAGAAAGACACAGAAGAAACAGACATAAGCACACAAAATCCTGCCACGAGTAATGAAATAATTGAAAGCCCCTCGAGTACAATGTCCCCTCAAGCTTCATCTAGTGATATTTCAACCATTGATAACGTAGCAGCAACGGACTGGGACCTCATTTCTGATAATAATTTTGCTTTCTTGGAGGCATACGAGGCCCCTAGTGGAAATTTCTGGACCGAACCATTCTTGTCTGACGATTATTTCATGCCAAATGATTTTATGGCACCCTTGGTGGACCCTGACTCCCCATTTTTTGATGGAGAATTTTCAAGCCCTTTTGCTTTCATCGATATGGAGGATTGCAACCTGTACTAA
>PtrMYB173	
ATGGCTTCTTCGAGAAAAGATGTGGATCGGATTAAAGGTCCATGGAGCCCCGAAGAAGACGAGGCGTTACAGAGATTAGTCCAAACCTATGGACCAAGAAACTGGTCCCTGATAAGCAAATCAATCCCTGGTCGATCTGGGAAATCATGCAGGTTGCGATGGTGCAACCAGCTGTCCCCTGAGGTCGAGCACAGACCATTTAGTGCTGAAGAAGATGACACAATCATCAGGGCCCATGCTCGTATCGGCAACAAATGGGCCACCATCGCCCGCCTTCTCAATGGGCGCACCGATAACGCTATCAAGAACCACTGGAACTCAACCCTCAAGAGAAAATGTTCTTCCATGTTTGATGACTTAAACGACGACGCACAACAACAGCCTCTTAAAAGATCCGCAAGTCTCGGGGCGGGTTCGGGTCTACACTTGAACCCGAGTAGCCCATCCGGATCCGATTTGAGCGATTCAAGTATACCCGGCGTGAATTCATCTCCCGTTTTCAGGCCGCCAGTCAAAACCGCCTCTCTTGTCCCACCTAGTTTGTCGATTGACGTGTCCTCTCCGACCGTCGATCCACCGACTTCATTATCCCTGTCTCTGCCTGGATCCATTACTTGTCAGGCTCCGGGTTCTGGCTCAAGTTCTGGATCCCATGTTGTTAACCCGACACCTATGGTGCAAACACCTGCTGCACCCCCACAAGCTGCAGTGGCTGTGCAGCAACAGGAGCAAGTTTCATTTCTGCAACAGAAGAATCCTGGGTCTCGACTTGAGAACCAGTTTTTCAGTGCTGAGTTTTTAGCAGTCATGCAAGAGATGATAAGGAAGGAAGTGAGGAACTATATGTCCGGGATTGAGCAAAATGGGCTCTGTTTGGGAACAGAGGCTATAAGGAACGCTGTGGTTAAACGAATTGGTATTAGCAGAATCGAGTAG
>PtrMYB105	
ATGGAAGCAGTGAACATGTGCTCTACTTCTTCTTCAGATTCTTCCTCTTCGGAGTCTTCTTTCAATGGAAATAAAACACCAAGAAGCACCAATAAATCTGAAAGAATTAAAGGACCATGGAGTGCAGAGGAAGACAGGATTTTGACCAGGCTTGTTGAGCAACATGGACCAAGAAACTGGTCCTTAATAAGCCGTTACATAAAGGGTCGGTCTGGAAAATCATGCAGGCTTAGGTGGTGCAATCAGTTAAGCCCAAATGTGCAGCACCGTCCGTTTTCTCCAGTTGAAGATGAAACAATCCTGGCTGCTCATGCCAGGTTTGGTAATCGATGGGCCACCATTGCCAGGTTGCTGCCAGGTCGGACCGACAACGCGGTCAAGAACCATTGGAACTCCACGTTGAAAAGAAGGGCAAGAGAACGCCAGAGTCAGATGAATTTGGAAGGTAATTTTGATAGTAACTATGGTAACAACAACAATGAAGGCATTGCCATTGATATCAATGTAGCTTCAGGATCTATGCCGGATGGCATAATGAGAGAAGAGGAGGATGCGTTGACCACGCTGACTCTCGCACCGCCAGGGATTGGTGGTGGAGTCAGTGGTAATAGTGGTGGAATGGTGGCGGAGAGGAGGCCAGAGAGTTTGCCTGCTGGATTTTGGGATGTGATGAGGGATGTTATTGCAAGGGAAGTAAGGGACTATGTGAGCTCTACCTTGTCCGAGAGTAGCTCAGGATTTCATTAG
>PtrMYB218	
ATGGAAGGATTTAAGAAAGAAGAAATAAGAAAAGGGCCATGGAAAGAGGAAGAAGATGAAGTACTGATTAACCATGTTAAAAAATATGGTCCCAGAGATTGGAGCTCCATTCGATCCAAAGGCCTTTTACATAGAACTGGCAAGTCTTGTCGTCTTCGCTGGGTTAATAAGCTTAGACCCAACTTGAAAAATGGGTGCAAGTTTTCAGCAGAGGAAGAGAGGGTGGTTATAGATTTGCAGGCAGAAATTGGGAACAGATGGGCAAGAATCGCTACGTATTTGCCGGGAAGGACTGATAATGATGTGAAGAATTTCTGGAGTAGTAGACAGAAGAGGTTGGCTAGGATTTTGCAGACTTCAGGAACACCACCTTCCTCTTTTAATTCCAAACAACAGAGGAGTAAAAATAAAGTTCCTGTCTTTCTGGATGTTCCCACATTCGAGGCTCCAATGTTCAGTTCTTCAATGGAGGAAGAGGTATCCTCAAAGGCTTGCTCATCATCCTACTTGGAGAACCCTGAACAGATAAGAATGATGCCATTACCGCCATTGGTTAAATCTGAGTTGCCAGGCTGTGATGCAAATCTTGTTCAATACGAGCCTATGTCTGGAATTCCCTTTCCTCAAATCCCACAGCCCCAGCCAGACCTAGTATTCTCCCCAGAAAGCCATGAACTCCTGGCTAGGCTGGATGACCCTTACTTTCTCAATGTGCTTGGAACAATAGACGCTCCTGAACTCGGAGATACAGCACAATTTTCACTTGGGCCTCCATTGTTTGATCCAGTATCAAGTTGTATGAATAGTCCAAGTGATGTAAAAAATCCTGTGACCCCAGATACCCTCTTCGATGAGTTGCCACCGGACATGTTTGATCATATTGAGCCGTTTCCAAGTCCTTCAGAGTGGTGA
>PtrMYB187	
ATGGGGAGGACACCTTGTTGTGATAAGAACGGTTTGAAGAAAGGGGCATGGACACCTGAAGAAGATGAGCTTCTTGTTAGTTACATCAAGAAGAATGGACATGGTAGCTGGCGCTCTCTCCCTAAGCTTGCAGGTCTTCTTCGCTGTGGAAAGAGTTGCAGGCTTAGATGGACAAACTATCTTCGGCCTGATATTAAACGGCATCCTTTTACTCTCGAGGAGGAGAAGCTTGTCATTCAGCTTCATGGCATTCTTGGAAACAGGTGGGCGGCCATTGCTTCTCAACTACCAGGCAGAACAGATAACGAGATCAAGAACTTGTGGAATACCCACCTGAAGAAGCGCCTTCTTTGCTTGGGACTTGATCCCCAAACTCATGAGCCCTTTACGTCCCGTGGACCAGCCAATAAAGGACCTGCATCCCCAGCTACTCGCCATATGACGCAATGGGAGAGTGCTCGGCTTGAAGCTGAGGCACGCCTTTCAAGGGAGTCATCACTCTTCCTTCCACCGATACCGGGAAAAATTGATTGTGATTATTTTCTGCGCATATGGAACTCTGAAGTTGGAGAATCTTTTCGAAGGATCAACATGGGAGGTGCTAAGACTGCCTGCCCAAGTCCGGTTTCTCAGGCTTCTTCATCGACAAAATGTGGATCAATTTCAGCTATCACAGCAGATATTAGCCCCAACTTAGCAGGGTCCTCTGCTGCCGCAAGCAATCAAAATGAAGATATGGAGTGCAAGAGCTGTAGATCCGATGCAGAAGATGTGATGGCTGGGCCTGACTCATCAAGTTCAGCTGAATCGGAGGATTCGACAGACTCCACATTACAACTTCTGCTGGATTTCCCCATTAACAACGACATGAGCTTCCTAGAAGGAAATATAGACAGCTATGCCACCTCATCTGGAATGTTGACTGGAACCTCCATGATAGCTCCCTTGTGA
>PtrMYB201	
ATGGGAAGGGCTCCTTGTTGCTCCAAGGTTGGCTTGCATAGAGGACCGTGGACTCCCAGAGAAGACACGTTGCTTACCAAGTATATTCAAGCTCACGGTGAAGGCCATTGGAGGTCTTTGCCTAAAAAAGCTGGTCTCCTCAGATGTGGCAAAAGTTGCAGGCTAAGATGGATGAACTATCTAAGACCAGACATCAAGAGAGGAAATATCACCCCTGATGAGGATGATCTCATTATTAGAATGCATTCCCTACTTGGTAACCGGTGGTCTCTCATTGCCGGAAGGCTTCCAGGTCGAACCGATAATGAGATCAAGAATTACTGGAACACTCATCTCGTTAAGAGACTTAGAAGCCAAGGAATTACTGACCCCGGCACCCACAGAAAGTTAGCAGAACCAGGAGAACGTGAAGTGAAGAGAAGGAGAAGTAACAAAAACACCAGTAACAAGAAACAAAACAAAAGCAAAGCAAAACTAATTTTGCCTGCTGAAAAGCATAAGGTCCACCTCCCTAAACCTGTTAGGTTTACCTCTTTACCTTTACCAAGAAATGACAGTTTTGAGAGCAATACAATTACTATTTCTCCAAGCCAAGGAAGAGATCAAGGGTCTTTCGGTACCGGGGATAGCTTTCTTGTTGGAGATAATGATCGATACGGTCTTGTTAATGGTTCAGATCTTGAATGCCAGTCTCCTGTGCCTACGACAAACACATTAGAGAAGCTGTATGAGGAGTATCTTCAGCTCCTGGAGATAGATGATCGTCAGGATCAAGTACTATTAGACTCCTTTGCCGATTCATTGTTGGTATGA
>PtrMYB055	
ATGGGGAGGCACTCTTGTTGCTACAAGCAGAAGCTAAGGAAAGGCCTGTGGTCGCCTGAGGAAGATGAGAAACTCTTAAGGCATATCACCAAGTATGGCCATGGTTGTTGGAGCTCTGTCCCAAAGCAAGCTGGTTTGCAAAGGTGTGGCAAGAGCTGCAGACTAAGGTGGATTAATTACTTGAGGCCTGATTTGAAGAGAGGCACATTCTCACAGCAGGAAGAGAACCTCATAATTGAGCTTCATGCAGTTCTAGGAAATAGGTGGTCTCAGATTGCGGCACAATTGCCTGGAAGGACAGACAATGAAATAAAGAATCTATGGAACTCCTGCTTAAAGAAAAAACTTCGGCAGAGAGGCATTGACCCTGTTACCCACAAACCACTTTCTGAGGTTGAAAATGGAGAAGACAAGAATCCACCTGCTAGTGGCACCCAAGATAAAGCCTCTGCAGTCTCCAATACTGAACTCAACCTCCTCAAAGCTGATAATTCTAAGTCATCAGGAGCAAATTTACAAGAAAAAAGATCATCTCCAATTTCTCCAAATGGCTACCAATTGGAGAGGGAAAGTACTTCCGGCTCCAAGGTCATGAATGGCAACGGCAATAACACCAATGACCATGTTAACAACAATTTGATGACACCAACAAGCAACAAAGACTTTTTCTTGGATAGGTTTACAGCCTCCCACCATCAAGGTTCCACAAGTAACTGCCAGCCTTCGGATTTCGTGGGGCATTTCCCTCTTCAGCAATTGAATTATGCATCCAATGCCAGGCTCGCAACGAACTCGATTCCCTCCCTCTGGTTGAGCCAAACCAGCAAAGCCTTTGACATGAACTCTGAATTCTCTTCGACTGCGATACCCTCCATTCTTCCACCAGCAGTAACAAGCTCATTTCATTCTACTTCTATGAGCTACAAGCCTTCCATTACTGTTTCACCTGACAATCCTTCATTGCCCTCTTTTACTACCAACAGCTGTCGGCTGTGGGAAACCGGTACCCCCAGAAGCAACAGTAACAGCAATACTGTAAGCAATGGCAGTACCGAGCTGCAAAGCAACAGCTCCTTCTTTGAGAACGCCATCTTTTCTTGGGGACTAGGAGAGTGTGGCTCAGCAGAAAAAGAGGCACAGAACCACTTGATGGGAAGCCAGCACGAGGACATCAAGTGGCCTGAATATCTTCAAAATCCATTGCTCATGGCTGCTGCTTTACAAAATCAAAATCAGCAATCATTGTACAATGAGATAAAATCAGAAACGCAAGTCGTAACTGAAAATTCAAGTGGTATGTGGCCTCATAACCACCAGCAGCAGCAACCTTTACAAAATCCTGATATATGTCCCAGGGATATTCAGAGAATTACAGCATCATATGGATATATTTAG
>PtrMYB202	
ATGGATGCTCGAGTAAGAAAGCATGGTCTAGCAAGTACTGAAGATCAGGATATGGGCACGAGGAAGGGACCATGGACAGTTGAAGAAGACTCCTTGCTTGCTCATTACATTACTAACCATGGTGAAGGTCAATGGAATACTGCTGCTCGCTGTGCAGGGCTGAAGCGGACAGGTAAAAGCTGCAGATTAAGATGGTTAAACTACTTGCGCCCAAATGTTAGACGTGGGAATATAACCCTTCAAGAGCAGCTCCTGATTCTTCAACTCCATTCTCACTGGGGCAACAGGTGGTCGAAAATAGCACAGCAGTTACCAGGCAGAACGGACAACGAGATAAAAAACTACTGGAGAACCAGAGTCCAGAAGCAGGCAAAGCAGCTTAAATGTGATGTTAATAGCAAACAATTTCGAGACACCATGCGTTATGCTTGGATACCCCGGCTAATTGAAAGGATCCAGGCTGAATCCGAATCTCCCGTGGATCAACCCATCATCAGCACTCCCACTTACCATTCCAGCCAGATTGACATCCCAGTTGCTGCAAGTGAATCCGGGTCGGATTTGATCGGCCCGAATTTCATGCCCGATATATCGGGTAGCTGTACTTACTCAGACTCCTTGGATGCCCAGGTTTCTTCCGGGTCGGACCTGACAAATTCTCAAAACCCACCCTGTAGTCACTATATGCAAAACGGGGCATGCTCATACCCGGAAAATGATTCGGTGTCATGGGATTGGGACCAGCATGGAGTGGATATGCAAGGCATGGAGCAAGGAAGATATGGCTTAACAGGTGGCGGTGACACCATGGAGAATTTGTGGAGTGAAGAGAATATTTGGTTCTTGCATCATCAGCTAATGTGA
>PtrMYB056	
ATGGGAAGGGCACCTTGTTGTGAAAAGGTGGGCTTGAAGAAAGGGAGATGGACTGCAGAAGAGGATGAGAAATTGACAAAGTATATTCAAGCTAACGGAGAAGGTTCTTGGCGGTCATTGCCCAAGAATGCAGGGTTGCTTAGGTGTGGAAAGAGTTGCAGATTGAGATGGATTAACTACTTGGCAGCTGACTTGAAGAGGGGAAACATATCTGCTGAGGAGGAAGAGATCATCATAAATTTACATGCTTCTTTGGGCAATAGGTGGTCTTTGATAGCCAGTCACTTACCAGGAAGAACAGACAATGAGATAAAGAACTACTGGAACTCTCATTTGAGCAGAAGAATTTACAGCTTTAGAAGACCTGTAAATGAAAGACTACCATTGATCATCGAAACAGCCAAGCAGGGCATGTTAGCCAAAAGTGGAGCAGGTAGATTTGCAATAAAGAAAAAAAAAATTAGCCACCCTCAAAAGGATGCCATCAGGGTGCCAACAAAGAGACCACGAAAAGAAAATAATACTGGTGATTTCTCTAATTCAAATATTGAAGGCATCCAATTGCCACAGACACCAGCAGCAGAGAAAAATACCCTGTCAAGTACAATCAATGATACGGTGATTTGGGATCCATGTGCAGAGGACAAGGAGCTAATGGACCTTGTCGTGACAACTCCCTGTCCAGAAACTGGAAGAGTAATGTTGGGTTCAAGTGGGGAGAAAGCAAACCTGGTCATATGCCCTGGTGAAGAGAGAAGAAGACCGAATTCAATTTTTCACCCTAGTGGAGGTGAGAAAGAAAATGATAGCTTCGGACAATTCTGTGAAGGCATCGAAAATGAGATGCTGAGTTTTAATGAGGTGATGGGCAAGGAGTTGCTGGATCCAGATGGCGATTCGAGTTTAAATGATGAGGGACAAAATGGTCTCTTGGTGCACAGTGGGGAGAGGCAGAGTGGGGTTTCGAGTCCTGACAAAACAGTAGACGTTTTTGAGTCCATTGGTGATTTGAGCTCGAATGGAGAGAGTTGTGACTGGCACTCGTTTTCTTCAATAAGCACGTCAGGTTTTGACGATTGTGGCGTTGATTGGAGCTGGGATGATGTGATGGGAGGACACCTTGAGATAGGAGATGAGACCAAAGAAGAGAATATGCTATCTTGGTTGTGGGAGAACGAGAAGGGGGAAGAGGTAGTGAACTATGAGAAGCAAAATGCCATGCTGCTTGGCTTCTTTCTTGATTTGCCTCAATAA
>PtrMYB090	
ATGTGTACTAGAGGCCATTGGAGGCCTGCAGAAGATGAGAAGCTTAAGGAGTTGGTTGAGAAGTATGGCCCTCATAATTGGAACGCGATCGCCGAAAAGCTTCATGGAAGATCAGGGAAGAGTTGTAGGTTGAGATGGTTTAATCAGTTGGATCCAAGAATCAATAGAAGTCCTTTTACCGAAGAGGAAGAAGAAAGACTTCTTGCTTCTCACCGGATCCATGGGAATAGATGGGCAGTTATTGCAAGGCTTTTCCCAGGTCGCACCGATAATGCAGTGAAGAATCATTGGCATGTCATCATGGCAAGAAGATATAGAGAAAGGTCTAGGCTTCATGCAAAAAGAACTGCTCAAGCTTTGGTAAACGAGCAAAAATTCTCTTCAAAACAAGACATGCAGATAAATTGTGAGACGAGGAGCTTTTCTTCATTTGTCAAGAAATATTGTGAGAAATTCGGCCAATATCCTTTGATCACTCACAGCTACTTACCGGCCTTTTGGAAAGAGTTCTACAATGACGATCTAAGTAATTGTAAAGATCAAAATCGGCCCATTGAGTTCTACGATTTTCTCCAAGTAAACACGGAATCCAATAAAAGTGAAGTGATAGACAATGCAAGAAGAGAGGATGAAGAGGTAGATCAGCGGGAAGTCATATTGGAACATCAGAGCAAGGCTGGCGTTCCATTCATTGATTTTTTCTCAGCTTGA
>PtrMYB203	
ATGAGGAAGCCTTGCTGTGACAAGCAATACACAAACAAGGGAGCATGGTCCCAGCAAGAAGACCAGAAGCTCATTGATTACATACAGAAGCACGGTGAGGGTTGTTGGCGCTCGCTTCCTCAGGCTGCTGGGTTGCTTCGTTGTGGCAAAAGTTGTCGGCTGAGATGGAGAAACTATTTGAGGCCTGACCTGAAAAGAGATGGATTTGGAGAAGATGAAGAGGATTTGATCATCAGGCTCCATGCACTGCTTGGCAACCGGTGGTCCTTGATAGCTGGAAGATTACCCGGACGTACAGACAATGAGGTGAAGAACTATTGGAATTCTCATATAAGGAAGAAGCTGGAATCATCCCATCGCAATACTGGATTCACCAGATTGAGAGCAGAAATATCATCAGCTGCTAGGTCAAAGAGACAGGCTAATGTTCCGGAGACTCAGGTCTTTGATTCCAATGGTGGCAAGCCTGAGCCCAGCAACAAGAGTTCGTCTGACATAAACCTTGATCTGACTCTAAGCATTCCTTCAAAAAAACTTGAGTCAAGCGATGAAAATTAA
>PtrMYB066	
ATGAGCGAGGACATCATCATGTCTTCTTTAAAAAAGAGCATGACAAGTTCTAAGGAAGATGGCTCTGAACTTAGGAGGGGGCCATGGACTCTTGAAGAAGACACCCTCCTTGTTCATTATATTGGTCGTCATGGCGAAGGCCGATGGAATTTGCTAGCTAAACGTGCAGGGTTAAGGAGAACCGGGAAGAGTTGCAGATTGAGATGGCTAAACTATCTAAAACCAGATGTAAAGCGAGGAAATCTTACTCCACAGGAACAACTCTTGATCCTTGACCTCCATTCCAAGTGGGGCAATAGGTGGTCAAAAATCGCACAACATTTGCCAGGTAGAACTGACAATGAAATCAAGAACTATTGGAGAACTAGAGTGCAGAAACAAGCAAGGCACCTTAAGATAGATGCCAATAGCACAGCATTTCAGAATATAATTAGGTGGTTTTGGATGCCAAGATTGCTTCAAAAGATAGGAGGATCGTCAACATCTTCATCAGCCATGCCATCCCAAAGACCAGCAGTAGTTTCTCAGCCGAACCTCAATTATGCTCCTCAGTTTTCAACGTTCCCGCCAGCACTCCCCCCACTAGTACAGCAGCAAGAAGCTCCTCTTGATATGAGTGTGACAATGCATTATTTGGAGCCTCATGAACAAACCTCAGACTCAGAGCTTGGCACAAGTTCATGCATTTCTTCAGCAGAATCAATGAATGTCTCACAAATGTCTCAATTATCAGAATACCCTACAAGTCCCTTTCAAGCCATAGGCAACAACAGCAGTGAGTACAGCACCTTGGCGAAGGGCTGCTATTATGTTGACAGCAATTGCTATGACATGGAAGCCATCAACCTAGCAACGATGCCAGTGCCTGGAGAACTTGGGATCTCAGCTGGCGATCGCCACATGGAAGATGGTGATTGGGGTGCATACGATTTCGGAGATACTATGTGGAACATGGATGAATTATGGCAATTTAGGAACTTGCAAGGAAAGGAAAATTAA
>PtrMYB070	
ATGGTGAGACCTCCTTGCTGTGGCAAGTTCAATGTGAAAAGGGGTCTATGGACTGCAGATGAAGATGCAAAGATACTTGCTCATGTGGCCAAGCATGGAACAGGAAATTGGACTGCTGTTCCAAAGAAAGCAGGACTTCAAAGATGTGGGAAGAGTTGCAGACTTAGGTGGACTAATTACCTGAGCCCTGATCTCAAGCATGACAACTTCACACCCCAAGAAGAGGAAATGATTATTAGGCTACATGCAGCCATAGGTAGCAGGTGGTCTATCATCGCCCAACAACTTCCAGGAAGAACAGACAATGATGTGAAAAACTGCTGGAACGCCAGGCTAAGAAAGAAGCTCTCTGAAATGGGGATAGATCCTGTTACTCACAAGCCATTCTCTAAAATTTTAGCTGACTATGGAAACATTGGTGGCCTTGTAAAATCTGGAAGCAGAATTGGGTCACTCAGCAGAGACCTAAAAAATGTTTTCGCTTTGAAACCAGAGCAATATAATTCAATCCTGCCTGAAGGAATCTCGAACATCAACAGCCATTTGATGACCAGAATGGTACCCCGTAAGATGGAACCAGTTCAAGAATGTTTCTTGAACAAGTTTAACAATGACAGCACTAATAGCAATCACTCACTGGATCTTCTTGATCAGCTTCAAGCCATAAAACTGGTGACGGAGGCCTCTAGTACTTGCGCTGAATATCAAACTATGCTAGTACCTAATTATAATATCCTTGATGAAGGCTCATTATCATCATCTACTTGCTCCACCGAAACTCAAGAAAATTTGCCAACAAGCTTTAGATGGTGCGACTTTCTTCTGGAAGATCAATTTCTCCCCAGTGATCCACAGGCAGAACAAGAAAACGCAGCAGAACTTTCATCCAAGGACTTGACGAACCAAACACAGAATGTTATTGTGACAAGCCAAGGCCAGAATCCGAATACGATGAAACCACAATGTGATCAAATTATTGCTGAGGCTAGTGTCGGAGTCAACGGAGTGGATTTGGCAGTCCAAAACAATAGTGGTTTCGGTGACCAAGTTGCACCATCGTCATCACAACACAGTTCATTTGTTGAAACTATCATAGATGGAGAAAACAAGATATTCTTGGATTTTCCTAACTTGCTAGAGGAACTATTCAACTACTGA
>PtrMYB071	
ATGGAAGGAGCTGGGAGTAGAGAATATAGAAAAGGGTTGTGGACAGTGGAGGAAGATAGAATCTTGATGGATTACGTGAAGGTGCATGGCAAAGGGAAGTGGAATCGGGCAGCAAAAGTCGCAGGCCTCAAGAGAGGAGGCAAAAGCTGCAGGTTAAGATGGATGAATTATCTAAGCCCTAGTGTTAAGCGCGGGGCTTTCTCAGAGGAAGAGGATGACCTTATCATCCGGCTCCATAAGCTTCTTGGCAATAGGTGGTCTCTAATTGCTGGTCGGATTCCAGGAAGAACAGATAATCAAGTGAAGAATCATTGGAACACTCATTTGAGCATAAAACTAGGGGTTAAGAAGGGAAAATCTAAAATTAGCTCATCAAAATTCTCCAAAAAAATAGAGGCGAGTTTCAATACTAAATTAAGTTCAAATGAGAGGTTAATTCCCAGTAATAAGACTGAAACTGAACTCCAAAATGTGATAGAAGATAGTCATGAAAAGGAAATAGAAATCACTAGCACGCATGAGCCAATATTGACAAGTGATTGCTATGAGAATTTTTGGCTTTTTAATGATGATTCATATCTATTTACTCCTAGTTTAATGGAACTTTTAGACGAGTCTCTTGAATCTTTTATGGCATGA
>PtrMYB072	
ATGTTTTTTTTATCAGCTAAAAGATTTGAATGTTGTGGTTTAGGCCTCAAGAGGTGTGGCAAAAGCTGCAGGTTAAGATGGATAAATTATCTAAGCCCTAGTGTTAAGCACGGGGGTTTCTCAGAGGAAGAAGATGACCTTATCATCCGGCTCCATAAGCTTCTTGGCAATAGGTGGTCCTTAATTGCTGGTCGGGTCCCGGGAAGAACAGATAATCAAGTGAAGAATCATTGGAACACTCGTATAAGCAAAAAACTTGGAATCAAGAAGGGAAAGTGTAAAATTAGTGATTCTTCGTCAAAATTCTCCAAGAAATTAGAGGCTAATTTCCATATTAAATTAAGTTCAAATGATGAACCAATTTCTTGTAATAATAACACTACTGAAATTGAACTCCAAAATGTGATAGAAAGCAGTCATGAGAAGGCAAAAGAAATCACAAGCACCCATGAGCCAACAATAAGGAGTGATTGCTTTGAGAATTTTTGGCTTTCTATTGATGAACCATATCTATGTACTCCTAGCTTAATGGAACTTTCAGACGAGTCTCTTGGTTTTTTTATGGCATGA
>PtrMYB073	
ATGTTTTTGTCAAACAAACCATACATGAAAGAAGACTACTTTCCCTTTGAAACAGTACCTGCTAGCCCATCATCAAAAGGCTTTCTTCAAGATTTTGACCATCTTGATGATGATCATGACAGTCAGTTTCATGCTAATGGCTCAGCATCAAATCCATTTTTTGGTGTCCAAACTGGGTCTAACTTCGATTCTTTTGATGCTTTTCCTTATGGGTTATCATCAGATATTGATTTCTATGATTATGAGTGCAAGCCATTCGTAGGTAATATCAATGGAGGTGGTGGGCATGGACATGGTCAAGTCAACGAAGATTTACAGAGTGGTGCCTACTTAAACATGTCTTGTGATCAAAGGAATCCCATTGACGATATCGGATCCAACCAGGGCCATGTGTCCTTGAATTTCGAAGAAATAACGCCTGTGAGTTTTGTTGTACCAGATGAAGTCTCATGCGTGAGTGCTGCTACGAATGAGTGCAAAAGGAAAATGGGTTTGAACAAGACTAGGGCACTTCTACCTCCGGCAAGAAAGGCATGGAAAGGTCCTAAGAAGAACAGTATAGTAAAAGGGCAATGGACTACTGAGGAAGATAGGATTCTGATCCAGCTGGTTGAACAGAATGGAGTGAGAAAATGGTGTCATGTTGCTCAAATGTTGCCTGGAAGGATAGGAAAGCAGTGTAGAGAGAGATGGCACAACCATCTAAGGCCTAATATCAAGAAGGATACGTGGAGTGTAGAAGAGGATAAGGTATTGATACAGGCACATTCAGAATTAGGCAACAGATGGGCAGAAATTGCCAAGATGTTGCCGGGAAGGACAGAAAATTCAATTAAGAACCATTGGAATGCAACCAAAAGGAAGCAATACTCGAAGCGAAAATGTCGACCAAAGTATCCAAGAGCCTCCCTTCTGCAAGATTATATCAAGAGCTTGAACTTAGATTCGGGCATTACTGGGAGAGGCCTTGGGATAACTACTGCTAGTACTGATATCATTCTAGATAATGATACCAGAATGAAAGCACCAGAGCTGCTGCCACGGGACTTGGTCCTTTTCAAAGATAATGATGATGGATTAGTTCCAAACTATAGTTTTAACGAGGTCCCGGATTATGATATTCATGAGAAAATATTTCGAGGGGGCTGCAGTGTTGATTCTATTCTTGATGGGCTACCTTGTGATGATTCTGTTGCTCATGAGAAGAGATTGGAGATGGATGTGCCAGAACCGGATGTGACTCCATTCATGGGTTTTGAAGTGAAGAAGGAGGTGGATTTACTAGAAATGATCTCTCAAAGCAAAATGTAA
>PtrMYB074	
ATGGGACGACATTCTTGTTGTTTAAAGCAAAAATTAAGGAAAGGTTTGTGGTCACCTGAAGAAGATGAGAAACTACTCAATTATATAACTAGATTTGGTGTTGGTTGCTGGAGTTCTGTTCCTAAGCTAGCTGGTCTGCAAAGGTGTGGAAAGAGTTGCAGGTTGAGATGGATAAACTACCTGAGACCTGATCTTAAAAGAGGAATGTTCTCTCAGCAAGAGGAGGATCTAATAATCAGTCTTCATGAAGTTTTGGGTAACAGGTGGGCTCAAATTGCTGCACAGTTACCAGGAAGAACAGATAATGAGATTAAGAACTTATGGAATTCCTATCTGAAGAAGAAGCTTATGAAGCAAGGTATTGACCCAACAACCCACAAGCCTCTATGTCAAGTGGGGGTGAAAGAGGAGAAGGATTGTACAGAGAAGGCATCTTTCCAAATACCACAGTCTAAAGGGTTGCCGATCGTATCAAACTTCACTGCACAAGAGCCAGCATTTCTCATTAATGATACTACTTACAATAGCAGTGGATTACCAGAAGTTTCAAGAGAGCAATTTCTCAACAAGCAAGCCTATGATCCTTTATCCTACTTTGAATTCCCTGCCGGTATTGATCTTACTGGGTATAATCCAAGCCTTTCAAGTGTGTATCATCCAACTGTTAGATCTCTTGATCAAAACCAATTTGAAACAAGTTCCAACTTTGGATTCACTTCAATGCCAAGTTTAACAAGTTTTGACCATGGAAGTATGAGTGGGACGGATTTCTCCGATAACTCGGCTTCAAGAATGAGTTCAATGTTCTTGAACGAGGCAAAGGAAAGTTCCAGTAACAGTTCAAACATCAGCAATTATGCAGGATACCAGATGAACAATATGGTGGAGAATGCAGCAGCTTTCTCATCATGGGATTCTGATGATCATAAGTTAGAGTCGGTGTTTCAATATCATCAAGTCAATGGGGTCAAGACAGAAGAATTGAAGCCTAGCCCATGGCATGAAGCTGGACGGCTCCATACTCATCAGAATTCAGTAGATTTCAATAGCTATCCGTTAACGTCGCTGTCAGAAGATATAACAGGAGCAAATTTTGATGTCTTCCACCAGATATGA
>PtrMYB075	
ATGGGTAGACAACCTTGTTGCGACAAACTTGGTGTGAAGAAGGGGCCTTGGACAGCTGAGGAAGACAAGAAGCTGGTCAGTTTTATTCTCTCACACGGCCAATGTTGTTGGCGTGCTGTACCAAAGCTCGCCGGACTCCGCCGATGTGGCAAGAGCTGCCGTCTTCGCTGGACTAATTACCTCCGGCCTGACTTGAAGAGAGGCCTTCTTAATGATGATGAGGAAAAACTTGTCATTGATCTCCATGCCCGCCTTGGCAATAGGTGGTCCAAAATCGCTGCAAGATTGCCGGGAAGAACAGATAATGAGATCAAGAATCATTGGAATACTCACATTAAGAAAAAGCTTATTAAGATGGGAATTGATCCTGTTACACATGGGTCTCTCAGTAAACAAGTGAGCCCACAAGAAAGTACAGTATCTTGTCACACTAATTATGATCAACCCATTATTAATGCTGATAATCAGCAGGTTCTTCCCAAAATTTGCGCCCATGCCTCCTCTCGTACTGATAATTCAAGCACTACGACTACACCGACAGAAAATTCCTCAGTGGATGAATGCGTAGGGTCATCAGAACCTAATAATGACAATGATCCAACAATGAGTTTCATATGGTCAGAGGCATTCCTTGATGACTCATCTTGGAACTTCCAAGCCACGAGAGAAGATTACAGTGAATTTGGGGTATCTAATTCTTCATCAGATCAGGATAGTTACTCTACATGGTTTTTAGACTGTAAGGATCTTGGAGATGAATTCTTTGGGCTTAGTTGCTTCAGTGACATGGACTTGAGTATCCTAGACATGGGTGGCAAGCGTTAA
>PtrMYB077	
ATGGGAAGGGGACCTTGTTGTGATCAAGATGGAGTAAAGAAAGGACCTTGGACTCCTGAAGAAGACCATCTCTTGGTTCAGTACATTCAAAAAAATGGTTTTGGTAGCTGGCATAGCCTCCCTAAGAAAGCAGGCCTCTTTCGATGTGGGAAAAGCTGTAGGCTTCGGTGGACAAACTATCTTCGCCCTGACATTAAACGGGGTCGCTTCTCTCCTGCAGAAGAGGCCACTATTATTCATCTTCATGGCATCCTCGGTAACAGGTGGGCACACATTGCATCTCAATTACCTGGAAGAACAGATAATGAGATAAAAAACTTCTGGAACTCCCACCTGAAGAAGCGTCTCGCTTCCATTGGTCCGAAGTTGCAGATCAACCAGTCCTCCTCTTCTAATCCTATCAATATCATGTGTGAATCTCCTTCTTGCCACATGGTACAGTGGGAGAGTGCTAGGGTTGAAGCGGAGGCTCGCTTGTCAATGCAGTCATTGCTCGTAAAACATACATCAACAGTCAAGGGCCATCCTGATATCTTTATGCAGTTATGGAACTCTGAAGTTGGGGAAGCATTTCGCAATGTCAAAGGAAAAGATGTCGAAACATGTGAAAGTCTTGTATCTGACGCACATCCATGTGTAAAAATTGAATCTGTTTTGCTTGACGACACAGCTCCAGCAACGCCTAACAAAACAAGTACCTCGATTGACACCACTCAGGAACAAGAAGACACTTGCAAACCAAGTGCAGATGTTATGTCTGTTTCAGACTCCATCGGTTCCAATGAATTTGCAGATTCTTCAGATACAGCACTGAAACTATTGCTGGATTTCCCAGGAGGCAATGGTATGGAATTCATAAGAGAAAACTTGCTTGGTTTTAGGTGCGACTGA
>PtrMYB079	
ATGGGAAGGGCTCCTTGCTGTGACAAGGCCAATGTGAAGAGAGGGCCTTGGTCGCCTGAAGAAGACGCAAAGCTGAAGGAGTACATGGCGAAACACGGGACAGGAGGGAATTGGATTGCTCTTCCACAAAAGGCTGGTCTTAAAAGATGTGGGAAAAGCTGCAGATTAAGATGGCTAAACTATCTCAGACCCAACATTAAACATGGGGAGTTCTCTGATGATGAAGATAGGATAATCTGCAGCCTATATGCCAACATTGGAAGCAGGTGGTCAATAATAGCAGCTCAGTTGCCAGGCAGGACGGATAACGATATAAAAAACTACTGGAACACCAAGCTCAAGAAGAAACTAATGGGTTCGATTAATCCTGATGCTCTGAGAAAACCTCAGCAAGCTGCTCATTTCTCATCTCTCCTTCACGCTACATCATTGCCGTCTTCACCATCCACTCCCCTGTCACCATCACCTTCATTCACATGCAGCAACAACAGTTATAATTACACCCTAGCTAGGTCTTTCACTGAACCAATTTCGTTTTCATCAAGTCCTTTGAGCAATAACTCTTTCACTACTGCTTCTATGCTACAACCCCAAGAAACCTTTGTGGGATCTATGCAAAATTATCAAGTTAAAGATAATCTCATAATGTTTGGAGGTGAAGCTAGCTGCAGTTCTTCTGACGGAAGTTGCAGCAATCAGATGAGCCATGTCAAAGAGGAGTATGAACATGGTGATGGTGCAAATAACAACACTGGACAGGTGGGCTTGCAAAATTATCTACACAATCGGGTTGAAGACGACCAAAAGTTGATGGTTTCAAGTGGGTTTGCTGGTCATGATGTACTTAATGGGTGGACTGGGAAGCAAATCGGGTTATGGGAAGAGAATCCATTAGACTATGGTCTAGAGGAGATAAAACAACTTATTAGCACTAGCAGTTGTAATAACTTTTTGTTTGATGAAAACAAGACAGCGGAAAAGGCCATGTACTACTGA
>PtrMYB175	
ATGTTGTATATTAAGGTAGAAGATCTTCATCGGATGAGTACCAGAGGCCATTGGAGGCCGGCTGAAGATGAGAAGCTTCGCAAGTTGGTGGATCAGTATGGTCCTCACAATTGGAACTCCATAGCCGAAAAGCTTCAAGGAAAATCAGGGAAGAGTTGTAGGTTAAGATGGTTTAATCAGTTGGATCCAAGAATCAACAGAAGCCCTTTTACAGAAGAGGAAGAAGAGAGGCTCCTTGCTTGTCAGCAGATTCATGGCAATAAATGGGCTGTTATTGCAAAGCAATTTCCTGGTCGTACTGATAATGCTGTGAAGAACCATTGGCATATAATCATGGCAAGAAAATGCAGAGAAAGATCAAGGATTCATGCAAAAAGAGCAGCTTCTCAAGCGTTGTTAGTCAATGAGCAGACACATTCTTTCTCAAATCAAGACGTGATGAGGATCGTGAATTGTGAGCCAAGGAACCTTGCCCCATCATTTTTCCACAAATTCTGTGAAAGTTATTGCGATTGTTATCATCGTCCCTTCTGTCTCAACTATCCGACGTCTTTTTGCAATGAAAATACCAGCCATCATGAAGGTAAACCTCTAGAGTTCTATGATTTTCTCCAAGTAAAGACTGATTCTAGCAAAAGCGAAGCCCTCGACAATGCTAGAAGAGATGATGTTGAGGTAGATCAGGAAGCCAGGGAATTACATCAGAGAAAGGCTAATTTTCCTTTCATTGATTTTTTGTCTGCTGGAAACTCTAATTAG
>PtrMYB204	
ATGGATAAAACACCATCCAACTCTCAGGATGTTGAAGTAAGAAAAGGGCCATGGACCTTGGAAGAAGACTTGATCTTAACCAACCACATCGCGAACCACGGTGAAGGTGTATGGAACTCGCTTGCTAAAGCTGCAGGTCTGAAACGTACAGGAAAGAGTTGCCGGCTCCGTTGGCTCAACTACTTGCGGCCCGACCTTCGAAGAGGGAATATTACACCTGAAGAACAGCTCTTGATCATGGAACTGCATGCTAAGTGGGGAAACAGGTGGTCGAAGATTGCAAAGCATCTTCCAGGGAGGACCGACAACGAAATAAAGAATTACTGGAGAACTAGAATCCAGAAGCACATCAAGCAAGCTGAAACATTTGCCGCACAGAGTTCTGAGACGAATGAACATGGGAGCAGTAGCAGCCAAGTTTCCAGCACAACCGAATTAATGGTGTCCAATTGTCTGCCATCCTACCAAGGAGATGTGGAGGCCTTTTCAGGGGGGAATATACCTCAAGAACTGAACGAAAATTATTGGAGCATGGAGGATCTGTGGTCCATGCAGTTACTTAATGGCGATTAA
>PtrMYB080	
ATGGGGAGACCTCCCTGCTGTGATAAGTCCAACGTGAAGAGGGGCCTTTGGACGCCCGAGGAAGATGCCAAGATACTCGCTTATGTTTCCAATCATGGCATTGGTAACTGGACTTCGGTCCCCAAGAAAGCTGGACTGAACAGATGCGGGAAGAGCTGCAGGCTAAGATGGACTAATTACCTGAGGCCTGACCTTAAACATGAGAGATTCGCTCCCGAGGAGGAAGAGCTTATTATTAAGCTGCATAAAGCGATAGGTAGCAGGTGGTCTCTGATTGCAAAGAAACTGCCTGGAAGAACAGACAATGATGTGAAGAACTATTGGAACACTAAGCTCAGGAAGATGCTTCAGAAGATGGGGATTGATCCTGTGACTCACAAACCTTTTTCACAGATTTTCTCTGACTTTGGAAACATCAGTGGCATTTCAAACACTGGAAACCTCAATAAATCCTTAAACACCAGTTTGATGTCCGAACCTGATCATCAATTCTCTTCTGCCATCTTAACCACCCCTGAGCATTCATGTTTCAAGAAAACCATGGAAGAGCAAGTGCAGGAATACAATCCTACTGTTACTCACCCCACTTCATGGGACTTTCTGGCTCAGTTTCCAGTCCATGACACCAAACAGTTACCACTTTTCTTCAATGAGGTCAGCTCTTCCTGCCCATCATCAACACCATCTTCATCTTCTACCAGCACTTTCACACAGTCCTATTCCTGCCAAAAATCTCAGGCTCCATTGATCACACCCACTTGTACCTTTACGTGTACTGAATTTCTCCTCAGCGATCCTGTTTCCTCCACTGAATTTCAGCATCAACAAGAGCAATATGACTTTGATGAGATGTTTTCACCAACCAACTCTTCAACTATGGCAATGGCACAGAATGATGTATCATCTTGCAACATAACTAGTACTGGAAGCGATGATGATTGGTACTTGAACCGATCGGTTGGGCGGTCGACATATGATCACGGAACTGTCAATAATGGACTTGAAGAGAACAACAATGCTGCCGATCATGCGGCCTATTATTCGTCATCTGCAAGTTCATTTGTCGATGGCATCTTGGACAAAGACAGAGAGCTGCACTCGCAATTTCCTCCACTTTTGGATCCCTCTTTTGATTGTTACTAA
>PtrMYB081	
ATGGGCAGACCACCTTGCTGTGATAAGATAGGAGTGAAAAAAGGACCATGGACTCCTGAGGAAGATATCATCTTGGTATCATATATTCAAGAACATGGTCCTGGGAATTGGAGAGCTGTGCCAACTAGTACAGGACTGCTTAGATGCAGTAAGAGTTGCAGATTGAGATGGACTAATTACCTAAGGCCAGGGATCAAACGTGGTAATTTTACCGATCACGAGGAGAAGATGATAATCCACCTCCAAGCCCTTCTAGGCAACAGATGGGCTGCCATAGCTTCATACCTCCCTCAGAGAACAGATAATGACATTAAAAACTTTTGGAACACACATTTGAAGAAGAAGTTGAGAAAGCTTCAAGCAGGGCAAGAAGGTCAGTCTAGAGATGGGTTATCATCAACAGGTTCACAGCAAATTTCTAGAGGCCAATGGGAGAGAAGGCTTCAAACTGATATCAACATGGCTAGGCAAGCCCTATGCGAGGCCTTGTCTCCCGGTAAACCAAGCAGCTTGTTAACCGGGTTGAAACCCTCTTGTGGGTATGAAAAACCAGCTACAGAACCAATCTATGCATCAAGCACTGAAAATATATCCAGATTGCTCAAAGGATGGATGATAAGTGGGCCTAAGCAGTCGCTAAAAAATTCAACTACTCAGAATTCCTTCATCGATACGGCTGGAGCTGATTCACTGTCTAGTGAAGGGACTCCTGATAAAGCAGACAAAAATGGCACTGGATTATCACAGGCATTTGAATCACTCTTTGGTTTTGACTCTTTCGACTCTTCAAATTCAGATTTCTCTCAATCCATGTCGCCTGATACTGGCCTTTTCCAAGACGAAAGTAAGCCAAATTCCAGTGCTCAAGTGCCACTGTCATTGATTGAGAGGTGGCTATTTGATGAAGGAGCCATGCAAGGGAAAGATTACATAAACGAAGTCACAATAGATGAAGATAATCTCTTCTAG
>PtrMYB082	
ATGGAGATGACCTTGCAACACTCCCACAACATCACTTGTTGTCACCTAGAAAATGATGGCATTCCCAGTCATTATACCACCTCTACTGCTACATCTTGCAACTCATCAGCAATGGAAACTCTTAATAACATGGGTTCTCTCTCTGTTGATCCTAGTCATAGAATGCCACTGAATATTTGCTCCTCAGTGTGTTTTGACATGGGCCAAAGGGGTTTTGCCCTAGAAGGAAAATCCTGCAGCAATAGGTTGGAGAATAACCAGTGCAGTGAAGAAGTTGGTGATGGTGGGAAAGAACAAAAACACAAGGCTGCACGTATAGAAAACATTGAGGAGAGTTTAGTGAACGGGAAAGACATAATGGAAGGTAGGGAGCCGAAGATTTGTAATAGAGGGCATTGGAGACCAGCAGAAGACTCTAAACTCAAGGAACTTGTTGCTCTTTATGGACCTCAAAACTGGAACCTTATAGCAGAAAAGTTGCGAGGAAGATCAGGTAAGAGCTGTAGATTGAGATGGTTCAATCAGTTGGATCCAAAGATCAACAGAACAGCTTTTAATGAAGACGAAGAAGAAAGGCTAATGGCAGCTCATAGAGTTTATGGTAACAAATGGGCCTTGATTGCTCGATTTTTCCCAGGGAGGACTGATAATGCTGTTAAAAATCATTGGCATATTGTAATGGCTAGGAAATACAGAGAGCAATCCTGCATTTACAGGAGGAGAAAGCGTACTCAAGCTGTTCAAAGAAGGGTAGACAATGCTGGTGATTATGTGAGCAGAAATACAGTCAAGAACACAGATCCCAACTCTAACATTATCTGCAATAGCAGAATCATCAAACCATCTTGCCTCCCCTTTTCACCTCTGATTGGTGGCTGTAATAGTACCTACGGCAAGATGACTGCGGAACTCTTGTTTTCTAGAAGTCACCATGGATCTCTTGCAGAAGAGACATCTAGATTCCTTTCAGCAGGTCACCAGATGCACTACAATATGCTACGAGATAGTGACACATGCACTGTTTTCTATGCCATGCAACAATCAAGCAACCGTCACTTTCCAGGTTTCTCAGACGCCATGGCATCATCAGCAACTCAAGCCACAGTAAGTGAACCATCATCATCATCGCTATCAGTTGCAGAGAACACAGAAGCCAGCTCCTTTGAGATCACTACTACATCACCACCATTTATAGATTTTCTTGGAGTAGGAGCCACGGGAAGTGCTAGAGTTTCCAAAACCTGCAACATGTATTTGAGAAGCAATTGTGTTGCATATGGTAGCACAGGTATCATAGAAGGCAAAGAGAAGTGA
>PtrMYB083	
ATGTCATTTATTTCGCTGACCTTTCTTCCATGCCCATATATCTTCCTTCACAAACAACAAAATCCTCCTCTCTCACACCCAGCTACTCTCAACAAGTCGAATTCATTTCTTGTGCTATATAAAGAGCCTAAAGAACTACCCTCCTTCTTTGCTGATCATTTCACTAAGCAAGTTACTATGGGTCGATCACCATGCTGTGACAAGGTGGGCTTGAAGAAAGGGCCATGGACACCCGAGGAAGATCAAAAACTCCTAGCTTATATTGAAGAACACGGCCATGGAAGCTGGCGTGCCTTGCCCGCTAAAGCAGGTCTTCAAAGATGTGGAAAGAGCTGCAGGCTTAGATGGACTAACTATCTCAGGCCAGATATTAAGAGAGGAAAGTTCAGCTTGCAAGAAGAGCAAACTATCATTCAACTCCATGCCCTCTTAGGGAACAGGTGGTCGGCTATAGCCACTCACTTGCCTAAGAGGACAGATAATGAGATCAAGAATTACTGGAATACACATCTTAAGAAAAGGTTAGCCAAAATGGGGATTGATCCGGTAACTCACAAGTCGAAAAATGATGCTTTACTTTCCATTGACGGTCAATCCAAGAATGCAGCAAATCTTAGCCACATGGCTCAATGGGAAAGTGCCCGGCTCGAAGCTGAAGCTAGATTGGTCAGGGAATCCAAACTACGTTCACAATCAATTCAACACCAACTTAGCAGTACTACTCCAGGTTACTTTCCCGGTTCAGGTTCGAGTCCAGGCTCAACTTCATCAACTTTGGCTCAACCGCCGCGGTCTCTTGATGCGCTAAAAGCTTGGAATGATGGTTGGTCAAAATCAAGTGAAGGTAATGGTGGTGGTCTAAACATGGGAATTGGAGATGTCCTTGAGTCTCCAACATCTACTCTAACTTTCTCAGAAAATGCACCACCGGTCATGAATTCAGGTGCAGTTGGAGAGAATTCAATTTCAATGATTGAGTTTGTTGGGACTTCAGGGTCAACAGAGACTGGAATTATCAAAGAAGAAGGTGAACATGATTGGAAAAGCCTTTCAAATTCAAGCCATTTGCCCGATAATTCAGTATCCCTTACATCAACCCTTCATGACATGACAATTTCTATGGAAGCACCATGGAATCCAGATTCTTTAAGGGCAAATTGTGACAATGTTCATGTTGGAAAAAATGTCATGGAAGAAGGGTTCACTCATCTTTTGCTTAGTGATTCTGCTGAGAGGAGTTTGTCAGACGATGGCAAGGACTCTGACCATAGTGGTGGCAGTGGCAGTGGCAGTGGTAGCAATTATTACGAAGACAATAAGAATTACTGGAACAGCATTCTCAATTTGGTGAATTCTTCCCCATCTAATTCACCCATGTTCTAA
>PtrMYB098	
ATGGTAGCAAGGATGGGTTGGGGAATTCCTGAGAAAGGGTGGAGGAAAGGTCCTTGGACTCCTGAAGAGGATAAATTGCTTATTGAATACGTGAGCTTGCATGGCGAGGGGAGATGGAGTTCTGTTTCTAGGTGCCCAGGTTTGAACAGGAGTGGGAAGAGCTGCAGGCTGAGGTGGGTGAATTACCTTAGGCCGGGACTTAAGAGAGGCCAGATAACACCTCAAGAGGAAGGCATCATCATTGAACTGCATGCTCTCCTGGGAAACAAGTGGTCAACTATTGCTAGATACTTGCCTGGAAGAACAGACAATGAGATAAAGAACTATTGGAGAACACATTCCAAAAAGAAAGAGAAATCCTCTCAGAAACAATTAGAAAAGAGAAAAGCTCAGATCCTCAAACAGGAAGAGGAACACCAGCAACACCTGCAGCAGCAGCAGCAGCAGCAGCAGCAGCAGCTAGAAGCTGGTGACATGAACATGGTCAACACCATTGCTCATGAAAACCAGAGATGA
>PtrMYB091	
ATGAAGGAGAGACAACGTTGGCAACCAGAAGAAGATGCTATCCTAAGAGCCTATGTTAAGCAATATGGTCCGAAAGAATGGAATCTCATCTCTCAACGTGTGGAAGCTAGTGGCAAAACCCTTAACAGAGACCCAAAATCCTGCCTTGAACGCTGGAAAAACTACCTCAAACCAGGCATCAAGAAGGGATGTCTGACCCCAGAAGAGCAAGCCCTTGTCATTTCTCTCCAGGCCAAGTACGGTAACAAGTGGAAAAAGATTGCTAGTGAAGTCCCTGGCCGTACAGCAAAGAGGCTTAGCAAGTGGTGGGAGGTTTTTAAAGAGAAGCAATCAAAGTCCAAGTCTTTATTGCACCATCACCATAATACACAATACTCCAATCAGCACCACCAACGAGAAGGGAATATTCCGGCCACCGGAGATAAAACTTCTTCTCAAGGAAAATACGACCACATCTTGGAGACCTTTGCTGAGAAGTACGTGCAACCGAAGATCCTCAACCAGGTTCCATCTTTTCCCTGTAGTTTATCCGCTATGATGCCTCCCATGCCCGACCCTGACCCGGTTCTCTCCCTCGGGTCTGTTTGGATGAACCCCGGTTCAAACTTGTCATCTTCAACTAGCACCACAGTTTCAGCAACACCATCCCCATCAGTGAGCTTGTCATTATCTCCTTCTGATCCGGGGCTTGACCCGAGCTTGACCCGGATCATACCGGGTCAGCAAATGGGTACTTTGGTTCAGTATTGCAAGGAGCTCGAGGAGGGGAGGCAAAACTGGCTGCAGCATAAGAAGGAGGCAACATGGAGGCTTAGTAGACTAGAGCAGCAGTTAGAGTCAGAGAAAGCAAGGAAGAGAAGGGAGAAAATGGAGGAGATCGAGGCAAAGATAAGGTGTTTGAGAGAGGAAGAGGTGAGCTTTATGAGTAAGATCGAGAGCGAGTATAAAGAGCAGTTAAGTGCATTGCATAGAGACGCTGAAAGTAAAGAGGCAAAACTTGTGGAAGCTTGGAGCAGCAAGCATGCCAGGTTTGCCAAGCTTGTTGAGCAAATTGGGGTGCATTTTGGTGGCGGTGGCGGTCATGGGGTTTAA
>PtrMYB118	
ATGGTAGGCTCATTAGGAGTAAGGAAAGGTGCATGGACGGAGGAGGAAGATATACTTCTAAGGAAGTGCGTTGAGAAATATGGTGAAGGAAGATGGCATGAAGTTCCTTCCAGAGCAGGCTTGAATCGATGCAGGAAAAGCTGCAGAATGAGGTGGTTGAATTATCTTAAGCCAAATGTCAAGAGAGGACAGTTTTCGGTGGACGAAGTGGACTTGATTATCAGACTACACAAGTTGCTTGGCAATAGGTGGTCATTGATAGCTGGTAGACTTTCAGGAAGAACAGCGAATGATGTAAAGAATTATTGGAACTCAAACCAGCGTAAGAAGGTGATTTCTAGCACTGATGAAGTTCAATCAAAACCAAAAGCAAAATCAATCACAAGAGACAACATAATAAAGCCTCAACCTTGGAAGTTCAGAAATTTATTCTGGTTAAGAGGAAAAAGTACTCCACTTATTAATGTTGGTTCTCAATATGGGGACGATCTTTGTAAGCCATGTTATTCAACAGTATCGCCACCTTCCGACATTAATGAAGTTGAAAGTATATGGTGGGAAAGCTCGTTAGATGACAAAGAAATTAATCAAACGATCAACAGCAGTTGTCTGGGTTCTGTTTCTGTTTCAGCAGCAGCAGCTTACCTAGAGTCCAGCGAAAGTCATTTTGTAAAGAACAACGCACCAAGAGGGATAAAAACTGGGGACGTGTTCTATGAACAAGGACAAAATTGTTGGAGTGACATTTCTTTGGATGCAGACCTTTGGAATCTAATCAATACAGAACTAGATCAACAACAACCTGAAGGACTTCAGTCTATAATGTTGTAA
>PtrMYB120	
ATGGTAAGCTTATTAGGAGTAAGAAAAGGTGCATGGACCGAAGAGGAAGATATACTTCTAAGGAAGTGCGTTGAGAAATATGGTGAAGGAAGATGGCATCAAGTTCCTTCCAAAACAGGCTTGAATAGATGCAGGAAGAGCTGTAGATTGAGGTGGTTGAATTATCTTAAGCCGAATATCAAGAGAGGACAGTTTTCCGTGGACGAAGTAGACTTGATTATCAGGCTACACAAGTTGCTTGGCAACAGGTGGTCATTGATTGCCGGTAGACTTCCAGGAAGAACAGCGAATGATGTAAAGAATTATTGGAACACAAACCTGCGTAAGAAGGTGGTTTCTAGCACTGAAGATGCTCAAACAAAACCAGAAGCAAAATCAATAACGAAAGACAACATAATAAAGCCTCGACCTCGGAACTTAAAAAATTTATGTTGGTCAAGAGCTGGAAAAGGTACACCATATATTAATGTTGCTTCTCAATATGGGGATGATCTTTGTCAGCCATATTCTACCACGGCATTACCACCTTCCGAAACTGATGAAGTTGAAAGGATGTGGTGGGAAAGCCTGTTAGATGACAAAGAAATTAATCTAACGAACAACAGCAGTTGTCTGGGTTCTGGTTCAGCAGTTAACCAAGATCCCATCAAAAGTCTTTTTGTAGAGGACAACGCAGCAGGAGGGATAATGATTGGGGATGTGTTCTGTGAACAAGGACAAAGTTCTTGGGCTGGCATTTCTTTTGATGCAAACCTTCGGAATCAAATCGTTACAGAAATATACCGACAAGGACCCGAAGGACTTTAG
>PtrMYB119	
ATGGTAAGCTCATTAGGAGTAAGGAAAGGTGCATGGACCGAAGAGGAGGATATACTTCTACGGAAGTGCGTAGAGAAATATGGTGAAGGAAGATGGTGTCAAATTCCTCTCCAAGCAGGTTTGAATAGATGCAGGAAAAGCTGTAGAATGAGGTGGTTGAACTATCTTAAGCCAAATGTCAACAGAGGGCAGTTTTCAGTGGGCGAAGTAGATTTGATTATCAGGCTACACAAGCTACTTGGCAACAGGTGGTCATTGATTGCCGGTAGACTTCCAGGAAGAACAGCAAATGATGTCAAGAATTATTGGAACACAAACCTGCGTAAGAAGGTGGTTTCTAGCACGAGAGAAGCTCAAACAGAACCAGAACCAAAAGCAATAACAAAAGACAACATAATAAAGCCTCGACCTCGGAACTTCAAAAATTTATGTTGGTTAAGAGCTGGAAAAGGAACTCCATTTATTAATGTTGGTTCTCAATATGGGGACGATCTTTGCAAGCCATATTCTACCATAGCATTTCCACCTTCCGATACTGATGAAGTTGAAAGGATGTGGTGGGAAAGCCTGTTAGATGACAAAGAAATTAATCTAACGAACAGAAACAGTTGTCAAAATAGTTGTCTGGGTTCTGGTTCAACAGCTAACCAAGAGCCCATCAACAGTCTTTTTGTAGAGGCCAACCCACCAGGAGGGATAATGATTGGGGATGTGTTCTCTGACCAAGGACAAAATCGTTGGGGCGACATTTCTTTTGATGCAGACCTTTGGAGTCTAATCGATACAGAAATAGATCAACAATGA
>PtrMYB117	
ATGGTAAGCTCATTCGTAAGGAAAGGTGCATGGACCGAAGAGGAGGATATACTTCTAAGGAAGTGCGTCGAGAAATATGGCGAAGGAAGATGGTGTCAAATTCCTCTCAAAGCAGGTTTGAATAGATGCAGGAAAAGCTGTAGAATGAGGTGGTTGAACTATCTTAAGCCAAATGTCAAGAGAGGACAGTTTTCAGTGGGCGAAGTAGACTTGATTATCAGGCTACACAAGCTGCTTGGCAACAGGTGGTCATTGATTGCCGGTAGACTTCCAGGAAGAACAGCAAATGATGTCAAGAATTATTGGAACACAAACCTGCGTAAGAAGGTGGTTTCTAGCACCAGAGAAGCTCAAACAGAACCAGAACCAAAAGCAATAACAAAAGCCAACATAATAAAGCCTCGACCTCATAAATTCAAAAGTTTATGCTGGTTAGGAGGAAAAGGTATTCCATTTTTCAATGGTGGTTTTCAATATGGGTACGATCTCTGTAAGCCATGTTCTACATCAGCATTGTCCCCTTCCGATATTATTGAAGTTGAAAGTATGTGGGGGGAAAGCTTGTTAGATGACAAAGAAATTAATATATCGAACAACAAACGATGCCTAGGTTCTGGGTCAGAAGCTGACCGAGAGCCAATCAACAGTCTTTTTGTAGAGGACAACGCTCCAGAAGGGATATTAATTGCGGACGTGTTCTGTTGTGAACAAGGACAACATTGTTGGAGTGACCTCTCTTTTGATGCCGACCTCTGGAATTTAGTCAATACTTGA
>PtrMYB113	
ATGGTGAGTTCATCAGGAATAAGGAAAGGTGCATGGACCAGAGAGGAAGATATACTTCTAAGGGATTGCGTTGAGAAATATGGTGAAGGAAGATGGCATCAAGTTTCTTCCAAAGCAGGCTTGAATAGATGCAGGAAAAGCTGCAGGTTGAGGTGGTTGAGTTATCTCAAGCCAGGTATCAAGAGAGGACAGTATTCTGAGGACGAAGAAGACTTGATTATCAAGCTACACAGGTTGCTTGGCAATAGGTGGTCATTGATTGCTGGTAGACTTCCAGGAAGAACAGCAAATGATTTAAAGAATTATTGGAACACAAACCTGAGTAAGAAGGTGGTTTCTGGCACCAGAGAAGCTCAAACAAAACCAGAACCAAAAGCAATAACAAAAGCCAACATAATAAAGCCTCGACCTCATAAATTCAAAAGTTTATGCTGGTTACGAGGAAAAGGTATTCCATTTTTCAATGGTGGTTTTCAATATGGGTACGATCTTTGTAAGCCATGGTCTACATCAGCATTGTCCCCTTCCGATATTATTGAAGTTGAAAGTATGCGGTGGGAAAGCTTGTTAGATGACAAAGAAATTAGTGTATCGAGCAACACCGGATGTCTACGTTCGGGGTCAGAATCTGACCAAGAGCCCATCAAAAGTCTTTTTGCAGAGGACAGCGCTCCAGAAGGGATGAGAATTGGAGACGTGTTCTGTGAACAAGGACAGCATTGTTGGAGTGGCAATTCTTTTGATGCAGCAGACCTTTGGAATTTAGTCAATACTTGA
>PtrMYB181	
ATGAGAAAACCATGCTGTGATAAACAAGGAAATAACAAAGGAGCTTGGTCCGTGCAAGAAGATCAGAAGCTCATTGATTATATTAAAACTCATGGTGAAGGTTGTTGGCGATCTCTCCCTATGGCTGCAGGTTTGCACCGCTGTGGCAAAAGTTGTAGGCTAAGATGGATAAACTATCTTAGGCCAGACATAAAACGTGGTAACTTTGGCCAGGATGAAGAGGACCTCATTATCAAGCTACATGCCCTCCTTGGAAATAGGTGGTCATTGATAGCAGGAAGATTACCAGGAAGAACTGATAATGAGGTGAAGAACTATTGGAACTCCCATTTAAAGAAAAAGCTGATAAACATGGGAATAGACCCAAATAATCATCGGTTGAACCAAATTCTTCCTCGTCCTCAAACTGAGCCTGCTCCTGTTCTTGCAACATCAACTACTACGGGGTCTAAGAATACTATTACCACAAGCAAACCAGAGAAATCATCAAATGATGACAGTGATAGGGTTTCCGACACAGCCAGTTGTCTTGAAGATGATTATAAGTCTTTGGTGAAACAGCAAGTTGCTACTTCTGGTTCCTCGAACATTAATCTTGATCTCACCATTGCAGCTCCAGCTTCTCCTGGTCATAAGACCAGTTTTGGAAACGAGCAACAAAATTGCAATTGGGGCAAAACTTGCCAAGTTGAGAGCGAGCCAACATCATTGCCGACTCTAATTCTTTTTAGATGA
>PtrMYB152	
ATGGGAAGGCAACCATGTTGTGACAAAGTTGGGTTGAAGAAAGGGCCATGGACTTCTGATGAGGATAAGAAACTCATTACCTTCATCCTCGCTAATGGTCAATGTTGCTGGAGAGCTGTTCCTAAGCTTGCAGGATTGTTAAGGTGTGGGAAGAGTTGCAGGCTGAGATGGACAAACTATCTCAGGCCAGATTTGAAGAGAGGTCTTTTATCAGAATACGAAGAGAAGATGGTGATTGATCTCCACGCTCAACTTGGCAACAGATGGTCTAAGATTGCATCACATCTACCCGGCAGAACTGATAATGAAATCAAGAACCATTGGAATACTCACATCAAGAAAAAGTTAAGGAAAATGGGAATTGATCCTCTCACTCACAAGCCACTCTCTACCATTGAAACACCGCCGTCACCACCACCACAGCAAGAAGTTCAAGTGCAGGAGAAAATACAAGAAATAGAGCAGCAAGCTGTACAACAGTCTTGTTCCCCTAATATCGTATCTGAACTGGACCAAAATAAGGAACCTGAGACATCATTACGATCAACAGTAACTCAAGAGGAAGAGATCAATAACATGGCCGCAAGCACATATGGCACAATGGAGCAAACGGATGGTTTTTGCATAGATGAAGTTCCGCTAATTGAACCCCATGAAATCTTAGTCCCTTGTGGACTTTCTCCTTCATCAACCCCAGCCCCAACCTCTTCATCATCGTCATCGACATCATCTTCTTCTTCTTCATATGGTTCAAACAATATCCTTGAAGACTTGCTACTGCCAGATTTTGAATGGCCTATTAATAATGTCGACATTGGCTTGTGGGGTGATTACCTGAACAGTTGGGATGTGCTAATCAGTGATGCTGTCGGTGATTGGAAGCAAACAACAATGTTTGATCCTCCTCTCAATCAGTGCTCAAGAATGATATTGGATCAAGATTCTTGGACAAATGGGCTCTTGTGA
>PtrMYB101	
ATGGGAAGAAAGCCAGGGTGTTCAAAGGATGGTCTCAACAAAGGAGCGTGGACACCTCTTGAAGATAAAATGCTTATGGATTATTTAAAGATCCATGGTGAAGGCAAATGGAGCAATATTGTCAAAGAAACAGGACTTAAGAGATGTGGAAAGAGCTGCAGGCTTCGTTGGATGAATTATCTGAGACCTAATATAAAGAGAGGCAACTTCTCTGAGGATGAAGAAGACCTCATTATCAGGCTGCATAAGCTCTTAGGCAACAGATGGTCTCTGATAGCAGGAAGACTTCCTGGACGAACAGATAATGAGATAAAGAATTATTGGCACACCACTATTGCTAAGAAGGCACAGCATAGGCAACTCCGGGGGCAGCCGAAAGTCGATAGGAAACAAATAGCATCGGGATCTCAAAATGGGGCGGCGTCAAATTTAAAGAATCAGAGCACCATTGAATCACAGTGCACTACCGGGATGGTTGCTGCCACCACTACATTACAGGAAAACACAGCTCAAGATCATCAAGATAGTATTGCAATCCCAAAATCCACCAACAGCGACTTGCAACTTGATATGCCTAAGACATATGAAAATGAACCATCAAGCAAGGGGTCTCAAAATGGGGCAGCATCAAATTTCAAGAATCAGAGCACCATCGAATCACAGTGCACTACCGGGGTGGTTGCTGCCACCCCTACATTACAAGAAAACACAGCTCAAGATCATCAAGATAGTATTGCAATGGCACAATCCACCAACAGCAACTTGCAATATGATATTCCTAAGACAAATGAAAATGAATCATCAAGCAAGGGGTTGGCATCTGGGGAGGATGATAATTCATCCAACATTATGATGTATTACGATTACATGGAGGACTTCAGCAAGATTCTTGATTCAGACTTCACAAAGTTTAGTGACGTCCATGATATTATTAGCACTGACCATCATTCCAATAACACCATTGAGGTAAACGGCGATCATCATGGTGTCTCTATTAACGGATGCAAATCAAGAGAAACAGCAGAGTTTCCTGGGAAATTAGTGGAGTCGGATCATTGGTCTAGCAATAAATGTATTCAAGCTGACCAAGGTTTTGATTTCATGTCATTGCTTTCATTTCTTGATTCAACCGATGACGAATGGACAGCAGATGCTTTAGGTACTAAAGTACTTTAG
>PtrMYB087	
ATGGGAAGGAGTCCATGTTGCTCCAAGGAAGGACTCAACAGGGGAGCCTGGACTGCCTTGGAAGACAAAACACTGATGGCTTATATTAAAGCCCATGGAGAAGGCAACTGGAGAAACCTCCCCGAGAGAGCAGGTTTGAAGAGATGTGGTAAGAGCTGTAGACTCAGATGGTTAAATTATCTTAGACCAGACATCAAGAGAGGCAACATTTCCCATGATGAAGAAGAACTCATTATCAGGCTCCATAACCTTCTTGGTAACAGATGGTCCGTAATAGCTGGAAGGCTACCTGGGCGGACAGACAATGAAATCAAGAATTATTGGAACACTACTCTGGGGAAAAAAGCTAAAGGCGAATCATCTTCACAATCCAAACAAAGCTGTCAAAGCAAATCTAGAGCAATTAAACCCATGACCAGCACCCAACCATCAAAGTCAACACAGACAACCCAAGTAATCCGCATCAAGGCCACTAGGTGCACCAAGGTTTTGCTCTCATTACAGTCACCACCACCGACACGGACACCACTACCACCACCTGAAATTCTCTCCTCAACAGCCATGAACGACCCCTCTCAAGCTTCCTTGATAAATCATCAACAAGATGGTCCAAATTTTCATTGCGGAACTGAAGAGGTTCATGCATGTCATGATGGCTCAGATTTCTTCAATTTCGGGAAGTGGAATGAAATTCAACCAAATGATATAGACGGAGATACACTAATGAAGAGTGGTTGTAACCGGAATTTGTCCAGGGGTTCTGAATGTTCCTTGGGCATATTTGATGACCTCATGTTCAAGGACTGGGCACTGAATCATTGTCCTGAAGACAATGCAACTTTGGACCTAGAGTCTCTCGCACATTTGCTTGATTCTGAAGAGTGGCCATGA
>PtrMYB086	
ATGGGAAGGAGTCCATGTTGCTCCAAGGAAGGACTCAACAGAGGAGCCTGGACTGCCTTGGAAGACAAAATACTGATGGCTTATATTAAAGCCCATGGAGAAGGCAACTGGAGAAACCTCCCCGAGAGAGCAGGTTTGAAGAGATGTGGTAAGAGCTGTAGACTCAGATGGTTAAATTATCTTAGACCAGACATCAAGAGAGGCAACATTTCCCATGATGAAGAAGAACTCATTATCAGGCTCCATAACCTTCTTGGTAACAGATGGTCCCTAATAGCTGGAAGGCTACCTGGGCGAACAGACAATGAAATCAAGAATTATTGGAACACTACTCTGGGGAAAAAAGCTAAAGGCCAATCATCTTCACAATCCAAACAAAGCTCTCAAAGAAAATCTAGAGCAATTAAACCCATGACCAGCACCCAACCATCAAAGTCAACACAGACAACCCAAGTAATCCGCACCAAGGCCACTAGGTGCACCAAGGTTTTGCTCTCATTACAGTCACCACCACCGACACGGACACCACTACCACCACCTGAAATTCTCTCCTCAACAGCCATGAACGACCCCTCTCAAGCTTCCTTGATAAATCATCAACAAGATGGTCCAAATTTTCATTGCGGAACTGAAGAGGTTCATGCATGTCATGATGGCTCAGATTTCTTCAATTTCGGGAAGTGGAATGAAATTCAACCAAATGATATAGACGGAGACACACTAATGAAGAGTGGTTGTAACCGGAATTTGTCCAGGGGTTCTGAATATTCCTTGGGCTTATTTGATGACCTCATGTTCAAGGACTGGGCACTGAATCATTGTCCTGAAGACAATGCAACTTTGGACCTAGAGTCTCTCGCACATTTGCTTGATTCTGAAGAGTGGCCTTGA
>PtrMYB088	
ATGGGTCGAGCTCCTTGTTGTGATAAAAACAATGTGAAGAAGGGACCATGGTCACCAGAAGAGGATGCTAAGCTTAAGGCTTATATTGACCAGTTTGGTACTGGAGGAAACTGGATTGCACTTCCTCAAAAAGTTGGGCTTAAGAGATGCGGAAAAAGTTGCAGACTGAGATGGTTGAATTACTTGAGGCCTAATATCAAGCATGGTGGATTCTCTGAAGAAGAAGACAATATCATCTGCAGCCTCTACATTAGTATTGGCAGCAGGTGGTCCATAATTGCTGCACAATTACCGGGAAGAACAGATAACGATATCAAGAACTATTGGAACACAAGACTGAAGAAGAAGCTACTTGGAAGGCGCAAACAATCTAGCAACAATCGGCTATCATCCACGAATCCAGATGCCAATGGCGTAGAAGATAGCTCATCTTCACAGGCCTTAAGCAACTCAGCACTTGAAAGGCTCCAGCTGCATATGCAGCTTCAAAGCCTTCAAAACCCTATCTCTTTCTACAACAATCCTGCACTGTGGCCCAAGTTGCATCCTTTCCAAGAGAAGATTCTCCTTCAATCTTTGAGTGAAATCTCTAACCCTCTTATGCAATATGCCTTCCCTAGTACTCAACAAGGGGATGCGCAAAAGGTTGATATCTATGGGCAGCTAGTGGATCCCGACACACTTCAACAAGGTCATCCAAAATTCAGCAATTCAAACGTAGTCAGCTTGGAGAATTCTATGAATGTTATAACATCCTCGGACAGTCCTCTTCCCTTCACCAATGGTAAAAATGTAATGGACTTGACTATTGTGCCAAGAGCAGGCATGGCAGACCAATCTGATGCAGCGGTCCAGCCTGTCTCAAATTTCCAATCTGAGCTCGAAAACTTTCTCAACAACAAAACATCAGGTTTTACTGCACAGGGGGATCAGATTGGTGAATTTGATTGTTTCAAAGAAATGAATGGTTCTAGGGACAACATGAATTGGTGGTCTAATGACTTTGAGACAAAATCAGCGTCCTCAAATTCTTGGGATTCCACTTCTGTTCTTCAGTCTGAAGGGATGTTTCAAGATTATGAATTAGGTTATAATATGTAA
>PtrMYB084	
ATGGAGAGTAGAGAAGCAAAGCCTAAGGCCAAGAAAGGTTTGTGGAAACCAGAGGAGGACTTGATCCTGAAAACATATGTAGAGACTCATGGTGAAGGCAACTGGTCAACTGTGTCTAAGAAATCAGGTTTGATGAGAGGTGGCAAAAGCTGCAGATTAAGGTGGAAGAATTATTTAAGACCCAATATTAAACGAGGTGGGATGTCCCAAGAAGAAGAAGATATGATAATTAGGATGCATAAGCTTCTTGGTAACCGGTGGTCACTTATTGCCGGTCGACTTCCAGGTAGGACAGACAATGAGGTGAAGAACTACTGGAATACCCATTTGAACAAGAGATTGCCTTCAGGCAAAAGAAAAAGTACCGACTCAAACCCAGATCAGGACGACAATAACACCAAGGAGAACAAAAGCAAGAGACTCCGTGCACTTGGCGATTCCCAGCCCACTGGCAACACGAGTCCAATAGGCAGCACTGAAGAATTGGAAGGGAAGAACCAAGAGAAAGAAGAGAGAAGTGCTGTAAGTGATGTATGGGCACAACAAGATGCACAGAGCATGATGAACTACTACATAGAATCTCCAATGGTGCCAGACAACAATGCTACTTTTGTCTTTGACGATGAGCCTTTCTTAGCCTACTGGGATTCTTTTGTTTTGTTTGAATCAGTAGGCTGTGGTGGTGACTGGTGA
>PtrMYB058	
ATGGGGAGAGCTCCTTGTTGTGAAATGATGGGGTTAAAGAAGGGACCTTGGACTCCCGAAGAAGATCAAATCTTGGTATCTTACATTCGAAGTTATGGGCATGGAAATTGGCGAGCACTCCCTAAACAAGCTGGTTTATTAAGGTGTGGTAAGAGTTGTAGGCTTAGGTGGATAAATTACTTACGTCCAGACATTAAACGAGGAAATTTCAGCAATGAAGAGGAAGAAACTATCATTAAGCTACATCAAATTCTTGGAAATAGATGGTCTGCTATAGCAGCAAGATTACCTGCAGGAAGAACAGATAACGAGATAAAGAATTATTGGCACAGCCATCTAAAAAAGAGATTTCAACAGAATATGGGACGCCCAACTGAACATTGCAGAAAAACACCAGAAAGGGCAATGGTTAATAACACTAGTTCATCGCAGCCTGCGAGTTTCAAGGTTCATCAAAGTAAATGTCAAAGGCAAAGCCCCTCGGATAATGCACCAATTTTCCAGGAAGCTTCGTCCCAAGAAATGTTTAGTTCTATGGCCACGATGGAAGCCATGAATGGTTTCAGTGGTAAAAATGATATAGAGGAGTTTTGGTATGAACTTCTCGTGAAAGCAGGAAACTCAGGAGAAGCGTTTGAAAGCTGGGGACAATTTGGATAG
>PtrMYB232	
ATGAGGATCATGATAAAGGGTGGAGTGTGGAAGAACACGGAGGATGAAATACTAAAAGCGGCGGTTATGAAATATGGAAAGAATCAGTGGGCTCGTATTTCTTCTCTTCTTGTTCGTAAATCTGCTAAGCAATGTAAAGCTCGTTGGTATGAGTGGCTTGACCCTTCCATTAAAAAGACTGAGTGGACTAGAGAGGAGGATGAGAAATTACTACATCTTGCTAAGCTCATGCCCACTCAGTGGAGGACGATTGCACCTATTGTTGGACGGACTCCATCGCAGTGCCTTGAGCGTTACGAGAAGCTGCTTGATGCAGCTTGTGTTAAGGATGACAACTATGATCCTGGTGATGATCCACGGAAATTGCGCCCTGGTGAGATTGATCCAAATCCGGAATCTAAGCCTGCACGTCCAGATCCTGTTGATATGGATGAGGATGAGAAGGAAATGCTCTCGGAAGCACGAGCTAGGTTAGCAAATACTAAAGGTAAAAAGGCTAAAAGAAAGGCTAGGGAGAAACAGCTTGAAGAAGCTAGGAGGCTTGCTTCCTTGCAGAAAAGGAGGGAACTGAAGGCTGCTGGTATTGATAATAGGCATCGAAAGAGGAAAAGAAAGGGTATAGACTATAATTCTGAAATCCCCTTTGAGAAAAGACCTCCTCCTGGATTTTATGACGTTGCTGATGAAGATAGACCTGTGGAACAACCTAAGTTCCCAACCACCATTGAAGAACTTGAGGGGAAAAAAAGGATGGACATCGAAGCACAGTTAAGAAAGCAAGACATGGCAAAGAATAAAATTGCTGAAAGGCAAGATGCCCCATCAGCTATACTGCAAGCAAACAAGCTGAATGATCCGGAAACAGTAAGGAAGAGGTCAAAATTGATGCTTCCTGCACCACAGATTTCAGATCATGAATTGGAGGATATTGCAAAGATGGGGTATGCTAGTGATCTTCTTGCAGGAAGTGAGGAACTCACAGAAGGGAGCGGTGCAACACGTGCTCTTTTAGCAAACTATGCCCAAACACCACGCCAAGGAATGACACCGCTACGAACCCCTCAAAGAACTCCTGCTGGCAAGGGTGATGCTATAATGATGGAAGCTGAAAACCTAGCACGGTTGAGGGAGTCGCAAACACCATTGCTAGGGGGAGAGAATCCAGAGTTGCACCCTTCAGATTTTTCTGGTGTTACTCCTAAGAAACGGGAGATTCAAACACCAAACCCAATGCTGACTCCTTCTGCAACTCCTGGCGGTGTTGCTCTTACGCCCAGAATTGGTATGACACCGTCAAGGGATTCTTTTGGGATGACCCCAAAAGGAACTCCCATCAGGGATGAACTCCATATAAATGAAGATATGGATATGCATGATAGTGCAAAACTTGAGCAACGAAGACAGGCTGATCTGAGAAGGAATTTGATTTCTGGTCTTGGTAATCTTCCACAGCCGAAGAATGAATACCAGATAGTCATTCAACCGCCTCCTGAGGAAAATGAAGAACCAGAAGAGAAGATTGAAGAGGATATGTCTGATAGAATAGCCAGGGCAAAAGCTGAGGAAGAAGCTCGGCAGCAGGCATTACTTCGGAAGAGATCAAAAGTACTGCAGAGGGAACTCCCTCGGCCTCCTGCTGCTTCTTTGGAATTAATTAGAGATTCTTTGCTGAGAGCTGATGGGGATAAGAGTTCCTTTGTTCCTCCTACATCAATTGAACAGGCTGATGAAATGATAAGGAAGGAGCTTCTAGCCTTACTAGAACATGATAATGCAAAGTATCCACTTGAAGAGAAGCCAAGCAAGGAGAAAAAGAAAGGCTCCAAGCACCCTTCAAACAGATCTTCTGCTTCTATCCCTGTGATAGAGGACTTTGAAGAAGATGAGCTGAAACAAGCTGATAATTTGATAAAAGTGGAAGCTCAGTACATACGTGTAGCTATGGGCCATGAAGATGAATCCCTTGATGAATTTATTGAAGCACACAAAACATGTATAAATGACCTCATGTACTTCCCCACTCGCAACGCTTATGGTCTCTCCAGTGTTGCTGGAAATATGGAGAAACTCACAGCATTGCAGAATGAATTTGAGAATGTGAAAACAAGGTTAGAGGCTGAAAGGGAGAAGGCATTACGGCTCGAGAAGAAGGTTAATGTTCTCACACAAGGTTATCAGATGCGGGCAGAAAGGCAGCTTTTGCCACCAATTGAGTTGACCTTAAAGCAGATGGACACCTCTGGAACAGAACTAGAGTGCTTCCAAGCTTTGCAGAGGCAAGAGCAATTAGCAGCATCACACAGGATCAATGGTCTTTGGGAGGAAGTTCAGAAGCAAAAGGAGCTAGAGCAAACTATGCAAAGGAGATATGGGGATCTTGTGGCTGAGCTGGAAAGGATACAACAGCTCATCATTAATTACAGAGCACTAGCAATACAACAAGAAGAAATTGCTGCAAAGAATCGTGCACTTGAGTTGGCAGAAGCTGCAACAAAGCAAGCTGCCATACTGAACTCTGAACCTTTTGAACCTGTGACTCCAGATGAACATGGAAATTCTATGCCAGTTGGTTCATTTGACAAGAAAGTTTTAGAGCAGCAAATGGATGTTGATTCAGAGAAGGTGCACAGTGCACTGGCCACGGATACAAGCTTAACCAATAATGTGCCTTCTGATGAGGGGCAGATGACACTTGTACAAGGTAATGGCCATGAAGCTTCTGGTGCTAATCCCTCGAGTCCAGATGGAAATAACCAAAATGGAGTTCCAGTTCTGACAGAGAACTCAATAAACAGAGGAGATATTATATCTACTGTTGGTGTTGCAGTGGAGATTAAGGTGAATGATGCTTCTGTTGATGGGGATGCTGGTGATGTTATGAGCACAGAAATTATGGATGGCTTAGCTTCTGTTGAAGGAGAGAGTATCCAAGAAAGAGCTGATGACTTTGACAAAGCTGATATGATGGAGGTTTCCAGTGGCGGGGATGATAAAGTAAATCAAAAGAAGGATGAGGGAAAATTGCCTGTCATTTATGTGGATCTTACTAACTCTGATTAG
>PtrMYB060	
ATGAGGAATCTATGCTCAACAACTTCAACAAGGAGCAGGAGTGTACCTACACCATGTTGTAGCAAGGTGGGCATAAAGAAGGGGCCATGGACACCAGAAGAGGATGAGCTCTTGGCAAACTACATCAGGAAAGAAGGTGAAGGGCGATGGCGCACGCTCCCAAAGCGGGCAGGACTTCTCAGGTGTGGTAAGAGCTGCCGCCTCCGCTGGATGAACTATCTCAGGCCTTCTGTTAAGAGAGGGCGTATTGCCCCAGATGAGGAAGATCTCATTCTTAGGCTTCACAGGTTGCTTGGTAACAGGTGGTCTATGATAGCTGGGAGGATACCAGGGCGCACAGATAATGAGATTAAGAATTACTGGAATACCTGTCTCAGCAAGAAGCTCATTAGCCAAGGAATAGACCCTAGGACCCACAAGCCTTTAAAACCTAACCCCGATTCCTCAGAAATTGCAAATGTTCCAGTCCAGAATTCTAACCCTAAATCTTCTCCAGTGGATGAGAATGGGAGGGTCTATCGAACTGTAGCCACTAGAGTAAGTGAAAACTTTACAGTGACTAACCTGGATCAGTCTCCTAACCAGGTTGCTGCTGATGCTACAGAAAACTGGCCAAATCGTGATGGTTTTAATATGGGATCATTACAAAGTGGTTATGGACGAAAAAATGAAGATGATTTCATTGAAGATATTGGAAATGAGGACACTTTCTCCTCATTTCTGGATTCCTTGCTCAATGAAAATGTGTTAGTGTATCAACAACGACAACAGTTACAGCATCAAAATATGTTTGGGCCTTCTTCTAAGCTTGCGGTTTCTTCTTCACAAATTCTCAGTCACGCAAACATTTGGGAAGCTGAAGTCTCGCCTCCAATGGCAGCCTTAGGTGACAAAGGCGTGGGCGGGGCTTCAAATAGTCTTCCAGTTTGA
>PtrMYB061	
ATGAGGAATCTATGCTCAACAACTTCAACAAGGAGCAGGAGTGTACCTACACCATGTTGTAGCAAGGTGGGCATAAAGAAGGGGCCATGGACACCAGAAGAGGATGAGCTCTTGGCAAACTACATCAGGAAAGAAGGTGAAGGGCGATGGCGCACGCTCCCAAAGCGGGCAGGACTTCTCAGGTGTGGTAAGAGCTGCCGCCTCCGCTGGATGAACTATCTCAGGCCTTCTGTTAAGAGAGGGCGTATTGCCCCAGATGAGGAAGATCTCATTCTTAGGCTTCACAGGTTGCTTGGTAACAGGTGGTCTATGATAGCTGGGAGGATACCAGGGCGCACAGATAATGAGATTAAGAATTACTGGAATACCTGTCTCAGCAAGAAGCTCATTAGCCAAGGAATAGACCCTAGGACTCACAAGCCTTTAAAACCTAACCCCGATTCCTCAGAAATTGCAAATGTTCCAGTCCAGAATTCTAACCCTAAATCTTCTCCAGTGGATGAGAATGGGAGGGTCTATCGAACTGTAGCCACTAGAGTAAGTGAAAACTTTACAGTGACTAACCTGGATCAGTCTCCTAACCAGGTTGCTGCTGATGCTACAGAAAACTGGCCAAATCGTGATGGTTTTAATATGGGATCATTACAAAGTGGTTATGGACGAAAAAATGAAGATGATTTCATTGAAGATATTGGAAATGAGGACACTTTCTCCTCATTTCTGGATTCCTTGCTCAATGAAAATGTGTTCGTGTATCAACAACGACAACAGTTACAGCAGCAAAATATGTTTGGACCTTCTTCTAAGCTTGCGGTTTCTTCTTCACAAATTCTCAGTCACGAAAACATTTGGGAAGCTGAAGTCTCGCCTCCAATGGCAGCCTTAGGTGACAAAGGCGTGGGTGGGGCTTCAAATCGTCTTCCAGTTTGA
>PtrMYB062	
ATGAGTCTACAACACCTAATGAGTGACAAATATGTTTTCAACGGGTATCAAGACATGAACTTTTTGCCTTCACCTCCTCCTTCTCATCTTTCTCTCTCTCATGCATTTGGGGTTATGGGTCAACCAGGAGAGACAGGGACTAGCAATCCTCAAATGGGGTTTCAGATTTTGAGCCATCCAATGGGCCAGGACAGGAAACCACGGAGCATTCAACAGCTTGAAAGCAGGGGAGCTGATATGAGTGATGTGGACTTCGGCGTTCAAAAAAAGAGCTTGTCTTTGAATCCAGGTGAGGAAGAGGAGCTTAAAACCTCTGCTCTTGGTAGAAATGGGCATACAAAGCTTTGTGCTAGAGGCCATTGGAGACCAGCTGAAGATGCTAAGCTAAAAGAGCTTGTGGCTCAATATGGTCCTCAAAATTGGAACTTGATTGCAGAGAATCTTGAAGGAAGATCAGGTAAGAGCTGTAGATTAAGGTGGTTTAACCAACTGGATCCAGGAATTAACAGGAAGGCATTCACTGAAGAGGAAGAGGAGAGACTTCTAGCTGCTCATAGACTTTATGGCAACAAATGGGCTATGATTTCTAGGCTATTTCCTGGTAGGACTGATAATGCAGTTAAGAACCATTGGCATGTGATCATGGCCAGGAAACATAGAGAAAACTCCAGCGTTTACAGGAGGAGAAAGCCCACTTCTTCCTCTCAAATCCTCCCTAAAGGATCATTAAATGTCACTTTGCAAAACAATGCTTGCAGTGAATCAACAACCATCACTAGCACTATCGAGGAGTCTGGCTCAACATGCACCGATCTCTCTCTCACCCCCTCTTCGACCAAAGTACCTGCTAGACTTTTCACCAGGTTCAGTCCTCAAGGTTCCCAAAGGGGTTTATCGGCAGAGAAGGAAGCGACTGTGGGAAATGTGGATTTCGACGAGTTCTATGGCAGTAGCAATGGGTTTTATCAAAATGGGCCTATGATGGTGGTTACGCGTGTGGACCAATCTGGTCAGTCGGATTCAAACTCTGAAGATTCTGCAACTGGGTCGGTTGTCACCAACAGGGCCAATCTCTGTGAAAATAGGAATGAGAGAATCAACATGCCCTTCATAGACTTTCTTGGAGTAGGAGCTACATAA
>PtrMYB240	
ATGGGAAGACCTCCTTGCTGTGACAAAGATGGGATCAAGAAAGGTCCATGGACCCCTGAGGAGGACATCATCCTGGTGTCTTATATTCAAGAACATGGTCCAGGAAATTGGAGATCAGTTCCAACCAACACTGGGTTGTTAAGGTGCAGCAAAAGTTGCAGGCTTAGATGGACTAACTACCTCAGACCAGGAATTAAGCGAGGCAACTTCACACCCCATGAAGAAGGGATGATAATTCACTTGCAAGCTTTATTGGGTAACAAATGGGCAGCTATAGCTTCATATCTTCCCCAGAGGACAGATAATGATATAAAGAACTACTGGAACACCCACCTGAAGAAGAAACTAAAGAAGTTCCAGTCAGCTTGGGACCCTATGGCACAAGACTCAACAAGCAGTCAGTTTACCTCAAAAAGTTTCAATGATAGAAAGAGCTTAGATAATTTCACCACCAATTCCTCATCAGCCCTCAGGCCTAATCAGGCCTCCACATATGCATCAAGTACCGAAAACATTTCTCGTCTTCTTGAAGGTTGGATGAGATCATCTCCAAAGCCGAATAGTTCGAATTTTCTTCTCAAAGAAAATCGGGAGCAAGAAAATAACAGCCAGGAAAATAATGATCATGACATTGCCAATTCAGTGGCTATAAATTATCTTCAATCTTACAAGGAAAAACCTGAGCAAGAACGTGGTGATCTAATCTCTCATGAAGAGTTTGAGTCCATTTTATCACTCGAGAGCTTGCATAATGTTGCATGGGACAAGTCCTGTTGTGATTCTGGTACTGTTACTACCACCACTACTACGAAAGGTTTCCATATCTCTGCAAGTGATGAGAAGGAAAATATGACAATGATCGAGAGGAATCAGAAATCTGAGAGTACCCCCCCCTTATCATTTCTTGAGAAATGGCTCTGGGATGAAAATGGTGCTGGTCAAGTGGAAGAAATTATGGAACTCTCTCCAATATTCTGA
>PtrMYB059	
ATGAAATGCATTACGAATACTGAAGAAAACAAACACTCGAACTACTTAAAACAACTTTTTAGTAAGCTAATTAATGCGGTTTCTCTTGTTCTATTTTATTTTATTTCAGGAATGATGGCGGAATCACCATTCCAAGATGAAAGTGCCCTAAAGAAAGGGCCTTGGACGCCAGAAGAAGATCAAAAGCTCATTGATTACATTCAGAAACATGGCCATGGGAGTTGGAGAGCGCTTCCAATGCTTGCTGGGTTGAACAGGTGTGGAAAGAGTTGTAGGCTAAGGTGGACTAATTATCTGAGGCCTGATATCAAAAGAGGAAATTTTTCTGAGGAGGAACAGCAAATTATCATAGACTTCCATCAAGTCCTTGGAAATAAGTGGTCAGCAATAGCACAGCATCTTCCAGGGAGAACTGATAACGAAATCAAGAACTTTTGGAATACTCATCTAAAGAAAAAGCTTCTCCAAATGGGGATTGATCCTGTCACCCACAGGCCAAGAACTGACCTTAACATAATTGCAAACCTACCACAGTTGCTTGCTGCTGCTGCAAATTTCAGCAATCTGATGAATATTCCCTGGGATAACGCAATCAAAGCACAGGTAGATGCCACCAAACTCCAGTTGCTGCATAACATACTGCAAGTCCTAGGCAATAGTCCACCTCCAAACATGGAAGCGCTTAATAACCTCTTTGCATCACGAGACCATCAGCTATATGAATACCTCAGAATGAACTCTCAGTTAGAGGGACTACTAAAATGCGGCGAGGATGGTCTTTCTTCGCAAGGTATCAACGCTCAGGCTCAGTCCAACTTTCCAAATATTGATGCTCCTCAGCAACCATTCAGTGATCACAATCCAATAAAGGACTCAAAATCACGTACCCACAATAGTGACCAATTAGTCTCTTCATATGCTTTTCCAACTTCGAACACACTGCCCCAGTTGGTTTCAGCCTCACCTGAATGTTCATCAGCAAACACAATCAACCCAAATGATATTATTTCTAACCCTTCTAATGCCACTTCAACCACATTTGAAGCGTGGAGGAATCTTATGGATGATGGGGCAAATGACAATTATTGGATAGATATAATTGACCAAGCATCTTCGCAGCCATGGCCAAACTAA
>PtrMYB168	
ATGGGTCGCTCACCTTGTTGCGAAAAAGCACACACCAACAAAGGTGCCTGGACTAAGGAGGAAGACCAGCGCCTAATAGACTACATCAGGGTCCATGGTGAAGGTTGCTGGCGCTCTCTCCCAAAAGCTGCAGGATTGCTTAGATGCGGGAAGAGCTGTAGATTGAGGTGGATAAACTACTTGAGGCCTGATCTTAAAAGAGGGAATTTCACTGAAGAAGAAGACGAGATTATTATTAAGCTCCATAGTTTGCTAGGAAACAAATGGTCTTTAATCGCTGGGAAATTACCAGGAAGAACGGATAATGAGATAAAGAACTACTGGAACACGCATATCAAAAGAAAGCTAGTTAGCCGTGGCATTGACCCACAAACACACAGACCTCTCAATGAGAAAACCACCACCACAACCACCGCTACTTCCACCACCAAAACCACCCAGTTAAACTTTAAAAACACCCCACCTCAATCACTAGCTGAAATCAGTATCTTAAAAAGCCAACTTGATTCAAAATACAACTCCACCAAAAGCAATGACTTTCTTAGCAGTCTGTACTCAAGTTTCAAACCCAAGAAAATAGAGACCGCTTCTCTTGAAGAAAACAACTGCACAAGCTGTAGCACGACAACTGATGAAGAACAACAACAAAAGAGGGAGAGTCATCATGATCAAGATATCAACTTGGACTTAACTATTGGGCTGGCTCCAACAACCAAAGGAGAGTCAACTCATACTTCTTCCAACTCGGCAGAGTCCAGACTACAACAACCAGTTTCTTCTCGCCAGTTATTTGGTAGTGTGTCAACTGGGCCGGGTTGTTTGTGTTGGCAATCTGTGGGTGCAGGATGGGAGTCGTGCAGGGATTGCCAGAATCATAGATATTATTGTTGGAAGTAA
>PtrMYB229	
ATGGGAAGAGTACCTTGCTGTGACAAAAATGGACTCAAGAAAGGTCCTTGGACCCCAGAAGAAGATCACAAGCTCATCAGTTTTATTCAACTTCACGGACCTGGCAACTGGCGGTCCCTCCCCAAAAATGCAGGGCTTCAAAGATGTGGAAAGAGCTGTCGCCTTCGTTGGACAAATTACCTGAGACCTGATATCAAGAGAGGAAGATTTTCATTTGAAGAAGAAGAGACTATAATTCAACTTCACAGTGTTTTGGGAAACAAGTGGTCAGCTATAGCAGCTCGTTTGCCAGGAAGAACTGACAATGAAATCAAGAATTACTGGAATACTCATATAAGAAAAAGGTTGCTTAGAAATGGAATTGATCCTGTGACTCATGCCCCACGTCTTGATCTTCTTGACCTATCCTCCATTATAAGTTCAGCTTTGTGCAACCCATCAACACTTCTCAATCTGTCAACCTTGGTGGGCAACACTCAAGCCCTACTAAATCCTAATATTTTAAGACTAGCCACCACTCTATCATCATTGAAACAAGAAAATTCGGACATGTTTTTGCAGAAACTACAAGAAAACCAGCTTTTCAACCCACTGTTACAAAACCAAGATGTCCCTTCATTATTTTCACAACCTAGGCAGTTTCATAATCTAGCTCAACAAGTTCCTGCTTGTACTACTGCTACTACATCTACTGGCGGGTTTATAGACCAAACAACACAAGTCATGCAAGCAAATGTAGAAGGGTTTTCGTCGAATCCGACGAGCACTTTCAACTGCCAAAATTCCCCAGAAAACTTCGTGCCTTCAAGTTTGAATGAGAGTTTGGTTTCACTGCCAAACTTTTATTGCAATGGTACTACTACAGATCCTACAGTTCCTGAACCTGGAGAGCACTCAGGATTCCAATCAGCAAACAATGGATATCAGAACTTCAGCATCGACTCAGTTATATCAACGCCTTTAATGAGCCCGGATCCATTGAACTCATCATCAACTTATCTCAACAGCAGCAGTACTGAGGATGAGAGGGAGTGCTACAGCAGCTTGTTGAAGTTTGAAATTCCTGAGAGTTTGAACATTGATGATTTCCTGTAA
>PtrMYB065	
ATGGTCAAAGCAACCTTGGTTGATAAAAATGGACTCAGGAAAGGTGCATGGAGTAAAGAAGAAGATGATAAGTTGAGAGTTTATGTTCAGAAATATGGCCACTGGAATTGGCGACAACTTCCCAGGTTTGCTGGTTTATCAAGGTGTGGCAAGAGTTGCAGATTAAGATGGATGAACTATCTCCGGCCGGACGTGAAGCGTGGCAATTTCTCTGATGAAGAGGATAATTTGATCATTCAAATGCATGAAGAACTTGGAAATAAATGGTCTATCATTGCTGGGAAATTACCTGGAAGAACAGACAATGAGATTAAAAATCATTGGCACACCAACTTGAGCAAGAGAGTGAAGCAAAGCCAATCAGTTTCTTCTGAGTTGGTGAATAAAGAGCAGTCAAGTGAAACTTCAGAGTCTGAAGATAGTCAAGCAGAAAAGTCCGAAACTGAAAGTGTTTCTGTCAATACTCCATCAGAACCTGATCGTCACCCGAAAATTGTAGAGAACATTCCTTCACCTCAAGAAATATCCTGCAGTGAGTTATCCTCCATGAATAATGATTATGTGTCAGGCATGAATGGTGCTGCAGATAGTTTCTCTCCAATGGAAATATTTCAAGATTCAGGTTTCTGGAACCAGCCATTTATAGCCGACAACAATGACAGCCAAGATGGTTATCATTCATTGTTATTCACAGAAGAAGTATACATGCCATCCTATCCATTCAACTATGACGATGATAGTATGAATTGGATCCAGCAAATGATGCAGGAACTGCAAGATAGTTATTAA
>PtrMYB064	
ATGGTGAGAGCTCCTTACTTTGACAAAAATGGAGTAAAGAAAGGTGCATGGAGTGAAGAAGAAGATGATAAGTTAAGAGAACATATTGAGAAATATGGCCTTTGGAACTGGCGTGAAATCCCCAAGTTTGCAGGATTATCAAGGTGTGGCAAGAGTTGCAGACTAAGATGGATGAATTATCTCCGCCCGGATGTAAAACATGGCAACTACACCAAAGAAGAAGAAGATTTAATCCTCAAATTACATGAAAAACATGGAAATAAATGGTCCATAATTGCTGCAAAATTACCAGGAAGAACAGATAATGAAGTGAAAAACTACTGGCACGCCCATCTGAAGAAGCGAACGGTGGAAAAACAAAACACATTGGTGTTGAAAGAGAAATCTAGTGGTTTTACTTCTGAAAGTGAAGGCAGCCAGATGAATAAAGAAATGGAAGCTAAAACTGTAGTTTCCTACACTCCCTCTAACCCAATTTTAGAGAGCACTCCATTATCCCCAGAAACATCTTGCAGTGAGCTCTCCAACTTGAGCACTGATTTTGCTCCAAAACTTCCTGTATCAGCTGGCACAAACAGGAATAATATTGCAGAAGATGTTCTCTCTTCAGTGCCAACATTTGACGAGTCCATTGGAAATTTTTGGACTGAGCCATTTGTAGCAGATAGTGCCTACGACCAAGATAATTTTCCAGGGCTATCTTTTTATCAAGAGGAGCCCTTTGTTTCATACTATGATGATGGCATAGATTTCTATTATGAAATGATGCAAGAACTGCCAGGGAACAATTAG
>PtrMYB063	
ATGGCGAGAACTCCTTGCTGTGATAAAACTGAACTAAAGAAGGGTGCTTGGACACCAGAAGAAGATATGAAGCTAATGGCTTATGTTACTAGATATGGCTCTTGGAATTGGAGACAACTTCCCAAGTATGCAGGTCTACAAAGGTGTGGCAAAAGTTGCAGATTGAGATGGCTGAATTATTTGAGGCCAAATATCAAGAGAGGGAATTACACTAAAGAAGAAGAGGAAATCATCATCAGCTTGCATGAAACACTGGGGAACAGGTGGTCTGCTATCGCTGCCCAGTTACCTGGAAGAACTGACAATGAGATAAAGAACCATTGGCACACAAATCTGAAGAAACGATTGAGCGAAAAATCAGTGGAAGCAACACGATCGTGCTCAGATGATGACAAGGGCCAGGAGAAAGACACAGGAGAGACAGAAGTCAATAAACAAATTCCTGCGAATAGTGCTCAAATAATTGAAAGCTCCTCAAGTGCATTGTCTCCCCAGGCATCATCTGGTGATTTTTCAACCACAGATAACATAGCGGCAACAAACATGGACCTCGTTTCTGACGATGATTTGTCTTTCCTGGAGGCATATGAGATCCCTAGTGGGAATTTCTGGACAGAACCTTTCTTGTCCGATGATTATTTCATGCCTAATGATTTCTTGGCACCCTTGGTGAACCCGGATTCACCAATTTTTGATGGCGAGATTTCAAGCCCTTTTGCTTTCATCAATACGGAGGATTATAACTTATACTGA
>PtrMYB085	
ATGATGGGTAGGGGAATTGCTGAGCAAGGGTGGAGGAAGGGTCCTTGGACTCCTGAAGAGGATAAGTTGCTTAGTGAATATGTGAGCTCGAACGGTGAGGGAAGGTGGAGTTCTGTTTCTAGGTGTTCAGTGCTTAACTTTGGTGGAAAGAGCTGCAGACTGAGGTGGGTGAATTACCTTAGGCCAGGACTCAAGAGAGGCCAAATAACACCACAAGAGGAAGGCATCATTATTGAACTACATGCTCTCTGGGGCAACAAGTGGTCAACTATTGCTAGATACTTGCCTGGTAGAACAGATAATGAGATAAAAAACTATTGGAGAACCCATTTCAAGAAGAAAGATAAATCCTCTCAGAAACAAGAAAAGCGAAAAGCTCTGATTCTCGAACAGGAAGTGCAACACCACCAGCAGCAGCAGCAGCAGCTAGAAGCAGGTGAAATGAAAATGGTCAACACCATTGATCATGTTAAGATGCATGAAGCACAAGAAATGTATTTCATGTACCACAATTTGGAGGATCAATGCTCGCCTGTGATGACTCAAGATGTCGCATCTTGGGCAGACTTTGTTGTTGAGGATTATTATGGACTATGGGGTGGCTTGTGGAACTTAGATGATCATCCACAAGGTTAA
>PtrMYB057	
ATGGGCAGATCTCCTTGTTGTGAGAAAGAACACACCAACAAAGGTGCCTGGACTAAAGAAGAAGATGAACGTCTCATTAATTATATCAAATCTCATGGTGAAGGTTGTTGGAGGTCTCTCCCTAAGGCAGCTGGTTTGCTTAGATGTGGCAAAAGTTGTAGACTGAGGTGGATAAACTACCTAAGGCCTGATCTCAAGAGAGGAAACTTCAGTGACGAAGAAGATGAACTCATCATCAACCTTCACAGCTTACTTGGAAACAAGTGGTCTCTCATTGCTGCTAGGCTGCCAGGAAGAACTGACAATGAGATAAAGAATTATTGGAATACTCATATCAAGAGAAAGCTCTTTAGCCGTGGAGTTGATCCTCAAACTCACCGTCCACTCAATTCCACCACCACCTCCTCCACCACTTCCACCACCACAAACAGCACCAACAATAAAAATAGCAACATGGGCACCAAAAGGATTACTAACTTTAAACTTGAAGAACAAAACTATTTATTTGTTCAAGCCCAGCCAGAGTTTATGATGAGCAACATAGTCAAGAAGGCTAGCGATTCAAGTATTATCAAGGTAGGTGGCAGCAGTGACTCTGCTGAAGATTCCAATAGTAGCAGTGGCGTGACAGCAGAATTAGAAGTGCATCCAAATCATAAACTCAATCTTGAGCTCTCTATTGGTCTTCCATGTCAATCTCAACTTTCTTCTGTCAATGATCTTAATGATTCAAAGCAAGCAAACCAACAGCATCAAGAACAAGTAGTCACATATCAATTGTTTGGGACCCCTGCTACTCCCACCTCCAGTGCCCCTGCTGTTGTTCATAGAACAGCATGTTTGTGTTCTTACAATCGAGGGTTCAAGAACAGTCAAGCATGTAGTTGTTGTAATGCCGTGGAAAAATTTGTAACAGCTGATAGTCTTTATAGATTTTACAGACCTTTGGATGCTTGA
>PtrMYB228	
ATGACTCATACTGCTGTAGGGTGTTTTAAGGTAAAGGACGTGGAGTCTAGAAATGGAGTCTCACGTCCGGAGATGATGAGTATTTCACAGAAGTATCAGAATTTGTGCTTGAAAAGAGGGGCATGGGATCCTGATGAAGATCAAATATTGAGAGCTTATATTAAGAGATATGGCACTCGGAATTGGAATGAGATGCCGAAAGCTGCTGGTTTGTTAAGGTCAGGGAAGAGTTGCAGGTTTCGGTGGATGAACTATCTAAGGCCGGATATTAAGCGTGGAAACTTCAGCAAGGAAGAAGTGCAGACCATAATCAAGCTGCATGAAATGTTAGGAAATAGATGGTCTGCAATTGCAGAAAAGTTGCCCGGAAGAACCGATAATGACATCAAAAATTTCTGGAACACCCACTTGAGGAAGAGCTTCAACAACAATATTAGTAATACTGCAGTGCAAGCACCTAAACTTGAAGGAACACAGACATCCGAAGAAGAATCCAAGCAAAGGAGATCATCGAACATCATTGATGTTTCATTTCCCACTGCTCCAAAAATATTGAATTCAGAAGATCAGTACTCCTCCAAGGGGACGCTCCACATGTCACCAATTCGGTCTACTGATAATTTCTCATCATCAAGTTCCAGTCATGCGAATGGCATCAATGAAAACAAGCGCGTGGAGGACAATGTTGGATCACTCGAATCAATTGGAGAACTAAGTTTGTTGGATCAGCCATCTTCCATGGAAGCGCAAATGGGCAAGGTGGAGGATTATGGAGAAGCATACACAGATCAAATGTGGGTCCAAGAATTGTTGGACTATCCAAATGCTTCCCATAATTTTGATGCTGGCCAAGAGTTTTGGATGAATTGTTTGATGCAAACACAATTGCATGGAGACTAA
