# Supplementary material for: Genome-Wide Comparative Analysis of R2R3 MYB Gene Family in Populus and Salix and Identification of Male Flower Bud Development-Related Genes
Source: Front Plant Sci. 2021 Sep 14;12:721558. doi: 10.3389/fpls.2021.721558 (PMC8477045; doi:10.3389/fpls.2021.721558)
Supplement: Supplementary Figure 1 — Maximum likelihood phylogenetic tree of poplar and willow R2R3 MYB genes. [file Data_Sheet_1.ZIP › Supplementary/Supplementary Sequence 4.fa]

>SpuMYB001	
ATGAGAAAGCCAACTTCAGCTACAGCTACAGCTACAGCTACAGCAAAGCCTACCCCATGTTGCATCAAGGTAGGGTTAAAGAGAGGACCGTGGACACCAGAAGAAGATGGACTCCTTGCTAGCTATATCAAGAAAGAAGGTGAAGGTCGGTGGCGAACATTACCCAAGAAAGCGGGTCTCCTCCGCTGTGGGAAGAGCTGCCGTCTCCGCTGGATGAACTACCTCCGTCCTTCTGTTAAACGTGGCCAGATCGCCGATGATGAAGAAGATCTCATTCTCCGCCTCCACCGCCTCCTAGGCAATAGGTGGTCATTGATAGCTGGGAGAATACCAGGGCGCACAGATAATGAAATAAAGAACTACTGGAACACACACCTGAGCAAGAAGCTGATAAGCCAAGGAATTGATCCAAGAACCCATAAGCCTCTCGATCCTCAATCTTTTGATCCATCAAAACCTTCTTTGTCGAAGGCGAATCTGAGCCAAGAACGCCTGAAAGAACCTATGAAGACTGTTTCTTCTGGTTTGGAAGAAACTACCAGTGACAGTACTCACATAGCCAACAACAAAGAAAATGAGTATTTTCAAAACGACGACATTAATGCCCACCTGGATGCTCAGCATCTCGCCAACCATTTTATCGCCAGTAAAGGCTATACAGGTTTGCTGAATTATGATGGTACTTCTGGGATGGATTTGAGAGGCAACCAAAGGCTTGGTATCGGAGAAGATGATGACCAAGATATCAATTCCGGCACCGACGATGTGTTTTCGTTCCTCAATTCACTCATAAATGAGGAGGCTTTCCAGCAACATCAAATCCTTAATGTGCCTAATGTTAATAGTACTGCACCATCCAGTTCAGATCCTTTTGTCTCGACATTTGGACTTGGAATAACTGGCTGGGAATCACCTCTCATGTCTTCTGCTCTTAACCAAAATGATTCCAAATAG
>SpuMYB002	
ATGAGTCACGCGGGAAGTGAGAGTGAGGATGGCATGCTCTCCAATAATCAGATCGAGTCGCCTTTGGGAGAGGAAGGCAATTATGGTGGAAGTGCAAATGGAGGCGTTGCTCTTAAGAAAGGGCCATGGACTTCTGCTGAAGATGCAATTTTGATAGAATATGTGAAGAAGCATGGGGAGGGGAACTGGAATGCTGTTCAGAAGCACTCAGGGCTTTTCCGTTGTGGCAAAAGCTGCAGATTGCGATGGGCCAATCACCTAAGGCCTAATCTAAAGAAAGGAGCATTTACTCAAGAAGAAGAACAACTAATCATTCAACTTCATGCCACGATGGGAAACAAATGGGCACAAATGGCTGCACATTTGCCTGGACGTACAGACAATGAGATAAAGAATTACTGGAATACTAGGATTAAGAGGCGTCAACGGGCTGGTTTACCACTTTATCCACCTGAAGTCTCTTTGCAAGCGATGCAGGAGAGTCAAAGATGCTTGAACAATGACAGAATAGAGAGTGAGAATAAAAGTCAGCATGATACCTTGCTGAGCAAAAATTATGGGATACCAAATATCATGTTTGACAATTTAAAGGCCAACCAAAGCATCTTACCTTATGTTCCTGAACTTCGTGATATTACTGCAAGCAGCATGCTGATGAAAGGTGTGAGCTCTTCTCAATATGGAAGCTTCATGTCACCAATAATGCACCGCCAGAAGCGTCTTCGAGAGGAAACAACATTATTATCCAGTTTCAGTGGCGGCATGAAAAATGAATTCCATTTGTTTGACCAGTTTCAAGATGTTAACAAAGCTGCTCAATCCTTTGGGTTACCTTTTCCATTTGATCCTGATTCTACCACCAAGAACCCAGAGTTTTTTGGCGAAAATCAAGGTAGCCATACCCTTGCTAATGGCAATTTCTCTGCTTCTAAGCCCACTGCTGAGGCTGTGAAGTTGGAGCTCCCTTCACTCCAATATTCAGAAACTGATTTAGGTGGCCGGGGGCCATCTTGTTCCCCATCACCTTTAATCAAGTCTGTCGATACTTTTATCCAATCTCCCCCTACTGGGACAGTCGAGTCTGTTTGTCCATCACCACGTAATAGTGGCCTATTGGATGCTTTACTTCATGAAGCCAAAACTCTAAGCAGTGCAAAGAATCAATTATCCGAAAAGAGTTCAAATTCATCCACTATTACTCCTGGTGATAATGCAGACAGTTTTGCCCTTAATATTTGTGAGAAAGAATGGGAAGACTATGGTCACCCAATTTCTCCTTTGGGTCATACTGCAACTTCCCTTTTCAGCGAGTGCACCCCCATCAGTGCCAATGAAAGTTCTTTGGAAGAATCACCATCTGCTGAGACCTTTACTGAGGCCAATGTGAAATCAGAACCTGTCGATCAGATTTGGACTGCAGATAGAGAAAATGAATCCTATACCTGGTTGGACATTACTTTCCCTGATGCCCTGCTTGATTCAGACTGGCTTGAACATGATTCTGCTTGTGGAAAGGGCCAAGTCATCGTGAATGATGCCATGGGAACCCTTCTCGGTGATGATTTGGGTAATGAGTACAAGCAGATGGCTGCTGGAGCATCTGTGAGTCACGGATGGGGACATAGTTCTTGTTCATGGGACAGCATGCCTGCTGTCTATCAAATGTATGAACTCCCTTGA
>SpuMYB003	
ATGGTGAGTTGTGATATTCAGGAGGGTTTGGGAAATAAAATGAGCCATCAATGCTGCAGAAAACAGAAAGTCAAGAGAGGGCTATGGTCTCCAGAAGAAGACGAGAAGCTGATAAGATATATCACCATCCATGGTCATGGTTCTTGGAGTTCTGTTCCAAATCTAGCAGGGCTGGAAAGGTGTGGAAAGAGTTGTAGATTGAGATGGATAAACTACCTGAGACCGGATCTCAAAAGAGGTTCGATTACCGAAAAAGAAGAGAGGATCATCGTTGATATTCACAGGATACTAGGTAATAGATGGGCTCAGATAGCTAAGCATTTGCCTGGCAGAACTGACAATGAGGTCAAGAATTTCTGGAATTCATGCATCAAAAAGAAGCTTATTGCACAAGGGTTAGATCCCGACACCCACAATCTCCTCTCTGATTATAATTATAAACTTAACCATGAGAATAATGCATGCAAGCCCTCTTATCATTCCCATCAGCAGCCCACCTCAACTTTCACAGTAGTAAATTCACAAATGATCAGTGGTATCTCATCAACGGATATGAAAGCACCCCTTATTCCATTCCCTATGATTCCTCTTGCTCCTGATAATAATCCTCCCTATCCTCCCTTATCACACGAATTCCCATCCATATTAACATATGAATACCAAAACCCTAAAACTACTGCAAGCCAATCTTTAGTCGGAAGTAGTGTTCCTATACTCTCTTCTACTTCACATCCATCTGAGTTTGGCATGTTAGATGAGAGCTGCATGTGGGCTGGTGGCTATGAGCCCATTCAATCCATGATACCTGAAAAAAGGCAGGCAGAACAGCAACTGGAAATTGAGAAGATCACCAGCGAGTTAGCAAGTGTTGGGCAGAATATGGATGCTTCATTTGAAACTTCGAACTTCGATTTTGCGGAGTCCTCTCTGTTGCCTTGTGGGATGTACTATAATCAGAGTTCCATAGATCAACTTGCATGGGATTCATGGGCCTTGCAAGAGAAAAAATGA
>SpuMYB004	
ATGGGAAGAGCTCCATGTTGCTCTAAAGTTGGTTTGTATAGAGGTGCATGGACTACTAAAGAAGACACACTGCTCATTAACTACATCCAGGCACATGGTGAAGGCCAATGGAGATCATTGCCTAAGAAAGCTGGGCTGCTTCGATGTGGGAAGAGTTGCAGGCTAAGATGGATGAACTACCTCCGGCCTGATATCAAGAGAGGGAACATCACTCCTGATGAGGATGACCTTATCATCCGTTTGCACTCTCTGCTTGGCAACCGCTGGTCTCTCATTGCGGGGAGGTTGCCAGGCCGAACTGACAATGAAATCAAGAACTACTGGAACTCTCACCTCAGCAAAAGACTGATGAAGAACAGCACGGAAGAAAATAAGTCCCCGTGCATGGGGGGCTCAGCTGGAAAGGGAAGTGGCACTAAGGCCAGCAACAAAAGGAAGCAAAAGGAGGACAGCGATGGCATTAGCAGTCAAAATGGAGAGGCTGCTGCAAAGATCAAGATTTATCTCCCCAAGGCGACAAAGGTTTGTCCATCCTCAGTTACAAAATATATTCAAAGCATGATTCGGTCATCACCTCGTAATGTTGAAGATGGCGATCATACCATGTCTGGTCTTAAAACTGCTAACAATGGCGGACAGGGTTGGGGTTCGAATAATGAAGAACTAGATGGTCTTGTTTGCGACCTTGATTCCTCGTCTCCAAATTCTGTACAGAACCATATTATGCTAGATGACATCTTTGAGGAATACCAGCAACTGCTCAAGGCAGATGATAAAGCTCCTCTGCCTCTGCTGCGTATGATGCGTAATTGA
>SpuMYB005	
ATGGGAAGAGCTCCATGTTGCTCTAAAGTTGGTTTGTATAGAGGTCCATGGACTACTAAAGAAGACACACTGCTCATTAACTACATCCAGGCACATGGTGAAGGCCATTGGAGATCATTGCCTAAGAAAGCTGGGCTGCTTCGATGTGGGAAGAGTTGCAGGCTAAGATGGTTGAACTACCTCCGGCCTGATATCAAGAGAGGGAACATCACTCCTGATGAGGATGACCTTATCATCCGTTTGCACTCTCTGCTTGGCAACCGCTGGTCTCTCATTGCGGGGAGGTTGCCAGGCCGAACTGACAATGAAATCAAGAACTACTGGAACTGTCACCTCAGCAAAAGACTGATGAAGAACAGCACGGAAGGAAATAAGTCCCCGTGCATGGGGGGCTCAGCTGGAAAGGGAAGTGGCACTAAGGCCAGCAACAAAAGGAAGCAAAAGGAGGACAGCGATGGCATTAGCAGTCAAAATGGAGAGGCTGCTGCAAAGATCAAGATTTATCTCCCCAAGGCGACAAAGGTTTGTCCATCCTCAGTTACAAAATATATTCAAAGCATGATTCGGTCATCACCTCGTAAAGTTGAAGATGGCGATCATACCATGTCTGGTCTTAAAACTGCTAACAATGGCGGACAGGGTTGGGGTTCGAATAATGAAGAACTAGATGGTCTTGTTTGTGACCTTGATTCCTCGTCTCCAAATTCTGTACAGAACCATATTATGCTAGATGACATCTTTGAGGAATACCAGCAACTGCTCAAGGCTGATGGTATTGTGGATTCCTTTGTGGATTCTCTTTTGGCTTAA
>SpuMYB006	
ATGGGTCACCATTCTTGCTGCAACCAACAAAAGGTTAAGAGAGGGCTGTGGTCACCTGAAGAAGATGAAAAGCTCATCAGATATATCACTACACATGGCTATGGATGTTGGAGTGAGGTTCCTGAGAAAGCTGGGCTTCAAAGATGCGGCAAGAGTTGTCGTTTGAGATGGATTAATTACTTGAGGCCTGATATAAGAAGAGGGAGGTTTACACCAGAGGAGGAGAAGCTGATAATTAGCCTTCATGGTGTTGTTGGAAACAGATGGGCTCATATAGCAAGTCACTTGCCTGGAAGAACAGACAACGAGATAAAGAACTATTGGAACTCCTGGATTAAGAAGAAGATACGAAAGCCTTCAACATCTCCAACCATAACCAATGCAACCACTGGTACCGATCATTCAAATATAAATTATGCTCCAAACCATCTGGATTTAGGGCATCAAGATTTGACAACAAGGGCACAGATTCAAGAAACCCTATTTTCATCTTCAGCTCCCTTATTTATGTTTGACACGAGTACCTCGCTTGATGGAATAGCGGATTGTAGTGTGCGTGGCGAGGTTTTTCCTGATTCGGTAAGCTTGAACACAGAAACCTGGAATTCAAACTCAAACCATCTCCATCAAGTTCAAGCAGGGCTGCCCCCCCAAGCAACTTTCAGTATTGGAATGGATGCAAATTACTTGCCGCCATTGATTGACAACATGATGCCCATTGAAATGCAATCCTGTAGCATGAACGAGGAAGGGGATATATCATTGGATTGCTTACAAAGGCAAGAGTTGAATATTGAGTGGGTTGAATCACAGCAATGCTCAAACTTTCTTTTTTGGGATAATGTTGAAGAATCGGTACTTGGTGGAGCAGAAATTGCACCAAATTCATCTAGTATGGGAGCTCCTACATTCTCTTCTTTCCCTACAACTCTATAA
>SpuMYB007	
ATGGGAAGGCAACCTTGCTGTGACAAACTCGGGGTTAAGAAAGGTCCTTGGACAGCCGAGGAGGATAAGAAACTCATCAACTTCATTCTCACCAATGGCCAGTGCTGCTGGCGAGCTGTCCCTAAGCTTGCAGGACTCCGACGTTGCGGCAAGAGTTGCCGGCTTCGTTGGACTAATTATCTTCGCCCAGACTTGAAGAGAGGGCTTCTCACTGAAGCAGAAGAACAGCTGGTTATCGATCTCCATGGTCGTCTTGGCAATAGGTGGTCCAAGATTGCTGCTAGATTGCCAGGAAGGACAGACAATGAGATTAAGAATCACTGGAACACTCATATCAAGAAGAAGCTTCTCAAGAGGGGAATTGATCCTGTCACGCACGATCCCTTGCAAAAAGAAGCCAGGCCTGAAGAAAGTTCATCATCTCATGCTGATATTTTGCCAGAATCTAGCAACAACAACGTTACGCAAGAAAATGATGGCATCTTCATTAATTCGGACGATAATTCAAGATCACCGGCAGAAAATTCTTCTAGTCCTGAGGATTCGATCTTGTTAGATAGTATCTGCAATGATGAAATATTACTGAATAGCCTGTGGATGGACGAGCCGCCGCTAGTTGACGCTTCATGGAACAGTATAATTCCTCCGGCCGCGGCGAATACTAACGACGACATGGGTTTTCCATCATGGGAGGAAAATCACACGCGGTTATCGGACTGTCAAGATTTTGGCGTTCACGATTTCGGATTCGATTGTTTCGACAGCATGGAGTTTATCAGCGCACACAACACATTAGAGATGGAGCACAAACAGTATTAG
>SpuMYB008	
ATGGTTAGATCTCCCTGTAGCCATGGCAGTGACTTCAAGAAAGGGCCGTGGACGCCGGAAGAGGATGAGAAGCTAATTGACTATATCAAGAGGAATGGTCATGAGAATTGGAAGGCACTCCCCAAGCTTGCAGGATTGAATAGGTGTGGGAAGAGCTGCAGATTGAGGTGGACAAATTATCTGAGGCCTGATATCAAGAGAGGAAAGTTTTCAGAGGAAGAAGAAAGAGTCATCGTCAACCTTCATTCTGTTCTGGGAAACAAGTGGTCAAGGATCGCTAACCATCTTCCAGGGCGGACAGACAATGAAATCAAAAACTTTTGGAATACTCACATAAGAAAGAAGCTTCTTCAAATGGGGATTGACCCAAACACTCACAAGCCAAGGACTGATCTAGACCATTTCTTGAATCTCTCTCAGTTTCTTGGAGCTTCACAATTCGGCAATTCGGCAGATCCATTGGACAATTTTCTACAGTTACAGGCAGAGGCCGCTCAACTAGCCAACATCCACGTGCTGCGAAACCTGTTGCAGATTATGAATACAAAGACACTAACGAATCTGGAGAACAACAGTCTCTTGGGATCCCAAAATCCTAACCTGTTTGAAGGACTAGTCAACGAGGCAACCATCTCCAATACCAGGGATCAAGTTAACCCAGTATCTCAGGATCTTCTTAACCCACTTGCAACCCAGCAAGCACCAGCCAGTGACTTCCAAGCTATCTCGAATTTATGGGCTAGATATGAAGGTGGATTTGGCCCTGAAGGACTAAACATCAACGGTAACAGCTTGAGCAGTTCCTGTGGTATTCAAACAGATCAAAACCCACTTCCTGCATTGGTCTCAGACTCAACCTCCCCTGGAATTTCCATCGTTAAGCAGACAGAAAGCAAGGGCAACCCGTCAAACTGCTCCACTGGCACGCCAACCTCCACTGTTTTTGAGGCCTGGGAGAAGCTGATCGATGATGACAACTATAGCTCTTACTGGAAAGATATTCTCGATTTGACATCATCATCCTGGTCACATAACTCTTAG
>SpuMYB009	
ATGGGGAGGCATTCTTGCTGCTACAAGCAGAAGTTACGAAAAGGCCTGTGGTCTCCTGAGGAAGATGAGAAACTTCTGAATTATATTACTAAGCATGGACATGGCTGCTGGAGCTCTGTCCCTAAGCTAGCAGATTTGCAGAGGTGTGGAAAGAGCTGCAGGTTAAGATGGATTAACTACTTGAGGCCTGATTTGAAGAGAGGAGCATTTTCACAGCAGGAAGAAAACTTGATAGTTGAACTCCATGCAGTTCTTGGCAATAGATGGTCTCAGATTGCTGCGCAGTTACCTGGAAGAACTGATAATGAGATAAAAAATTTATGGAACTCTTGCATTAAGAAGAAGCTGAGGCAGAGAGGCATTGACCCTAACACTCACAAACCTCTATCTGAAGTTGAGAATTGTACCGAGAAGCAGCAGCCTACGGCGGACACAAGCAATGAGAAAGTTTCTATTGTATCAAATGAGCTGAACCTCATTGAGGCAGCAGCTACTTTAAAACCTCCTGCAATTTCTTCCAGCTCAAAGATCAACACCAGCATCGACAGCAATAAGGACAGGAATAGCAGTGGCAGCAACATGAAAAATACTCCACCGACACAGGAATTCTTCCTGGATAGGTTTGGTACCTCCCATGAAAGCTCCCCTGCCAGTTGCAGGCCTTCTGATTTGATGGGGTATTTCCCTTTCCAAAAGTTGGATTACAAACGTGCTATAGGCCTCTCAATGAATCCAAATACCACTCTCTGCTTCAATCCAAATTCCTCCTCTTCTGAGATGATTTCTCACGAGTTCAATTCTAGTATGACACCACCGCCTATTCACCCATCCGTGTCAACCCCTATGTTCCAAACTCCAATTCGTGTAAAGCCTTCTGTTAGTCTTCCATCCGATCATAATCCTTCTGTAGCCTCTTGTGATGTCAATGGGGTTCAGAACTGGGAAGCAAGTAGCTTCAGCAATGGAAGCAGTAGCAGTATTGAATTGCAAAGCAACACCAATTTCTACGAGAGCAGCGCCTTCTCGTGGGGGTTAGCCGATTGTGGGAAATCCGGCGAGGAAGCTCACCTTCGGTCACTCGGAAACGACACAGCTGAGGACATCAAGTGGTCTGAATATCTTAACACCACATTCTTTCTCGGAAGCACAATACAAAACCAAACATCTCAACATGTGTACAGTGAAGTGAAACCAGAATCATACTTCATAGCAGAAGGGTCAAGTGCTAGTTGGATACCGAACCAGCATCAACAAGCTTCACAGCCAGCAGACATCTATACCAAGGATCTGCAAAGACTTGCTGTGGCTTTTGGACAATCCCTTTAG
>SpuMYB010	
ATGGGACATCACTCATGCTGTAACAAGCAGAAAGTTAAGAGAGGTCTCTGGTCGCCGGAGGAAGATGAGAAGCTCGCCAACTACATTTCGACGTATGGTCATGGTTGCTGGAGCTCGGTTCCTAAACTTGCAGGTCTGCAGAGATGTGGAAAGAGCTGCAGACTAAGATGGATAAATTATCTCAGACCTGACCTAAAACGCGGAAGCTTCTCTCCTCAAGAAGCAGCACTTATAATCGAACTCCATAGTATTCTAGGCAACAGATGGGCTCAGATAGCTAAACACCTACCGGGAAGAACAGATAATGAGGTGAAGAACTTTTGGAATTCAAGTATCAAGAAGAAGCTCATTTCTCACGATCAAGTTCCTGGTTTAGCCGCCTTCACTGATCATATTGTCCACAATCCGAGCGTTCCTGAGGAAGCTTTCCTCTCTCTGAATGTAAACCCTAATCTCATCCTGACTGCCCATCACCATGATCATCACCAGCTCTACCTCCCCTCACCCACCTCAATTCTACAGAGTTTTGGCCAAGGAGATTTCAAATTCAACCAACCCGATAATTACAATGTGGATTTGACTCATTTTTCACCTACAGCTCCCTTAATCCTGCCCCCTCTAAATGACAATTCGTCGTCATTTGACCCTTTATGGTCATTGCCTTATCTACCTCAACACCTCGATCAAAACCAAGAAGATCACCATCAGAGCTTGAGCAATGGGGCGATTCCAGCGCATTATATTGGAGAGAAAGTTGCCACTCATGATGAGAGTATGATTACCGCAACAATGTCTTATGACAATCAATCCATGGCGGCGTCCATGATGCCAAGAATTTTTGAGATCATTGAAGGAGATATTGTTTGCAGTATGCCACCTTCATCTGAATCACAGGACCCAGCTCATGACCCACTTCCTAGACTTTCAAGTCTCCCGTCTGGGCCGTATCCAGTACATGGAGTGGCAACCAGACAATTAGATTCCATCGATGCAATCATGTCATCACTGTCATCCTCCTCCTCCTCCACCTCCTCCTCCTCCTCCTCATCATTATCACCATTTTCAAGTAGTCAATTTCTTGCAAACCCCCATCTTCCTTCTAGCTGGGACGCCTAG
>SpuMYB011	
ATGGCAACTGTGAAAAAAGAGTCAGCTAAGCCCATGGAAAAGGGAGCATGGACAGCTGAAGAAGATAGGAAACTGGCTAAGGTTATTGAAATTCATGGCGCAAAAAGATGGAGGACAATCGCATCCAGAGCAGATCTCAATAGGTGTGGTAAGAGTTGCAGGCTGAGATGGCTGAATTATTTGAGACCAAACATCAAGAGAGGCAATATATCTGACCAGGAAGAGGACCTCATACTTAGGCTTCATAAACTTCTAGGAAACAGGTGGTCACTGATTGCTGGGAGATTACCGGGTCGAACAGATAATGAGATCAAGAACTACTGGAACTCTCATTTGAGCAAGAAAATAAACAAAAAAGGGAAACAGATTGAGGATTCGAATAGAGAAGGCCAGAAAATTGAAAGAAAGACGACAGAGTTCAATTCGGAGTTGAAAGAAGATAATAACCCGCGTAATGGAAGTGAAGAAGGCTCAAATGTAAATTTTAATATAGACGATTTCTTCGATTTCTCCGATGAAGATCCTTCGAACTTGGAATGGATGAGCCGATTCCTTGAGATGGACGAGGCTTAA
>SpuMYB012	
ATGGCAACTGTGAAAAAAGAGTCAGCTAAGCCCATGGAAAAGGGAGCATGGACAGCTGAAGAAGATAGGAAACTGGCTAAGGTTATTGAAATTCATGGCGCAAAAAGATGGAGGACAATCGCATCCAGAGCAGATCTAAATAGGTGTGGTAAGAGTTGCAGGCTGAGATGGTTGAATTATTTGAGACCAAACATCAAGAGAGGCAATATATCTGACCAGGAAGAGGACCTCATACTTAGGCTTCATAAACTTCTAGGAAACAGGTGGTCACTGATTGCTGGAAGATTACCGGGTCGAACAGATAATGAGATCAAGAACTACTGGAACTCTCATTTGAGCAAGAAAATAAACAAAAAAGGGAAACAGATTGAGGATTCGAATAGAGAAGGCCAGAAAATTGAAAAAAAGACAACAGAGTTCAATTCGGAGTTGAAAGAAGATAATAACCCGCGTAATGGAAGTGAAGAAGGCTCAAATGTAAATTTTAATATAGACGATTTCTTCGATTTCTCCGATGAAGATCCTTCGAACTTGGAATGGATGAGCCGATTCCTTGAGATGGACGAGGCTTAA
>SpuMYB013	
ATGGTGAGAGCTCCATGCTGTGAGAAAATGGGATTGAAGAGAGGTCCATGGACTGCTGAAGAGGACCGGATCCTCATCAGCCACATTCAACTTTATGGCCATGGCAACTGGCGTGCGCTTCCTAAACAAGCTGGTCTGCAGAGGTGTGGAAAGAGCTGCAGGCTCCGATGGATAAATTACCTGAGGCCTGACATTAAACGAGGAAATTTCAGCAGGGAAGAAGAGGATACCATCATCAAATTGCATGAGATGTTAGGCAATAGATGGTCGGCAATTGCAGCAAGATTGCCAGGACGCACAGACAACGAGATTAAAAATGTGTGGCACACCCACCTGAAAAAAAGACTCGAGCAAAACCATCTCGCCCCAGAAATCAATGGAAGATCCATTGATGTTTCTAGATTTAATCACGAGTTTAAGACCGGTCCAGAAACAGTGAGTTCATCAAACGTTGTTGCAGCAGGGTGTGATCAAATCCAGGAACACAGACCAGTTTCACCACAACGATGTTCAAGTGATATCTCTTCGGTGACCACAGTTGAAACCAGTAATAACACGTGCGCGAAGATCGAGAACTCGGATGATTTTCATGAAATGGACGAGGTTTTCTGGTCAGAAGTACTGTCTGCTGATAACTCACGCATGATTAGTGATCTTTCGGCCATTGGCACTGAGCCACAGCTTCAATTTCCATTTTCTCCACTAATAATTGATGTGGAACAAGTCCATGCCGCTAATTCAAATATGTCTGATAGCATGGACTTTTGGTACAACCTCTTCACAAGAGCCGGGGAATTACCAGAATTACCAGAAATTTGA
>SpuMYB014	
ATGGAGGAATATTCTTTGGCCGGTAATTCAAGTGATGATGCAAAGAGTCCTGCTTGCCCTAGAGGTCACTGGAGACCTGCTGAGGATGACAAACTCAGGCAACTGGTTGAACAATATGGTGCACAGAACTGGAATTATATTGCAGAGAAGCTCCGAGGAAGATCAGGGAAGAGTTGCAGATTGAGGTGGTTTAATCAACTTGATCCAAGAATCAACAGGAGACCCTTCAGTGAAGAGGAAGAGGAGAGACTACTAGCAGCTCATCGTGTTCATGGAAACAAATGGGCATTAATAGCCAGACTTTTTCCAGGTCGAACGGATAATTCTGTGAAAAATCAATGGCATGTAATAATGGCGAGGAAGCAAAGGGAACAGTCCAAGGTGTGTGGAAAGCGGTATCAAGATAGTCTAAGTGAATCCAATCCCTCCTCCAGTAGTTCCCATGCAAGGAAATCTAGGACTCAAGAGCTGTTCAGTTCGAGAATTGGATTCGATCAGTACTCTAGGGAGTGGGAATTTCGAAACCCCAGTAAAGATAGGATATTCACAATATCTGCTTCTACTTCTTCACCTTGTTGGAATTACCCCCCGTCAACTTTAGCAGCTTCAAACAATTCTTATTCGGTGGATTTATCGAGAAGCAAAGGAAGAGATCATTACTTCAGCTCAAGTTTATTCTGCACCACCGAGAGCTCCAAAATCTCCGATCAATCTATTTATAGATACCGTGAGAATTCTTCAACGTGTAGCCGCAATTGGAGCTCCAGTATATTCGGGCTTCCAAACTATAGAAGGGCTGTTCCAAGTCCTTTAGGATACCTTAAACTTGGAGATGATTTTGAAAACCATGGAATGATCAAGAAAGAGTTGTCTTGCCATAACCATGATCAAGAGCAAGGAGATGATCATGAATCTATCAGACACGAGGATGTTCCTTTTATAGATTTTCTTGGTGTCGGTATATCTTCTTGA
>SpuMYB015	
ATGGGGAGGGCTCCTTGCTGCGACAAAGCCAACGTCAAGAAAGGCCCATGGTCACCTGAAGAAGATGCGAAGCTCAAGTCATATATAGAGCAGCATGGAACTGGTGGTAACTGGATTGCTTTGCCTCAAAAAATTGGTCTTAAGAGATGCGGCAAGAGCTGCCGCCTTAGATGGTTAAATTATCTTCGCCCGAATATTAAGCACGGAGGCTTCTCTGAAGAAGAAGATAACATAATTTGCAGCCTGTACATTAGTATCGGAAGCAGGTGGTCTATAATTGCAGCACAATTGCCAGGAAGAACCGATAATGATATAAAGAACTACTGGAACACAAGGCTGAAGAAGAAGCTTCTTGGCAAGCAGCGAAAAGAGCAACAGGCTCGCAGAAGCAGTGGTCTGAAACAAGAAATGAAGAGAGGAAATGGAAACCCTGTGGTTCCAGCTGATAACAACCAAAACCCTTATTGGCCAGAGCTGCCTACACTCGCTCCTATACCATACTCTAACCATGTACCGCATTTCAATGACCATGCCTCTATCAGGAAACTACTTATCAAGCTCGGAGGAAAATTTTCTGATGATGATCAAGTGAGTCACAATGCCATAAATCCCCAATTCCTCGTTGATGTATCCTATACCCAACAGCTGTACGATGATCAGTCCATCAATGTCTCCTCTTCTGCTCCAATGGAGGATACCTTGAATAATTCTGATGCTCAATTTGCACAAACACAGTACGCCATAGATGGGGCTGCAGGTTTGCAAATGTTGCAAGGAGAAAGCAGTTTTCCTGCGGGGCTTGAGCAAATGGTTGGCGGCAACCCGCCAAGACTGGATGGGCTGGAGTTTCTGCTAGGTGATGATATGGTCAACAACAGAATTAGGACTAATTATGGTACTGAAAGCATGATTGATTGCGGTGAGATGGGCTCTCTGATTTTTCCTCCTGATGCTTCAAATCGTGAAGGGATCATACAGCAAAGGTTGCTGCAAGAATGTACCTTCGATGAGCTGAGGTACCCTGGGCAGCTGTAA
>SpuMYB016	
ATGGCTTCCACAAGAAAAGATGTGGATCGGATTAAAGGTCCGTGGAGCCCTGAAGAAGATGAGGCGTTGCAGAGATTAGTTCAAACCTATGGACCAAGAAATTGGTCTCTGATAAGCAAATCAATCCCTGGTCGATCTGGAAAATCATGTAGGTTGCGATGGTGCAACCAGTTATCTCCAGAGGTCGAGCACAGACCGTTCAGCGCAGACGAGGATAACGCAATCATCAGGGCCCATGCTCGTTTCGGCAACAAATGGGCCACCATCGCTCGCCTCCTCAATGGACGCACCGATAACGCTATCAAAAACCACTGGAACTCAACCCTCAAGAGAAAATGTTCCTCTATGTCCGAGGACTTAAACGACGACGCACAACAACAGCCTCTTAAAAGATCCGCAAGTCTCGGGGCTGGTTCGGGTCTATACTTGAACCCGAGCAGCCCGTCAGGATCCGATTTGAGCGATTCAAGTGTACCCGGTGTGAACTCATCTCCGGTTTACAGACCGCTGGCTAGAAGTGGCTCTCTTGCTCCACCTAGGTTGTCCATTAATGTGTCCTCTCCAACTGCAGATCCCCCAACTTCACTGTGCCTATCTCTGCCTGGATCCAATACCTGTGAATCCCCGGGGTCCGGATCTCTATCGCATGCTTCTAACCAGACGCAAACACCGGTTGCACCTCTACCCGCTGCAGTGACTGTGCAGCAGCAGCAACAAATCGCAGTAGCGCAACGAAATGTTGAATTTGGATACGAGAAGCAGTTTTTCAGGTCCGAGTTTTTGGCAGTCATGCAAGAGATGATAAGGAAGGAAGTGAGGAGTTATATGTCTGGGATCGAGCAAAATGGCCTGTGTTTGGGAACAGAGGCTATAGGGAACGCTGTCGTTAAGCGAATTGGGATTAGCAGAATCGAGTAG
>SpuMYB017	
ATGGAAACAATGAACATGTGTTCTACTTCTTCAGATTCTTCCTCTTCGGAGTCTTCTTTCAATGGCAATAAAACACTAAGAGGTACCGATAAATCTGCCAAAATTAAAGGTCCATGGAGTGCAGAGGAAGACAGGATTCTAACCAGGCTTGTTGAGCGACATGGACCGAGAAACTGGTCCTTGATAAGCCGTTGCATAACGGGTAGGTCTGGAAAATCATGCAGGCTCAGGTGGTGCAATCAGTTGAGCCCAAATGTTGAGCACCGTCCATTCTCTCCAGCTGAAGATGAGACAATCCTGGTTGCTCATGCCAGATATGGTAATCGATGGGCCACCATTGCCAGGTTGCTTCCGGGTCGTACTGATAATGCGGTCAAGAACCATTGGAATTCCACGTTGAAGAGAAAGGCAAGACAACGCCAAAGCCAAAGCCAAATGAATTTGGAAGGCAACTTTGATAGTAATTATGGCAACAATAACGAATGCATTGATATTAATATGACATCAGGATCTATGGCAGATGGCATGGTGAGAGAGGAGGAGGATGCGTTGACCGCGCTCACCCTCGCGCCGCCAGGGAATGGTGGTGCAGTTTGTGGCAATAATGGTGGAATGGTGGTGGAGAGGATGGCGGAGAGCTTGCCCGCTGGATTTTGGGATGTGATGAGGGATGTCATTGCAAGGGAAGTAAGGGAGTACGTGAGCTCTACACTATATATGTGA
>SpuMYB018	
ATGAATATTCGGAAAATGGAAGGATTTAAGAAGGAAGAAATAAGAAAAGGGCCATGGAAAGCAGAGGAAGATGAAGTGCTGATGAAGCATGTTAAAAAATATGGTCCTAGAGATTGGAGCTCTATTCGATCCAAAGGCCTCTTACAACGAACTGGCAAATCTTGTCGTCTTCGTTGGGTTAATAAGCTTAGACCCAACTTGAAACATGGGTGCAAGTTTTCAGCAGAGGAAGAGAGGGTGGTGATAGATTTGCAGGCAGAATTCGGGAACAAATGGGCTAGAATCGCCACGTATTTGCCTGGAAGGACTGATAATGACGTGAAGAATTTCTGGAGTAGTAGACAGAAGAGGCTGGCTAGGATTTTGCAGACTTCAGGAACACCTTCCTCTTCTAATTCCAAGCCACAGAAGAATAAAAATGAAGTTCCCGTCTTTCAAGATGTTCCCACTTTGGAGGCTCCAGTGTTCAGTTCTTCAATGGAGGAAGAGTCATCCTACTTTGATAACCCTGAGCAGATAAGAATGATGCCCTTACCGTCTCTGGTGAAGACTGAGTTGCCGGACGGTGGTTATGCAAATCTGAGTCAGTACGAGCCCCTGTCAACGATTCCCTTCCCACAGCTCCCACAGCTCCAACCAGACCTTTTATTCTCACCAGAAAGCCATGAGCTCCTGGCCAGGCTGGATGACCCGTACTTTCTCAGCGTGCTTGGAACTGCAGACACTCCTGAACTCGGAGGTGCAGCACAGTTTTCACTTGGACCTCCATTGTTTGATCCAGTATCAGGTTGTGTGAACAGTGCAGCGGATGTGACGAATCATGTGACCCCGGATACTCTCTTCGATGAGTTTCCATCAGACATGTTTGATCTTATTGAGCCACTTCCAAGTCCTTCAGATTGGTGA
>SpuMYB019	
ATGGGAAGGACACCTTGTTGTGATAAGAAGGGTTTGAAGAAAGGGCCATGGACACCTGAAGAAGATGAGCTTCTTGTTACTTACATCAAGAAGAATGGACATGGCAGCTGGCGCTCCCTCCCTAAGCTCGCAGGTCTTCTTCGCTGTGGAAAGAGTTGCAGGCTTAGATGGACAAATTACCTCAGGCCTGATATAAAACGGGGTCCCTTTACTCTTGAGGAGGAGAAGCTTGTCATTCAACTTCATGGCATTCTTGGAAACAGGTGGGCGGCCATTGCTTCTCAGCTACCGGGGAGAACAGATAACGAGATCAAGAACTTGTGGAATACACACCTGAAAAAGCGCCTTCTTTGCTTGGGACTCGATCCCCAAACTCACGAGCCCTTTTTATCCTGTGGAACAGCCATTAAAGGACCTGCATCCCCATCTACTCGCCATATGGCGCAGTGGGAGAGTGCTCGGCTGGAAGCCGAGAAACGCCTTTCAAGGGAGTGCTCACTCTTCCTTTCACCGATGCTCGGAAAAATTGATTGTGATCACTTTCTGCGCATATGGAACTCTGAAGTTGGAGAATCCTTTCGAAGGATCAACATGGGAGACAATAAAACTGCATGCCAAAGTCCTGTTTCTCAGGCATCTTCGTCGACAAAATGCGGATCAATTTCAGCTATCACCGCAGATATTAGCCCCAACTTGGCAGGGTCCTCCGCCACAGCAAGCGATCAAAATGAGGATATGGAGTGCAAAAGCCCCAAATCTTATGCCGAATACGTGCTGGCTGGGCCTGATTCAAGCTCAGCTGAATTGGAGGATTCAACAGACTCCACTTTACAACTTCTGCTGGATTTCCCCATTAACAACGACATGAGCTTCTTAGATAAAAATATTGACTGCTATGCCACTTCATCTGCCATGTTGACTGGACCCTCCATGATATGCCCACTTTGA
>SpuMYB020	
ATGGGAAGGGCTCCGTGTTGCTCTAAGGTGGGGTTGCATAGAGGGCCATGGACTCCCAGAGAAGATGCATTGCTTACCAACTATATTCAGGAACACGGCGAGGGCCATTGGAGATCTTTGCCTAAAAAATCTGGTCTCCTCAGATGTGGAAAAAGCTGTAGGCTGAGATGGATGAATTATTTACGACCAGACATCAAGAGAGGGAACATAACTCCTGACGAGGATGATCTCATCATCAGAATGCATTCCTTACTCGGTAACCGTTGGTCTCTCATTGCTGGAAGACTTCCAGGTCGAACCGATAACGAGATCAAGAATCACTGGAACACCCATCTCAGCAAGAGACTTAGAAGCCAAGGAACTGACCCCAGCACCCACAAAAAGTTACCACAACCAGTAAAACATGAAGCGAGGAGAAGGAAAGGCAGTAACGGCACTAAGAACACCAGCGGCAAGAAACAGAGGAAAGGCAGGGCTAAACCAGTGCCAGCGGAAAAGCACAAGGTCCACCTCCCGAAGGCTGTTAGGTTTGCTTCTCTATCCTTGCCGAGAAACGACAGCTTTGGAAGCAGTACAGTTACTAGCCTGTCTCCAAGCCAGGTAAGGGATCCAGGGTGCGGTTTCCGTACAGAAGTCGCAGTGGATGTGTTCTGGGGTAATCTTAAGGATAGTGACCATGGTGGGGTTAGCTTTTTTGTTGGAGATGCCGATCATGGTCTCGTCAACGGTTCAGATCTTGAATGTCAATCTCTTGTCCCCACGACAAGCACCTTAGAGAAGCTATATCAGGAGTATCTCCAGGTCCTGAACACAAATGATCATCATGATCAAGTAGAATTGAACTCCTTCGCTGAGTCACTGCTGGCATGA
>SpuMYB021	
ATGGGGAGGCACTCTTGTTGCTACAAGCAGAAGCTACGGAAGGGCCTGTGGTCGCCTGAGGAAGATGAGAAGCTTTTAGGGCATATTACAAGGTATGGTCATGGCTGTTGGAGTTCTGTCCCCAAGCAAGCTGGTTTGCAGAGGTGTGGCAAGAGCTGCAGACTAAGATGGATTAATTACCTGAGGCCTGATTTGAAGAGGGGCACATTCTCACAGCTGGAAGAGAACCTCATAATTGAACTTCACGAGGTTCTAGGAAACAGGTGGTCTCAGATTGCGGCTCAGTTGCCTGGAAGGACAGACAATGAAATTAAGAATCTATGGAACTCTTGCTTAAAGAAAAAACTTAGGCAGAGAGGCATTGACCCTGTCACCCATAAACCACTTTCTGAGGTTGAAGATGGAGAAGACAAGAACCCAGATGCCAGTAGAAACCAAGATAAAGCCTCTGCAGTGTCCAATTCTGAGCTAAACCTCCTCAAAGCTGATCATTCTGAGCCCTTGGGAGCAAATTTACGAGAAAAAAGATCATCTTCAATTTCTCCTCGTGGCAACCAATTGGAGAGGGAAAGTACTTCCAGCTTCCACGCCATGAATGGCAATGGTGGCAATAATCTGATGGCACCAACAAGCAACAGGGACCTTTTCTTGGATAGGTTTACAGCATTCCCCCATGAAGGTTCCACGAGTAGCTGCCAGCCTTCTGGTTTTGGAGGACATTTCCCTCTTCAGCAATTGAATTATGCATCCAATGCCAGGCTTGCGACGAACTCGGCTCCTTCTATCTGGTTGAGCCAAACCAGTAAATCTCTTGGCATGAATTGTGAATTCTCTTCGACTGTGATACCCTCCATTCCTCCACCAGCTGTGACAAGCTCTTTTCTTTCTTCTTCTATGGGCTACAAGCCTTCCATTACTGCTCCACCAGACAATCCTTCACTGCCCTCTTTTGCAACCACCAGTTATCGGCTGTGGGAAACCGGTGCTCCGAGCAACAATAGTAACAGCAGTACTGGGAGCAGTGGCAGAACGGAGCTGCAAAACAGCAGCTCCTTGTTTGAGAACGCCATCTTTTCTTGGGGATTAGGAGACTGTAGCTCAACGGAAAAGGAGGCGCAGAACCACTTGATTGGAAGCCAACCGGAGGACATCAAGTGGCATGAATATCTTCAAAATCCATTGCTCATGGCTGCTGCTTTGCAAAATCAAAATCAGCAATCCTTGTACAGTGAGATAAAAACAGAAACGCATCTCCTAACAGGAAATTCAAGTGGTATGTGGCCTCATAATCAGCAGGAACAAGAACCTTCACAAAACCCTGATATATGCCCGAAAGATATGCAGAGAATCACAGCATCTTATGGATATATTTAG
>SpuMYB022	
ATGGGAAGGGCACCTTGCTGTGAGAAGGTGGGCTTGAAGAAAGGGAGATGGGCTGCAGAAGAGGATGAGAAATTGGCGAAGTATATTCAAGCTAATGGAGAAGGATCCTGGAGGTCACTGCCAAAACATGCAGGGTTACTGAGGTGTGGGAAGAGTTGCAGACTGCGATGGATTAACTATCTGAGAGCTGATCTGAAGAGAGGAAACATATCAGCAGAGGAGGAAGATATCATCGTGAAATTGCAAGCTTCCTTGGGCAACAGGTGGTCTTTGATAGCCAGTAACTTACCCGGAAGAACAGACAACGAGATAAAGAACTACTGGAATTCTCATCTGAGCAGAAGAATTCCCAGTTTTAGAAGCGAAGAAAAAGGAGGTCGAGCAGGTAAATTTCCGGCAAAGAAGAACAAAATTAGCCACAGTACTCCAAAAGATGTCACCAGGGCGTCGACAAGGAAACCTCTCGTGGAAAACAACACCAGTAATTGCTATAATTCAAGTATTGAAGCCATACAATCGCTGCACAAACCAACAATCGAGAAAGAAACCTTGTCGAGTGCAATCAAAGATACGATAATTCAGGATCCATGTAAAGAGGATAAGGAGCAAACTGGAAGAAGAATGGTGGGTTCAAGTGGGGAGAAAGAAACCCTGGTCTGGAGCAAAAGTGACGAGAAAACAAGTGGGAATTCATTATTGCCGAGCCCTAGTGTCGGAAAGATCGAAAATGATCAGAGCTCAGGACCATTCTATCATGGCATTGACAATGCACTATGCTTTAATGAGGTTACGGATCCAAATGGGGGCTCGACATTAAATGAGGAGCGACAAAAAGGTCTCGTGGTTCATACTGAAGAGAGTGGTGAGTGGGACTCGTGTTCTTCGATAAGAACACCGGGTTTTGAATATTGGAGCTGGGATGATGTGATGGGAGGAGATGATATGCTGTCTTGGTTGCGGGAGAGCGATGAGGTAGAAGGGGAGAGTGATCAAAAACTAGAAGAGGCAATGGATCATGAGAAGAAAAACGCCATGGCTGCGTAG
>SpuMYB023	
ATGGATTCTCAGGTTAGAAAGTATGGCTACGCTAGAACTGAAAGTGAAGATCAGGGTATGGGCGTGAGGAAGGGGCCATGGACTATCGACGATGACTCCTTACTCGCTCAGTACATTACCATCCACGGTGAAGGTCACTGGAATACGGCTGCTCGCCGCGCAGGACTGAACCGGACCGGTAAAAGCTGCAGATTAAGATGGTTAAACTACTTGCGCCCGAATGTTAGACGTGGGAATTTAACTCTTGAAGAACAGCTCCTGATTCTTCAGCTCCATTCTCGCTTGGGCAACAGGTGGTCGAAAATAGCGCAGCAGTTACCAGGCAGAACAGACAATGAGATAAAAAACTACTGGAGAACCAGAGTTCAGAAGCAGGCAAAACAGCTTAAATGTGATGTTAATAGCAAACAATTCCGAGATACCATGCGTTGCGTTTGGATTCCCCAACTAAGTGAAAAAATACGAGCTGAATCTGAATCTCACATGGATCAACTCTCCACCAGCCCTCCCTCTTACTGCTCCAGCCAGATTGATATCCCAGTTGCTGCAAGTGAATCCGGGTCGGATTTGTTCGACCCGAATTTCATTCCAGACATATCGGTCAGTAGTGCTTTGTCAGACGCTTTGGATGCACAGGCTTCTCCCTGGTCGGACCTGACTGATTATCAAAATCCACCCTGCGGTCAGTACTATTCAGATAGTATGCAGAACGGGTCTGGTTCATGCCCGGAAAATGATTCTGGGTCCTGGGGTTGGGGTTGGGGTTGGTGCCAGGATGGAGTGGATATGCAAGCCATGGAGCAGGAAGGATATGGTTTCATAGGTGGTGGTGAATCATTGGAGAGCCTGTGGAACGAAGAGAATTAA
>SpuMYB024	
ATGATGAGCAACTGGAGCTGCAGCAGTATTAATAGAGCAGTGGTGGAGAGTGGAAGGGCTCCACCTCCAAAAGGGGACAATCAAGGCTTGAAAAAGGGGCCGTGGACGGTGGCAGAAGATGCCATCTTGATAGAGTACGTGAAGAAACATGGAGAAGGAAATTGGAATTCTGTGCAGAAGAACTGTGGATTGATGAGGTGCGGCAAGAGTTGCAGGCTCAGATGGGCAAATCATTTGAGACCTAATCTGAAAAAAGGTTCTTTTACAACCGAGGAAGAACAAATCATCATTGAACTTCATGCCAAACATGGTAATAAATGGGCTCGAATGGCCTCTCAGTTACCCGGTAGAACTGATAACGAAATCAAGAACTATTGGAAAACCAGAATGAAAAGACATCAAAGAGCTGGTTTGCCAATATACCCCCAAGATTTCCAAGCGAAAACTGCTGCATTTCGTTTTCATCACCAGCAAGATGACCGACGAGCTCAGCCCAACTCCACCTCACTCTCCTCAACTCCTTACAATCTCTGTTTTTCACTCCTTGATCCCATCAATCGTTTCGCAACTCCCTTAAACCCTTTGCAGAATCAGCTAAGTCCAATTGGATTCTACCCCAATCCGAGCCATCAGTTGAAACTGTTTGCTAATACCAACAGTAACGATGGCTGCTTACCTCTGTCTTTTCCTCCTGTTTCGTCGTATCAGCAATCACCTCTTTCTACAAATCTATTTCGTCAAAACCCTACTAGGAAAGCAGTCCCGAAAAACACACCACCATCAGCTCTAATCTACAATGATGTAGATATGGAAACCAAAATGAGTTTTACTTCACTTATAATGGGGGATCAAGTTCAGCCGATTGGCTATATTCCTGGTTTGACTCCAGAGCAACCTTCAGACCAAACACCACCAGGGCCGACAACTTCTCGGGGCGGTGCTTGTTTCGAGGAGGAAACCAACAAAAGCAATAACAATGACTACAGTAACAGTGAAACAAGCCAACAAGGAATGCCAGGCAATATGAATAATAGCGGTTTGCTGGATGCTTTATTGCAGGAGGCTAAGACTGTATCTTTCAGAGGGAAACCGAGTAGTGATGACTTTTTGCTGGCATCTAACGAAGGGAAGCGTGCGATGGATAGTAGTGTGGAGGAGGAAGATGTGGAGGAGGAAGCTACCAAGCGTGTTAAATTGTTGCTGAGAAACGGTAGTGAATATTCTTGCGGTGAAAAACTTTGGGATGATTTGAGCTCGTCACAATCCTCAAATATATGGACGAAACCAAGTGAGGAAGCAGTTGATCAGGAGCTGAATTCCATGGATGATGACATAATCAGCCTGCTTAATAACTTCCCGTCGTCGGAGCCACTCCCGGAATGGTATCGTCAAAGTAGAAATGAACGGAATTCCAATAGACAGTCATACGGTGGGATCAATATTGTTGATGACAATAGAGACCCCCGACGTTAA
>SpuMYB025	
ATGATGAGCAACTGGAGCTGCAGCAGTATTAATAGAGCAGTGGTGGAGAGTGGACGGGCTCCACCTCCAAAAGGGGCCAATCAAGGCTTGAAAAAGGGGCCGTGGACGGTGGCAGAAGATGCCATCTTGATAGAGTACGTGAAGAAACATGGAGAAGGAAATTGGAATTCTGTGCAGAAGAACTGTGGATTGATGAGGTGCGGCAAGAGTTGCAGGCTCAGATGGGCAAATCATTTGAGACCTAATCTGAAAAAAGGTTCTTTTACACCCGAGGAAGAACAAATCATCATTGAACTTCATGCCAAACATGGTAATAAATGGGCTCGAATGGCCTCTCAGTTACCCGGTAGAACTGATAACGAAATCAAGAACTATTGGAATACCAGAATGAAAAGACATCAAAGAGCTGGTTTGCCAATATACCCCCAAGATTTCCAAGCGAAAACTGCTGCATTTCGTTTTCATCACCAGCAAGATGACCGACGAGCTCAGCCCAACTCCACCTCACTCTCCTCAACTCCTTACAATCTCTGTTTTTCACTCCTTGATCCCATCAATCGTTTCGCAACTCCCTTAAACCCTTTGCAGAATCAGCTAAGTCCAATTGGATTCTACCCCAATCCGAGCCATCAGTTGAAACTGTTTGCTAATACCAACAGTAACGATGGCTGCTTACCTCTGTCTTTTCCTCCTGTTTCGTCGTATCAGCAATCACCTCTTTCTACAAATCTATTTCGTCAAAACCCTACTAGGAAAGCAGTCCCGATAAACACACCACCATCAGCTCTAATCTACAATGATGTAGATATGGAAACCAACATGAGTTTTACTTCACTTATAATGGGGGATCAAGTTCAGCCGATTGGCTATATTCCTGGTTTGACTCCCGAGCTTCCTTCAGACCAAGCACCACCAGGGCCGACAACTTCTCGGGGCGGTGCTTGTTTCGAGGAGGCATCCAACAAAAGCAATAACAATGACTACAGTAACAGTGAAACAAGCCAACAAGGAATGCCAGGCAATATGAATAATAGCGGTTTGCTGGATGCTTTATTGCAGGAGGCTAAGACTGTATCTTTCAGAGGGAAACCATGTAGTGATGACTTTTTGCTGGCATCTAACGAAGGGAAGCGTGCGATGGATAGTAGTGTGGAGGAGGAAGGTGTGGAGGAGGAAGCTACCAAGCGTGTTAAATTGTTGCTGAGAAACGGTAGCGAATATTCTTGTGGTGAAAAACTGTGGGATGATTTGAGCTCGTCACAATCCTCAAATATATGGACGAAACCAAGTGAGGAAGCAGTTGATCAGGAGCTGAATTCCATGGATGATGACATAATCAGCCTGCTTAATAACTTCCCGTCGTCGGAGCCACTCCCGGAATGGTATCGTCAAAGTAGAAATGAACGGAATTCCAATAGACAGTCATACGGTGGGATCAATATTGTTGATGACAATAGAGACCCCCGACGTTAA
>SpuMYB026	
ATGATGAGCAACTGGAGCTGCAGCAGTATTAATAGAGCAGTGGTGGAGAGTGGACGGGCTCCACCTCCAAAAGGGGCCAATCAAGGCTTGAAAAAGGGGCCGTGGACGGTGGCAGAAGATGCCATCTTGATAGAGTACGTGAAGAAACATGGAGAAGGAAATTGGAATTCTGTGCAGAAGAACTGTGGATTGATGAGGTGCGGCAAGAGTTGCAGGCTCAGATGGGCAAATCATTTGAGACCTAATCTGAAAAAAGGTTCTTTTACACCCGAGGAAGAACAAATCATCATTGAACTTCATGCCAAACATGGTAATAAATGGGCTCGAATGGCCTCTCAGTTACCTGGTAGAACTGATAACGAAATCAAGAACTATTGGAACACCAGAATGAAAAGACATCAAAGAGCTGGTTTGCCAATATACCCCCAAGATTTCCAAGCGAAAACTGCTGCATTTCGTTTTCATCACCAACAAGAAGACCGACGAACTCAACCCAACTCCACCTCACTCTCCTCAACTCCTTACAATCTCTGTTTTTCACTCCTTGATCCCATCAATCGTTTCGCAACTCCCTTAAACCCTTTTCAGAATCATCTTAGTCCACTTGCATTCTACCCCAATCCGAGCCATCAGTTGAAACTGTTTGCTAATACCAACAGTAACGATGGCTGCTTACCTCTGTCTTTTCCTCCTGTTTCGTCGTATCAGCAATCACCTCTTTCTACAAATCTATTTCGTCAAAACCCTGCTAGGAAAGCAGTCCCGACAAACACACCACCATCAGCTCTAATCTACAATGATGTAGATATGGAAACCAATATGAGTTTTACTTCACTTATAATGGGGGATCAAGTTCAGCCGATTGGCTATATTCCTGGTTTGACTCCGGAGCAGCCTTCCGACCAAACACCACCTGGGCCGACAACTTCTCGGGGCGGTGCTTGTTTCGAGGAGGAAGCCAACAAAAGCAATAACAATGACTACAGTAACAGTGAAACAAGCCAACAAGGAATGCCAGGCAATATGAATAATAGCGGTTTGCTGGATGCTTTATTGCAGGAGGCTAAGACTGTATCTTTCAGAGGGAAACCGAGTAGTGATGACTTTTTGCTGGCATCTATCGAAGGGAAGCGTGCGATGGATAGTAGTGTGGAGGAGGAAGCTGTGGAGGAGGAAGCTACCAAGCGTGTTAAATTGTTGCTGAGAAACGGTAGTGAATATTCTTGCGGTGAAAAACTTTGGGATGATTTGAGCTCGTCGCAATCCTCAAATATATGGACGAAACCAAGTGAGGAAGCAGTTGATCAGGAGCTGAATTCCATGGATGATGACATAATCAGCCTGCTTAATAACTTCCCGTCGTCGGAGCCACTCCCGGAATGGTATCGTCAAAGTAGAAATGAACGAAATTCCAATAGACAGTCATACGGTGGGATCAATATTGTTGATGACAATAGAGACCCCCGACGTTAA
>SpuMYB027	
ATGGGAAGGCAACCTTGCTGCGATAAGGTTGGACTAAAAAGAGGTCCGTGGACAATTGAGGAAGATCATAAGCTCATGAACTTTATCCTCAGCAATGGTATTCAATGCTGGCGAATGGTTCCTAAGCTTGCAGGTTTGCTGAGATGTGGAAAAAGCTGTAGACTAAGATGGATTAATTATCTGCGGCCGGATCTCAAGAGAGGTGGTTTTACAAAAATGGAGGACAATCAGATTATTCAGCTTCATTCACGTCTTGGAAACAGGTGGTCTAAGATTGCTTCACATTTTCCCGGTCGCACGGACAATGAAATCAAGAACCATTGGAATACTCGGATTAAGAAGAAACTGAAGGTTCTTGGCATAGACCCTGTGAGCCACAACCCCATTGAACAAACAGAAAAGGATGTTAGTGGCGAGGAGAATGAGACAGCTCAAGAGTCTATCTCCTTAATAGAGCAAGAGGAAAGCATGGAGGTGAAGTCAGAGGATCAAGATCAGGCCAAGAGTGATTTTGCACAAGTAAAAGATCAGAAAATTGAGCAAGATGAAGTGAAAACAGTGGATGAAACTGATCTTTTGAAGAGCTATGAAATGTTGTGTGGGAGCTTCGATGTGGGTCCATGGATTAATCAAGAAACCAACACATCAACTTCTTATAGCTCTCAAGAATCTAATAACCTTTCAGCTGGTGAATTCCACTCCATTCAAGAAGACTCGTTAAGTCAATGGATTGATAGCGTGGACTCTTTTCTCCCATGGGACAGCTTCAATAATCTAGATGAAGATCTTTTCTTCCTGGAAAATAGCCAATGTAATTACATGAAGCATTCGGTCCCTAAGTGCCTCTAA
>SpuMYB028	
ATGGCTACCATGAAGAATGAGTCGCTCAAGCCCATGGAAACCATGACAAACATGCCCAACAAGGGGGCATGGACAGCTGAAGAAGACAGGAAATTGGCTGAGGTTATTGCAATTCATGGCGCAATAAGATGGAAGACAGTCGCAGCCAAAGCTGCTCTCAATAGGTGCGGTAAGAGTTGCAGGCTAAGATGGTTGAATTATTTAAGACCAAACATCAAGAGAGGCAACATTTCTGACCAGGAAGAGGACCTCATACTTAGGCTTCATAAACTACTGGGAAACAGGTGGTCACTGATCGCTGGAAGATTGCCGGGTCGAACAGATAATGAGATTAAGAACTACTGGAATTCTCATTTGAGCAAGAAGATAAAACAGAAAGGGAAACAGACTGGAGTTTCAGCTAAAGAAGAGCACAGAGTTGAGAAAAATGTAAGAGAAAGTAATTTGGATTCGGAAGAAGAGAATAAATCCAACCAGAGAGGGGAAGAAGACTCGAACCTGAATTTTAACGTAGATGATTTCTTCGATTTCTCAAATGAAGATCCCTTGAACTTGGAATGGATGAACCAGTTCCTTGAAATAGATAAGGCTTAG
>SpuMYB029	
ATGGGCCATCACTCTTGCTGCAACAAACAGAAAGTTAAGAGAGGCCTGTGGTCTCCAGAGGAAGACGAGAAACTCATCACCTACATTTCGACATTCGGCCATGGTTGCTGGAGCTCAGTTCCTAGACTTGCAGGTCTGCAGAGATGTGGGAAGAGCTGCAGATTAAGATGGATAAATTATCTCAGACCAGACCTAAAACGTGGGAGCTTCTCTCGTCAAGAAGCAGCACTCATCATTGAACTCCATAGTATTCTAGGCAACAGATGGGCACAGATTGCTAAGCAACTACCTGGAAGGACAGATAATGAGGTGAAAAACTTTTGGAATTCAAGTATCAAGAAGAAGCTCATCTCTCATGATTTCGCTGCTTTGGGCAACTTCACTGATCATATTGTCCAGTACCATTCGACCGCTCCTGAGGAAGCTTTCTTCTCTGTGAATGAAAACCCTAATATCATCCCGGGTGCTCGCCAGCTCTACCTTCCCTCGCCAGCTTCAATGCTACAAAGTTTTGGCCATGGAGATTTCCAATTCAGCCAACCCAATAATTACAACGTTGATTTGCCTCATTTGTCACCAGCCCCCTTAATCCCACAACCTCTGAATGATAACTCGTCTTCCTTTGATCACCAGGTATGGGCCTTACCTTATCCACTACCTCAGCACCATCCAAGCCAAGAAGATCATCAGATTTTGAGAAATGAGGCAGGGCCACATAATATTGGAGAGGAGGCTGTCACTGATCAGAGTATCACCGCTGCAACAATGCCTTATGAAGCTGTCATGGTGACTATGATGCCAAAACTTTGTGAGAAAATCATCGAAGGAAATGGTGGCAGCATTCTAACTTCATCGAGTTCGCCGGACAGAGTTCATAGCCCACTTGCTAGACTTTCAAGTCTACCATCTGGGCCGTATTCTCGTGAATTGCTAACCAATCAATTGGACTCAATCGACGCCATAATGTTATCACTGCCATCATCACTGCCATTATCACCATTTTCAAGTAGTCAATACGCTGCAAACCCCCAATCTTCTTCCTTCTAG
>SpuMYB030	
ATGGCTCCCAAGAATGCTGTCACTGATGCATCCCCTAAAAAAGTTACGAGCAGGGGAGCCTGGACGGCTGAGGAAGATAGCAAACTAGCTCGCTGCGTCGAGGTTCACGGTGCAAAGAGGTGGAAAACAGTTGCGCTTAAATCAGGTTTGAATCGATGTGGGAAGAGTTGCAGATTGAGATGGCTGAACTATCTGAGACCTAACATCAAGAGAGGCAACATATCATGCGAGGAAGAGGACTTGATAATCAGGCTTCATAAGCTGCTAGGAAACAGGTGGTCGCTGATTGCCGGAAGACTTCCGGGACGAACAGATAACGAGATCAAGAACTACTGGAATTCTCACTTGAGCAAGAAAATTACAAATCAAACTGGAAAGGAGAAAATGGCGGATCAACCTTCCACGGCGCCTCTAGCCATTGATGAGGTCGAGAGCAGTAGAGAAGCAAGGAACTTGGAGACTGGGAACTTTGATGTGAACGAGTTCCTTGACTTCTCCGCTGAAGGATCGGAATGGGTTGATAAATCTCTTCAGCTTGATGGGATCCAGTGGATCATCGATGGAGAAGAGGTGAGCATTCTGTGA
>SpuMYB031	
ATGGCTCCCAAGAATGCTGTCACTGATGCATCCCCTAAAAAAGTTACGAGCAGGGGAGCCTGGACGGCTGAGGAAGATAGCAAACTAGCTCGCTGCGTCGAGGTTCACGGTGCAAAGAGGTGGAAAACAGTTGCGCTTAAATCAGGTTTGAATCGATGTGGGAAGAGTTGCAGATTGAGATGGCTGAACTATCTGAGACCTAACATCAAGAGAGGCAACATATCATGCGAGGAAGAGGACTTGATAATCAGGCTTCATAAGCTGCTAGGAAACAGGTGGTCGCTGATTGCCGGAAGACTTCCGGGACGAACAGATAACGAGATCAAGAACTACTGGAATTCTCACTTGAGCAAGAAAATTACAAATCAAACTGGAAAGGAGAAAATGGCGGATCAACCTTCCACGCCTCTAGCCATTGATGAGGTCGAGAGCAGTAGAGAAGCAAGGAACTTGGAGACTGGGAACTTTGATGTGAACGAGTTCCTTGACTTCTCCGCTGAAGGATCGGAATGGGTTGATAAATCTCTTCAACTTGATGGGATCCAGTGGATCATCGATGGAGAAGAGGTGAGCATTCTGTGA
>SpuMYB032	
ATGGTTAGATCTCCATGTAGCCACGCCAGTGCCTTGAAGAAAGGGCCATGGACGCCGGACGAGGATACGAAGCTAATTGATTATATTGAGAGAAATGGCCATGAAAATTGGAAAGCACTGCCGAATCTTGCAGGGTTGAACAGATGTGGGAAGAGCTGCCGGTTGAGGTGGATAAATTATCTGAGGCCTGATGTCAAGAGAGGGGAGTTTTCTGAGGATGAAGAACGAGTCATCGTCAACCTTCATTCTGCTCTTGGAAACAAGTGGTCAAGGATTGCTAACCATCTTCCCGGACGGACTGACAATGATATTAAAAACTTTTGGAATACGCACATAAGAAAGAAGCTTCTTCAAATGGGGATCGACCCTAATACTCACAAGCCAAGGATTGATCCAAGTCATTTTTTGAATCTCTCTCAGCTGCTTGGTGCGGCACAATCTGGCAACATCGCAAGTCCATGGAACAGTTTTCTAAAGTTACAGGCAGAGGTCACTCAATTAGCCAATATCCAGTTGGTGCGGAATCTGTTACAGATGATGAATACAAACACACTGACAAATATTGAGAACAACAACAGCCTGTTAGGATCCCAAAATCCTAGCCTGTTTAGAGCGCTAGTCAATGGGACAACCATCTCCAATACCAAGGAACCTGCCCCAATATCTCAGGATCTTGCTAACCCACCTGTAACTCCTCAAGCAAACAATGGCTTCCAAGATATCTCAAATTTGTGGGGAAGCTGTGAAGGTGGATTCGGCCCTGAAGCCCTTAACATCAATGGTAACACCTGGAGTAGTTCCTATGGAATTCAAGCAGGACATAATCCACTTCCTGCATTGGTTTCAGCCTCACCTTCCCCTGTTACTTCCATCGTTCACCAAACAGAAAGCAAGGGTGACCCATCAAACTACTCCACTACTGGCACGCCTACCTCCACTATCTTTGAGGCCTGGGAGAAACTTATCGATGATGACAACATTAGCTCCTACTGGAATGATATTCTGGATTAG
>SpuMYB033	
ATGGCAAGGTCTCAGTGCTGTGATAAGGTGGGATTGAAGAAAGGCCCATGGACTCCTGAAGAAGACCAGAAGCTCCTGGCTTACGTTGAAGAGCATGGCCATGGAAGCTGGCGAGCCTTGCCTGCCAAAGCTGGGCTCCAAAGATGCGGGAAGAGCTGTAGACTCAGGTGGACTAACTATCTCCGGCCAGATATCAAGAGAGGGAAGTTCAGTTTGCAGGAGGAGCAAACAATCATTCAGCTGCATGCTCTTCTCGGAAACAGGTGGTCAGTCATAGCTACTCACTTGCCGAAAAGAACTGATAATGAGATCAAGAATTACTGGAACACCCATCTTAAGAAAAGATTAGACAAAATGGGCATCGATCCGGTGACCCATAAGCCAAAAGCTGATTCTCTGGGCTCAGGAAGTGGCCATTCAAAGGGTTCTGCCAATTTAAGTCACATGGCTCAATGGGAGAGTGCTCGGCTTGAAGCCGAAGCCAGATTGGTCCGCGAGTCGAAGGTGATTATACCTAACCTTCTCCCAAACCGACTCGGGCTCACAGTTTCAGCTAAGGTCCTCAGCAAAAGTAGTGCAGCTCCACCAGCTAGACCACAGTGTCTTGATGTGCTCAAAGTATGGCAAGGGGTGGTTTTCAGCATGTTTTCGGCCGGAAGTAGCGACTCTCTCGAATCTCCAACATCCACGTTGAGTTTCTCAGAAGAAGAACCAGCTCTCCCACTCATTGGAGTTCATAAAAATTCAGCCACGCTAGCTTTTGCCACAAATAATGCTACATGCAACGGAGGGACGACGGCCATTGAATTTAATAGCGGAAATCAGTTCGAGTGCTTCGGAAAGCTGAATGAAGCAGCACAAGTAGTGAAACAAAATTTGGACAGCTCAGTGGCATTGCATAACATGAGCCCGGATGCTGGTAACCATAATGCGTGGTTCGACTCTGCAATGAACGAAAACGCGCCTATGGGGATCGCTGAAGGGCTTTCGGAAATTCTGGTCTGTACTTCTCAGGACCACAACGCGTCCTATGCAGGAGAGAATATCAATGGTAGCTGTGGTGGGAACCTTGAAGAGAGCGGTTTCTATTGGAATAGCCTGCTCGATCTGGTGGATGCTTCTCCGACCGGGACGTCACCTGTGTTCTGA
>SpuMYB034	
ATGGGAAGGCAACCTTGCTGTGACAAACTTGGGGTCAAGAAAGGTCCATGGACAGCTGAGGAGGATAAAAAACTCATCAACTTCATTCTCACCAACGGCCAATGTTGCTGGAGAGCTGTCCCTAAGCTCGCAGGACTCCGGCGATGCGGCAAGAGTTGCCGGCTTCGGTGGACTAATTATCTCCGCCCTGACTTGAAGAGAGGGCTTCTTACAGAAGCAGAAGAACAGCTGGTTATTGATCTCCATGCTCGTCTTGGCAATAGGTGGTCCAAGATTGCTGCTAGATTGCCAGGAAGGACAGACAATGAGATTAAGAACCACTGGAACACTCATATAAAGAAGAAGCTTCTGAAGAGGGGAATCGATCCTGTCACACATGAACCCTTACACAAAGAGGCCAAGGCCGAGGAAAATTCATCATCTCCTGATGATCTTTTGCCAGAATCCAGTAACAACAATGATATCCAAGAAAACGATGGCATCGTTATTAATTCCGATGATAATGCAAGATCACCGGCAGAAAATTCTTGCAGTACCGAGAATTCGCTCTTGTTAGATAGTATTTGCAATGATGAAATGTTACTGAATAGCTTGTGGATGGATGAGCCGCCGCTAGCTGATCCGTCTTGGAACAAAATTATTCCTCCGGCCGCCGAAGATACTAACAATGACATGGGTTATCCATCATGGGAGGATAACTACACAGGGTTATCGGATTGTCAAGATTTCGGCGTTCACGATTTCGGGTTCGATTGTTTCGACACCATTGAATTAAGCGCACTTGACATATTAGAGATGGAGCTCAATCGCTAG
>SpuMYB035	
ATGGGTCACCATTCTTGCTGCAACCAGCAAAAGGTTAAGAGAGGACTTTGGTCACCTGAAGAAGATGAAAAGCTCATCAGATATATCACCACACATGGCTATGGATGTTGGAGTGAGGTTCCTGAGAAAGCTGGGCTTCAAAGATGTGGCAAGAGTTGTCGTTTGAGATGGATTAATTACTTGAGGCCTGATATAAGAAGAGGAAGATTTACTCCAGAGGAGGAGAAGTTGATAATTAGCCTTCATGGTGTTGTTGGAAACAGATGGGCTCATATTGCAAGTCACTTGCCTGGAAGAACAGACAATGAGATAAAGAACTATTGGAATTCTTGGATCAAAAAGAAGATACGAAAGCCTTCAGCACCTGCAACAATAACCAATGCAGCTACCAGTACTGATCATCCAAATATAAATTATGCCTCAAACCAACTAGATTTAGGGCACCAAGATTTGACAAGGCCACAAGTTCAAGAATCCCTATTTTCTTCTTCAGCTCCCTTATTTATGTTCGACACCAGTACTACCTCACTTGATGGAATTGTGGATAGCAGTGTACGTGGTGAGTTTTTTCATGATTCGGCAAGCTTAAACACTGAAACTTGGAATTCAAGCCAGCACCATCAAGTTCAAGCAGTACTGCCCCCCCAAGCAACTTTTAGTATTGGAATGGATACAAATTACTTGCCTCCTTTGATTGACAACATGGAGAACATGGTGCCTATTGAAATGCAATCCTGTAGCATGAATGACGAAGGAGAGATGTCATTGGAATGCTTACAGAGGCAGGAGTTGAATATTGAATGGGTGGAATCCCAGCAATGCTCAAACTTTCTATTTTGGGATAATGTTGATGGACCACTTGGTGGAGAAGAGATTGCACCTAATTCATCAAGTATGGGATCTGCTACACTCTCTTCTTTCCCTTCATCTCTATTAGATATTTATAGTAATGGTGAAAACTGCCTCTCGTCTCTCCTTCCTCTTCATCTTTCTATAGAGCTTTCAGAATGGTCCAGGGCTTTCAGGCTTTTGAAGACAGTTTGTTGA
>SpuMYB036	
ATGGGAAGAGCTCCGTGTTGCTCTAAAGTTGGTTTGCAGAGAGGTCCATGGACCAGTAGAGAAGACACTCTGCTCATCAACTATATCCAGGCGCATGGTGAAGGTCATTGGAGATCTTTGCCTAAGAAAGCTGGGCTACTTAGATGTGGCAAGAGTTGCAGGCTGAGATGGATGAACTACCTTCGGCCCGATATCAAGAGAGGGAACATCACTCCTGATGAGGATGACCTGATCATTCGGCTGCACTCTCTTCTTGGCAACCGCTGGTCTCTCATTGCGGGGAGGTTGCCAGGCCGAACTGACAATGAAATCAAGAACTACTGGAACTCTCACCTCGGAAAAAGAGTCAAAAACAGCAAAGCTGGAAACAATTCCCACAGAATAAGGAAACGGAAGCAAAGGGAGCTGGACAATGAAATCGGAGAGGCTGCTGCTGCGAAGATAAAGATTCATCTCCCGAAGGCGACAAGGGTTTCTCCATCCTCAGTCGCAAAGAATATCAATATTAATATTCAAAGAATGATGGGGTCATCATCTAGCCATGAAAATATGGATGATTACGCTAACTGGGGCATCTCTGGTCTTGAACTTGCTAGCAATGATGGAGAGGCCTGGGCTTTCAACGGTGAAGAATTTGCTGGTCTTGTCCATGACCATGATTCCACGTGTCCAAGTTCTTTACCCGATGATATTATGCTGGGTGACATCTTTGAGGAATACCAGGAACTCCTCAAGCAAGATGACCATGGCCAGTTCGATTCTCTCATCATTGCTTGA
>SpuMYB037	
ATGGGAAGAGCGCCATGTTGCTCGAAGGTTGGTTTGCATAGAGGTCCATGGACTGCTAGAGAAGACGCACTCCTCGTTAACTATATTCAGAAACATGGTGAAGGCCATTGGAGATCCTTGCCAAACAAAGCTGGGCTACTTAGATGTGGCAAGAGTTGTCGGCTGAGATGGCTTAACTATCTCCGGCCGGATATTAAGAGAGGGAACATCACCCCTGAAGAGGACGACCTCATCATCCGACTGCATTCCCTTCTCGGCAATCGTTGGTCTCTCATTGCTGGAAGGTTGCCAGGCCGAACTGACAATGAAATCAAGAACTACTGGAATTCCCATCTCAGCAAAAAAATCCAGGTCAGAAACCATGAAAATGGGTCAAAATTCAAGAAGGAATCAGGTGGCCGGAAGAGAAATGTCTCCAAGCTCGACAGCAAAAGGAAGCAGAAGGACAGCGAGGACGCCACTACAAGGACCAAGATTCACGCACCAAAGGCCAGAAGGGTTTCTCCATCCTCAGTGAATATCAGTGCTGATAATAGCATGGCTGGGTCATCGAGTCATACAGGAGTCGTCGATCATGATAGGAATTGGTCCATGTCTGATCATCTCGAAGCTGATAAAAATATCGATGGGGATCTGGCCTGGGCTCCCCATCATTACCTCGACGATCTTGTCCGAGATGATCTCTCCGGCCAAGATTATTCACCGGCCAGTATTGATGACATGCTGGAAGAAATGTTCGGGGAATACCAGCAGCTCTTGAATACAGACAACCATGCTCAATTATTGGACTCCTTTGTGGACTCACTGTTGGCTTGA
>SpuMYB038	
ATGGTGAGCTGTGATGATATGCAGGAGGGTTTGGAAAATAAAACGGGCCACCAATGCTGCAGCAAACAGAAAGTCAAGAGAGGGTTATGGTCTCCAGACGAAGACGAGAAGCTAGTAAAATATATAACCACCCATGGCCATGGTTCTTGGAGCTCTGTTCCGAAGCTAGCAGGGTTGCAAAGGTGTGGAAAGAGTTGTCGATTGAGATGGATAAACTACTTGCGACCAGATCTCAAAAGAGGTTCATTTACTGCACTAGAAGAAAGTATCATCGTTGAAGTTCACAGAATGCTAGGCAATAGATGGGCTCAAATAGCTAAGCATTTGCCTGGTAGAACTGACAATGAGGTCAAGAACTTCTGGAACTCGTGCATCAAAAAGAAGCTCATTGCACATGGGTTAGATCCAAAAACTCATAATCTCCTCTCTAATAATTACAAGCATAACAGTAACAGTAATGCATGCAAACTCTCTTATCAATATTCCAATCAACGACAAACCACCTCAACTTTCATAGTAGATTCACAAATTAACGATATTATGATGGATATGAAAGTACCCCTCCTTCCATTCTCCACGATTCCTCCAGTTCCTGATACTAATCCTTCATATCCCCCCTTTCTGCACAAATTCTCTTCCATTTCAACATTTGAATACCAAAACCCTAACACACAAGCTTTCTTGTCTGGAAGCAATTCTTCAATCGGAAGTGTCCCTGTATCCTCTTCTACTTCACGTCCATCTGAGTTTAGCATGTTAGATGATAGCTGCATGTGGGTTGGTGGCTATGATCCCATTCAATCCATAAAACTGGAAAACGAGCAGCCAGAACAGCACGTACTGGAGATTGAGAAGACCAATGAGTTAATAAGTGTCGGGCAGAATATGGATGCTTCATTCGAAACTTCCACCTTCGGTTTTGATTTTGTGGACTCTACGCTATTGGCTTGTGGTATGTACTATAATCCGAGTCCCATAGTTCAGCCTGCATGGAATTCATGGGCCTTGCAAGAGAAAAAGTGA
>SpuMYB039	
ATGAGAAAGCCAACTTCATCTACAGCTACAGCTGAAGCAGCGGCGGCAAAGTCGACTCCGTGCTGCGTCAAGGTAGGGTTAAAGAGAGGACCATGGACACCGGAAGAAGATGAACTTCTAGCTAACTATATAAAGAAAGAAGGTGAAGGTCGGTGGCGAACTTTACCTAAGAAAGCTGGTCTTCTCCGCTGTGGAAAAAGCTGCCGTCTCCGCTGGATGAACTACCTCCGCCCTTCTGTTAAACGTGGCCAGATCGCCCCTGATGAAGAAGATCTCATTCTCCGCCTCCATCGCCTCCTAGGCAATAGGTGGTCATTGATAGCTGGGAGAATTCCAGGGCGCACAGATAATGAGATAAAAAATTACTGGAACACTCACCTGAGTAAGAAGTTGATAAGCCAAGGAATTGATCCAAGAACCCATAAGCCTCTCAATCCTCAATCTTCTGATCAACCCAAACCTTCGTCGTCGAAAGCGAACCACCTGCAAGAAAGCCTAAAAGAGCCTATCAAGACTGCTTCTTCTGGTTTGGAAGAAACTACCAGCGGCAGTAGTGCTCATCCCATTATCAGCAACAAAGAGAATGAGTATTTTCAAAACAACAGTAATGCACACCTGGATGATCAGTATCACACAGACCATTTTATTGCAAGTCGTGGCTACACAAGTTTGCTGAATTATGATGGCTCTTTTGGGATGGATCTGAGAGGCAATCAAAGGCTCGTTAATGGAGAAGCTGAAGATATCAATTCTGGCACCGAAGATGTGTTTTCCTTCCTCAATTCACTCATAAATGAGGAGGCTTTCCAGCAACACCAGATCTTTAACGAGCCTAATGTGAATAGTGCACCAGCCAGTAGTTCAGATCCTTTGTTTCCAATTGCTGCCACGGCATTTGGACTCACTACTGTCTGGGAATCTACTCTCACGCCCTCTGCTCTCGATCAAAATGAGTCCAAATAG
>SpuMYB040	
ATGAGAAAGATTGCGCTTAGCTCTCAGAATCTGCCTTTGAAAAGAGGGGCATGGAGTCCTGAAGAAGATCAGAAGCTGATATCTCATATTAACAGACATGGCATTTGGAACTGGATTGAGCTGCCGAAAGCTGCCGGTTTGTCAAGGTCAGGGAAGAGTTGCAGGCTACGTTGGATGAACTATTTAAGGCCGGGTATAAAGCGTGGAAACTTCAGCATGGAAGAAGTGGAAGCCATACTCAAGCTGCATGAAGTTCTTGGAAATAGATGGTCTGCAATTGCAGCGAAATTACCTGGAAGAACAGATAACGAGATAAAAAATTTATGGAACAACCGCTTGAAGAAAAAACACGTTGAGAACAGTATCAAAACTGCAGTGCAGGCTACTAAACTGGAAAGAACACAAACATCGACTGTAGAATTCTGGGAAAGGAAATTATCTGAAATTGACGACGTTCCAGTAATTCCCACTGCTCCAAAAATATTGAAGCCAGAAGACTCAGCGGGGTCACCGAAGACTAATATTTCTTCGAGCTTTAATCCTGTGAATCATCTCATATTTAATGAAAACCAGGTCATAGAAGAGAACGTTGGATTACTTGAATCAACTGGAGAACAGTGTTTACGGGGTCCGCAATTTTCAGCTGAAAGTCAAACATGCAGGGTGGAGGATTATGGAGATACCTGCACAGTTGAGATGTGGGTCCAAGAACTATTGCATGGAGTCTAG
>SpuMYB041	
ATGGGCAGAGCACCTTGTTGTGAAAAAAACGGGCTGAAGAAAGGGCCATGGACCCCGGAAGAGGATCAGAAGCTGATTGATTACATACAAAAATATGGCTATGGCAACTGGAGGACACTTCCAAGGAATGCTGGGTTGCAAAGGTGTGGAAAGAGCTGTCGTCTTCGTTGGACTAACTATCTGAGGCCTGATATCAAGAGAGGCCGGTTTTCTTTCGAAGAAGAGGAGACAATAATTCAGCTGCATAGTATACTGGGAAACAAGTGGTCCGCCATTGCTGCTCGATTGCCTGGAAGAACAGATAACGAGATCAAGAACTACTGGAACACTCACATTAGGAAAAGGCTTCTAAGAATGGGGATTGATCCAGTGACTCACAATCCAAGGCTCGATCTTCTTGACCTCTCCTCCATCCTAAGCTCATCTCTTTACAACTCCTCTCAAATGAACATCTCAAGCATGCTTGGTGTCCAGCCTTTGGTGAACCCAGGACTTCTAAGGCTAGCCACATCTCTCTTATCTTCTCAGCGTGACCAAACCCAAAACTTTACTATCCAAAATGGTCAAGAAAAAAACCATCTATCCAACCCACTGGCCCAGGAAAGCCAGTACCAATCGATGATTCATCAAGCTAGCATCCAGTTTCAAACCCCGGGTCAAGAAATGCCTACTTGCTCCACTTTGACTGCCACCCCCGGCGTTACATTTTCTAGCGAAGCACAACTTATGAACCCTAATGTGGACCTATACCAAGCAAGCACCATTGACAACTTTAGCTCTCCAAATTCTCATCCAAGTGCCCATGATCAGTGGCAAGGCAATGGAATGGTCTCCAATTTAGCTGAAGATTATTATGTGCCTGCTGTATCAAGTTACAACTGTAACAACTTCTATGGGTCTGATATTGTGGACCCTTCTTCTGAGACCTCAACTTTTATCTCCAATGGCAGCAACCAGAACTTTGGTTTCGCTTCAGTTTTATCAACTCCTTCTTCAAGTCCGACGCCATTGAACTCAAACTCAACTTACATCAACAGCAGCGGCGCTGAAGATGAGAGGGAAAGCTACTGCAGCAGCATCTTGAAATTCGAAATCCCAGATATTTTGGATGCTATTAACTTCATGTAA
>SpuMYB042	
ATGGGCAGATCTCCCTGTTGTGAGAAAGAACACACCAACAAAGGTGCATGGACTAAAGAAGAGGATGAACGTCTTATTAATTATATCAAAGCTCATGGAGAAGGTTGCTGGAGATCTCTCCCTAAGGCTGCTGGTTTGCATAGATGTGGGAAGAGTTGTAGACTAAGGTGGATAAACTACCTGAGGCCTGATCTCAAGAGAGGAAACTTCAGTGATGGAGAAGATGAACTCATCATTAACCTTCACAGCTTACTTGGTAACAAATGGTCTCTCATTGCTGCTAGGCTACCAGGAAGAACGGACAATGAGATAAAGAACTATTGGAATACTCATATCAAAAGAAAGCTCTTTAGCCGCGGAATTGATCCTCAAACTCACCGTCCACTCAAATCCACCACCGCCACCTCCTCCTCCACCACAGCCACGACTAACAGCACCAGCAGTAAAAACAGCAACATGTGTACCAAAACGAGTACTAGATTTCATCTAGAAGAGCAGAACTATCCGTTTCTTCAAGTGCAGCCCGAGCTTACGATGAGCAGCATGATCAAGAAAGAAAACAATTCCAATATCATCAAGGTAGGTGGAAGCAGTACTGACTCGGCTGAAGATTCCAATAGTAGCAGTGGAGTGACAACAGAACTAGAAGTGTACCCAGATCATAAACTGGTCAATCTTGAGCTCTCTATTGGCCTTCCGAGTCAGGCTCCACACTCTTCTATCAACAATCTTAAGCAAGCAAAACAGCAAGAACAGGAAGAAGTGGCCACGCATCAATTGTTTGAGACATCTACTACTACTTCAACGACTCATGTTTCTGTTCATAAAGTAGCTTGTCTGTGCTACAAACTAGGGTTCAAGAAAAGTCAAGCATGTAGTAGTTGTGATGACATGGGAAAAAAAAGTAAGAGCTGA
>SpuMYB043	
ATGGGAAGGCAGCCGTGCTGTGACAAAGTTGGATTGAAGAAAGGCCCGTGGACTTCTGACGAGGATAAGAAACTCATCAACTTCATCCTCAGTAATGGCCAATGTTGCTGGAGATCTGTTCCTAAGCTTGCAGGATTGTTACGGTGCGGGAAGAGTTGCAGGCTGAGATGGACAAACTATCTCAGGCCAGATTTGAAGAGAGGTGTTTTATCAGAATATGAGGAGAAAATGGTCATTGACCTTCATGCTCAACTTGGCAACAGATGGTCTAAGATTGCATCGCATCTACCAGGAAGAACTGATAATGAAATCAAGAACCATTGGAATACTCATATCAAGAAGAAGCTAAGGAAAATGGGAATTGATCCTCTCACTCACAGGCCACTCCCGACTATTGAAACACCTCCTCCACCACCACCACCACCTCTGCAGCAAGAAAATCAAGTGCAGAACAATATGCAAGGGCTAGAACAGCGAGCTGGACAGCAACAGTCTAGTTCCACCAATGACGTATCCGAACTGGATCAAAATGAGGAACCAGAGACATCATTACAATCAGCTATAACTCAAGATGAAGAGAATAACATGGGTAGATCATATGAAACAATGGAGGTAGTGAATGATTTTTGCATAGATGAAGTTCCACTAATTGAAGCCCATGAAATGTTAGTTCCTGGTGGACCTTCTCCTTCAACAACCGCGACCTCTTCTTCTTCTTCTTCTTCGTCTTCTTTATATGGTTCAAACAGTATCCTTGATGAGTTGCTATTGCCAGATTTTGAGTGGCCGATTAACAATGTCGAAATTGGCTCGTGGGATGATGACTTGAGTAGTTTGGATTTTCTTTTCAGTGACGTAGACAGTGGCAGGAAGCAAGCAACCATGTTTGATCCTTTTCTCGATCAGTGTCCAGGAATGATTTTGGATCAAGATTCTTGGACATATGGGCTCTTGTGA
>SpuMYB044	
ATGGGAAGGCAGCCGTGCTGTGACAAAGTTGGATTGAAGAAAGGCCCGTGGACTTCTGACGAGGATAAGAAACTCATCAACTTCATCCTCAGTAATGGCCAATGTTGCTGGAGATCTGTTCCTAAGCTTGCAGGATTGTTACGGTGCGGGAAGAGTTGCAGGCTGAGATGGACAAACTATCTCAGGCCAGATTTGAAGAGAGGTGTTTTATCAGAATATGAGGAGAAAATGGTCATTGACCTTCATGCTCAACTTGGCAACAGATGGTCTAAGATTGCATCGCATCTACCAGGAAGAACTGATAATGAAATCAAGAACCATTGGAATACTCATATCAAGAAGAAGCTAAGGAAAATGGGAATTGATCCTCTCACTCACAGGCCACTCCCGACTATTGAAACACCTCCTCCACCACCACCACCACCACCGCAGCAAGAAAATCAAGTGCAGAACAATATGCAAGGGCTAGAACAGCGAGCTGGACAGCAACAGTCTAGTTCCACCAATGACGTATCCGAACTGGATCAAAATGAGGAACCAGAGACATCATTACAATCAGCTATAACTCAAGATGAAGATAATAACATGGGTAGATCATATGAAACAATGGAGGTAGTGAATGATTTTTGCATAGATGAAGTTCCACTAATTGAAGCCCATGAAATGTTAGTTCCTGGTGGACCTTCTCCTTCAACAACCGCGACCTCTTCTTCTTCTTCTTCGTCTTCTTTATATGGTTCAAACAGTATCCTTGATGAGTTGCTATTGCCAGATTTTGAGTGGCCGATTAACAATGTCGAAATTGGCTCGTGGGATGATGACTTGAGTAGTTTGGATTTTCTTTTCAGTGACGTAGACAGTGGCAGGAAGCAAGCAACCATGTTTGATCCTTTTCTCGATCAGTGTCCAGGAATGATTTTGGATCAAGATTCTTGGACATATGGGCTCTTATGA
>SpuMYB045	
ATGAGAAAACCTTGCTGTGATAAACAAGGCAATAACATAGGAGCATGGTCGGCGCAAGAAGATCAGAAGCTCATTGATTATATTAAAACTCACGGTGAAGGTTGTTGGCGTTCTATCCCTGAGGCCGCAGGTTTGCACCGCTGTGGTAAAAGTTGCAGGCTAAGATGGATAAACTATCTCAGGCCGGACATAAAACGTGGTAACTTTGGACACGATGAAGAGGACCTCATTATCAAGCTCCATGCTCTCCTTGGCAATAGGTGGTCATTGATAGCAGGAAGATTGCCTGGAAGAACTGATAATGAGGTGAAGAACTACTGGAACTCTCATTTACAGAAAAAGCTAATAAACATGGGAATTGACCCAAATAATCACCGGTTGAATCAAATTCTTCCTCGTCCTCGAGCTGAGCACGCTGCTCCTGTCATGGCTACATCAACTACTACAGGGTCCAGGAATAATGTGGCCGCCTCCAAACCCAAGAAAATTTCAAACGGTGACAGTACTGACAGGGTTTCTGACACAGCAACTTGTCTCGAGGATGAAAATGAAGAATCTATGGTGACGCATCAGGCTGCGACTTCTGGCTCTTCAAGCATTCATATTGATCTCAACATTGCCGCTCCAGCGTCTCCGGGTCAGAGGACCACTTCTGAAAACAAGCAAGAGAATTGCAAGTGGGGCAAAACAAGCAACACAGTCGTGACAGACCCGTCGTCATTGCCAACTCTGCTTCTTTTTAGATGA
>SpuMYB046	
ATGGGTCGATCACCATGCTGCGACAAGGTGGGCTTGAAGAAAGGGCCGTGGACACCTGAGGAGGATCAAAAGCTCTTGGCTTTCATTGAAGAACATGGCCATGGAAGCTGGCGTGCCTTGCCAGCAAAAGCAGGTCTTCAGAGATGCGGAAAGAGTTGCAGGCTTAGATGGACTAACTATCTCAGATCTGATATTAACAGAGGGAAGTTCAGTCAGCAGGAAGAACAGACAATTATTCAACTCCATGCCCTCTTAGGGAACAGGTGGTCGGCTATAGCCACTCACTTGCCAAAGAGGACAGATAATGAGATCAAGAATTACTGGAATACACATCTTAAGAAAAGGTTAGCGAAAATGGGGATTGATCCGGTAACCCACAAGCCAAAAATTGATGCTTTACTTTCCAATGACGGTCAAACCAAGAATGCAGCAAATCTTAGCCACGTGGCTCAATGGGAAAGTGCTCGGCTCGAAGCAGAAGCTAGATTGGTTAGGGAATCTAAGCTACGTTCACGTTCATTTCAACACCAGCCTAGCAGTATGACTACTCCAGGTTACATTCCCGGTTCAGGTTCAGGCTCAGGCTCAGGCTCACCTTCAACTTCGGCTCGACCGCCGCGGTCTCTTGATGCGCTAAGAGACTGGAATGATGGGTGGTCAAAATCAAGTGAAGGTAATGGTGGTACTGGTTCGAGCATTGGAATTGGAGGTGGCCTGGAGTCTCAGACATCCACCCTAACTTTCTCAGAAAATGCACCACCAGTCGTGAGTTCAGTTCCATTAATGACTGAGTTTGTCGGGACGTCAGGGTCAACAGGTACTGGAATTATCAAAGAGAAGGGTGAACATGATTGGAAAAGCCTTTCAAATTCAAGCCATCTACCCGATAATTCCGTATCTCTTATTTCAAGTTTTCCTGACGTGACAGTTTCCATGGAGGTTCCATGGAATCCTGAGTCTTCGAGGGCTGATAACAACAGTGTTCATGCCGGAAATGTAATGGAAGAAGGGTTCACTCATCTCTTGCTCTGTGATTCTGCAGAGAGGAGCTTGCCGGACAATGGCAAGGATTCTGACCATGGCGGCGGCGGCGGCGGCACTGGTAGCGACTATTATGAAGACAATAAGAATTACTGGAATAGAATTCTCAATTTGGTGAATTCTTCCCCCATTTAA
>SpuMYB047	
ATGGGAAGGGCTCCTTGCTGTGACAAGGCAAATGTGAAGAAGGGGCCATGGTCGCCGGAAGAAGACTCGAAGCTCAGAGAGTACATAGAGAAATATGGGACTGGTGGGAATTGGATTGCTCTACCTCAAAAAGCTGGGCTGAAGAGATGTGGCAAGAGTTGTAGACTGAGATGGCTGAACTATCTGAGACCCAATATTAAACATGGTGAATTCTCTGATGAGGAGGATAGGGTAATCTGCAGCCTATTTGCAAGCATTGGAAGCAGATGGTCAATAATAGCAGCTCAGCTACCAGGAAGGACTGACAATGATATTAAGAATTACTGGAACACCAAGCTCAAGAAGAAACTCATGGCCATGGCTCCTCAATCTCATAGAAACCCCCCACCATTCCATTCTCCTCATCATACTCCACCATTACCATCTCACTCACCGCCGTCCATGTATAAAGACTCCGGTGGTTCTTTCTCTTATTACCCCCAAAACAGATCTTTCACCGGCTTTGAGCCCAGCTCTCAGAATCCGTCCAGTCTTTTGAGCAACAACAGTTTTTCTGTAGCCACAAACTCTTTACTTTTCCAAACCAACCAAGAGGGCTTGTTCAGTCCCATGCAATACTATCATCCAGTGAAAGATAATTACTTGGTGTTCGGTAGTGAATCAAGCTGTAGTTCTAACTCTGATGGGAGTTGCAGCCTGATAGGCCATGGAAGAGAGATCAAACAAGAATACATGGGGTTTCACGGCTTCATGTCATCAAATGGGTATGGAGACCAGAACCAGAAGGTGATGCTTGGTAATGGCGACAATGGAGTTGAGATTATGAACCAATGGGTAGAGAAGGCCAATGGGAGTATTGGAGAAACCCCATCAGACTATGATTTCATTGAAAACGTTAAGCAACTGGTTAGCAGTAACGCTAATCGTAACGATGTGAGTAATAGCTATAACATTGACACCCTACTCATTGATGAAAACAAGACGCAGGAGACGGTCATGTACCACTACTACTGA
>SpuMYB048	
ATGGAAGATTTTAGGGGTAGCTCAAGCAGTACTGATAGTGGGAGGACTAGCTGTCATAGAGGGCACTGGAGGCCAGCTGAAGATGAGAAACTTCAACAACTTGTTGATCAATTTGGTCCTCAGAATTGGAATTTCATCGCTGAACATCTTCAAGGAAGATCAGGGAAAAGCTGTAGATTGAGATGGTACAACCAACTCGATCCAAATATTAACAAAAGGCCTTTTACAGAAGAAGAGGAAGAAAGGCTCCTAAGATCTCATCGCATTCAAGGAAATAGATGGGCTTCCATAGCTAGGCTCTTCCCTGGCAGAACCGACAACGCTGTGAAGAATCATTACCATGTTGTTATGGCAAGAAGGAAGCGTGAACGCTGCTTAACTATCCATGGTAAGAGAAGTAATTTCCAAGTCCAATATCCTAGCGATCATCACCATAGAAATAACAGTGCTACTCCTGATAGTGTTTTTGGGTTCTTTAGGCCACAAGGGTCACCTGACTTTGGTTCTGAATTAGGGTTTCAGAACAATATTATTGAAAGAACGGGTAATAACATACACATGTCCTCATCAAATTCATCCCCTTCTTGGACTAACATTAGTGCTTCAACCATCACAAATGACTCGTTAAGTTTTGATGTCTTTGATGCAAAAAGAAAGGATTATATTCATTCAAGCTCCTCTTCAATATATCCTAAAGGGGGGGCACTTCCTCTGAATGAATCTGTTCACTGCACTTCTTACCATCCTAGTTCGACCACTGATGGTGGGAATAAGTACCTAAATGTTGTTGGACGACAGAACCCTAATCCTAAGAAAGTTGTCCCCGATAATCCTTTTGCATTCACAAGTTATGGTGATGGTTATGGAAGCAATAAAGAAAAGATTATCGAGAGCCGGTTAGTGAGACTCGATAGGGATCATCATGACTCAGCTGCGTTGTGGAAATTGCCAATGGCTTCTCAGCAAGAGCAAGGAGATCATGGAGGTCAAATTAAGAACCAGGATGTTGTCTTTATAGACTTTCTTGGTGTGGGGATCTCTTAA
>SpuMYB049	
ATGGAAGATTTTAGGGGTAGCTCAAGCAGTACTGATAGTGGGAGGACTAGCTGTCATAGAGGGCACTGGAGGCCAGCTGAAGATGAGAAACTTCAACAACTTGTTGATCAATTTGGTCCTCAGAATTGGAATTTCATCGCTGAACATCTTCAAGGAAGATCAGGGAAAAGCTGTAGATTGAGATGGTACAACCAACTCGATCCAAATATAAACAAAAGGCCTTTTACAGAAGAAGAGGAAGAAAGGCTCCTAAGATCTCATCGCATTCAAGGAAATAGATGGGCTTCCATAGCTAGGCTCTTCCCTGGCAGAACCGACAACGCTGTGAAGAATCATTACCATGTTGTAATGGCAAGAAGGAAGCGTGAACGCTGCTTAACTATCCATGGTAAGAGAAGTAATTTCCAAGTCCAATATCCTAGCGATCATCACCATAGAAATAACAGTGCTACTCCTGATAGTGTTTTTGGGTTCTTTAGGCCACAAGGGTCACCTGACTTTGGTTCTGAATTAGGGTTTCAGAAAAATATTATTGAAAGAACGGGTAATAACATACACATGTCCTCATCAAATTCATCCCCTTCTTGGACTAACATTAGTGCTTCAACCATCACAAATGACTCGTTAAGTTTTGATGTCTTTGATGCAAAAAGAAAGGATTATATTCATTCAAGCTCATCTTCAATATATCCTAAAGGGGGGGCACTTCCTCTGAATGAATCTGTTCACTGCACTTCTTACCATCCTAGTTCGACCACTGATGGTGGGAATAAGTACCTAAATGTTGTTGGACGACAGAACCCTAATCCTAAGAAAGTTGTCCCCGATAATCCTTTTGCATTCACAAGTTATGGTGATGGTTATGGAAGCAATAAAGAAAAGATTATCGAGAGCCGGTTAGTGAGACTCGATAGGGATCATCATGACTCAGCTGCGTTGTGGAAATTGCCAATGGCTTCTCAGCAAGAGCAAGGAGATCATGGAGGTCAAATTAAGAACCAGGATGTTGACTTTATAGACTTTCTTGGTGTGGGGATCTCTTAA
>SpuMYB050	
ATGGGAAGATCTCCTTGTTGTGACGAGAGTGGCCTCAAGAAAGGTCCCTGGACCCCCGAGGAAGATCAAAAACTTGTCAAATATATCCAAAAACATGGCCATGGAAGCTGGAGAGCCCTCCCCAAGCTTGCTGGTCTTAACAGATGTGGAAAAAGTTGCAGGTTAAGGTGGACCAACTATTTAAGGCCAGATATCAAACGAGGAAAATTTTCCCAGGAAGAAGAACAGACAATTCTAAATCTCCATTCCATCCTTGGGAACAAATGGTCAGCAATCGCCGGCCACCTGCCGGGGAGGACCGATAACGAAATCAAGAATTTCTGGAACACCCACCTGAAGAAAAAACTCATTCAAATGGGTTTTGATCCTATGACTCATCGGCCACGAACTGATATATTCTCAAGTTTGCCTCATCTTATAGCCCTAGCCAACCTGAAGGAGCTCATGGATCATCATTCATTGGAAGAACATGCTCTAAGAATGCAAACAGAAGCTGCACAAATGGCAAAACTTCAATATTTGCAGTATCTCCTTCAACCTCAGCCTCCAGCAGCTTCTAGTAATGCAACAAGCTCAAACAACCTAAACAATATCAGTACTATTGGTGAAATGGAATCCTTTAATCTCTTGAATTCACTTCCTTCATTCAAGGATAGCCCAGTGTCAACTTTATCCCAGTTGGATTTATCAGCTTCCTCTCTTCAAGGGGTCAATGATTTAATTTCCTTCTCTCATTTGCCTGACTTACAAATCCCCTGCAACTATCAAACACCAGCAAACAAGGAAGTGCTTGATCAAGCTCCTGATCAGCTGACAGTGTTTAGTCAAGGAGAGAACTCACCCAATTCTCCATGGCAGCTTCCTTCATCTTCAACCCCATCTCCTCCTTCCGTATTTCCACCTGTGACACAGAATTGCGGCATGATCCACAACTTGGGAGATGCCTCTAGTACTTCAAGCTATGCAGGAGAAGCTCCTTCAGTCTGGCATGACATCCTTGAAAACCCTTTGTTTAATGATATTGCTTAG
>SpuMYB051	
ATGGGTAAAGGGAGAGCGCCATGCTGTGACAAAACTCAGGTGATTAGAGGACCATGGAGTTCTGCAGAAGACCTGAAGCTCGTAACTTTCATTCAGAAACATGGCCATGAGAACTGGAGGGCTCTTCCTAAACAAGCTGGGTTGTTGAGATGCGGAAAAAGCTGTCGATTGAGATGGATTAATTACCTAAGACCTGACGTTAAGCGCGGTAGCTTCAGCAAAGAGGAAGAAGACACCGTAATAACACTGCATCAAACTCTGGGAAACAAGTGGTCAAAGATCGCATCTCATTTGCCAGGAAGAACAGACAATGAGATTAAGAATGTGTGGAACACTCACTTGAAGAAGAAGCTGACATTAAAAGATGAGGACGAAAGTCCTCATGGAGATGAATCGAAGGAATCCTCCTCAATCTCCTCGTCCTCATCTTCATCTTGTACGATCATGTCAAGTGGAAAAAGAAATCTGGAAATGGAACTTGATCACCAGAAGAATCAAGGGTCCTCGACGAAGAGGCCTCGTATCACAGAGAATGTAAAGGATTCATCGCCAAGGGAAGTATCTAATCAGTGTAGACCAACTAATAAACCAAAGGAATTATCAAGTTCCTCTATCTCCTCTAACAATTCCAACATCACCATCTCCAGTCAAGTTGATATTTCCAGGCCTGAAGATGATCAAATAGGTTCGTTGTTGAACTTTATAGCACAATATGACGTTCACAATTCATCAGAGGAGGTAAGCAAACCAGAAGAAATCACGGCCGAAATCCCGTTCGAGTCGGATTATGATTTTTGGAACATGCTGGATAGCTTAAGTTCCTTTCAATCTAATGAAGTTCAGTTGGAAAATGCTGAAGCTTGCCAGAGCTCAAACTTTGGAAATGCATATAGCACTGGAGAAGAAGATCAAAATAAGAAGTGGCTGCGTTACTTGGAAAATGAACTCGGTCTAGATGCAACCAAGGATGAAAACCAGGAAAGTTCATTGAACAATGCTGCCGAGACACTGGTCCCTGAAAGTTTTCAGTGCGAGATACCATTGAAGCCAGCCGAGCTCCAATCAGGGACAATTGGAAATTTTCATTTGTGGCCTTCTTTATGA
>SpuMYB052	
ATGGGGAGATCTCCATGCTGTGAGAAAGCACACACCAACAAAGGGGCATGGACTAGAGAAGAAGACGAGCGTCTCGTTGCTCATATCCAAGCTCATGGTGAGGGTTGCTGGAGGTCCCTGCCAAAATCAGCCGGCCTTCTTCGCTGTGGAAAAAGCTGCCGTCTTCGATGGATCAACTACCTACGCCCTGATCTTAAGCGTGGAAATTTTACTGAAAAAGAGGATGAGCTCATTATCAAACTCCACAGCCTCTTTGGTAATAAGTGGTCTCTCATAGCAGGGAGGCTACCTGGAAGGACAGATAACGAGATCAAGAACTATTGGAATACCCGTATAAAAAGAAAGCTGCTGAGCAGAGGATTTGACCCTTTGACTCATCGACCAATCAATGAATCAGCCATTGACGACATGACCACCTCTCTCGGTGCAGTTTTGGAGGAAGAAGAGATCACTTCTGGATTTGGGTGTAAAAACCTGAAGAACCCAGATGGAGAAAAGTGTCAGGAATTGAATCTTGAGCTGAGGATATGTCCTCCCTATCAGCACCCACCTCATTCAATGGATGGCATGGGCAGGAATATACCGTGTTTCTACTGCATCTTAGGATTGAAAAACAGCAAAGATTGCAGTTGCGGCAGTGACAGTGACGATTTCCTCGCTATGAAGAATGGTGCTCTGGATTACTGA
>SpuMYB053	
ATGTTTTCCCCAGATAGCTACTTAAACAGACCATACATGAAAGATGTATTTCCCTGTGAAACTCCTTCAGCAAGGAGCTTTCTTCAGGATCTTAACCATCTTGATCAGGTTCATGCTAATAGATCACTGTTTGGCGTCCAAACAGGCTCTAATTTTGATTCATTGGATGCTTTTCCCTATAGATTATCAGCAACTACACATTTATACGAGTATGACTACAAGCCATACACAAATAACAGCAATGGGCTATATGTTCGAGAGAATTTCCAAGGTGGTGGTGGGTGCTGGAACCTCCCTCAAAAAAATCTCATTGAAATAACAGGTCCCAATCAGAGTCACATGTCCTTGAATTTAAAGGAAATCAAACCTATGAACATTGAGGTGCTAGATGGAACCCCCTGTGTGACTACAAAAGATGATTGCTATACGAAAGGTGGTTTGTATAAGAATGGTGCCATGCTACCTTTGACGAGAAGGTCAGGCAAGACTCCTACGAAGGAACCTAATAATGCAGTCAAGGGGCAATGGACTGCTGAGGAAGATAGTCTGCTGATTCGGCTGGTTGATGAGTTTGGAATAAGAAAATGGTCTCATATTGCCCAGATATTGCCAGGAAGAATCGGGAAGCAGTGTCGAGAGAGATGGCATAACCATTTGAGGCCAGATATCAAGAAAGATATTTGGAGCGAAGAGGAAGATAGGGTGCTAATACAGGCCCACAAAGAAATAGGGAACAAATGGGCAGAAATCGCCAAGAGTTTGCCAGGGAGAACTGAAAACTCTATCAAGAACCACTGGAATGCAACTAAAAGAAGGCAGAATTGCACGTCCAAGAGAAAAAGCCGATCCAAGTATCCAAAAGGCTCCCTTCTACAAGAGTATATCAAGAGTTTGAACCTGGACTCGATTCCTAAAGTGAAACGACGTCAGAGGAGAAGGAGAACTGATAAACATCCTGATGCCAAATTAGTCAGCGGTACTACAATGAAAGAACCAAGTGCTGAGCAGACTCGGCAGGACCTGGACCTTTGTGAGAATAATGACGGACCCGTCTTGGATTATGATTTTGACGAGATCCCAGATTTTGATTTTGACGAGACAATATTTCAAGATGGCTGCAGCATTGATTCTCTTCTTGATGAGATAAGTTGCGATCCTGCTGTTATGGAAGTGCCAAGAGCGGATGAGATTCCATTTCAGGACTTTGCAATGATGGATGAGGTAGGTTTATGGAGATGA
>SpuMYB054	
ATGGGGAGGTCTCCTTGTTGCGATGAGACTGGCCTCAAAAAAGGACCATGGACTCCGGAAGAAGATCAAAAGCTCGTCGATTACATCGAAAAGCATGGTCACGGAAGTTGGAGAGCTCTCCCGAAGCTTGCAGATCTTAATAGATGTGGCAAGAGCTGTAGGTTAAGGTGGACAAATTACCTGAGACCTGACATAAAGAGAGGCAAATTTTCTCAGGATGAAGAGCAAACAATTCTACATCTCCATTCAATTCTTGGAAACAAATGGTCAGCTATTGCTACCCATCTACCAGGCCGGACGGACAATGAAATCAAGAACTTCTGGAACACCCATTTGAAGAAGAAGCTGATTCAGATGGGTTTTGATCCAATGACCCACCAACCAAGAACTGACTTCTTTTCCAGCTTGCCTCATCTCATAGCCCTCGCTAACTTGAGAGACCTAATGGAGCAGCGTCCAATAGATGATCAACATGCAATGAGATTGCAGGAAGATGCTGTCCAGTTAGCTAAGCTTCAATATTTACAGTATCTTCTCCAATCAGCTGCTTCAATCCACACCACCAACTCCTACGGTCAAAATGGTATTACAGACATGGAAGTTCTCAATCTGTTGAATTCAATTCCTCCCACAAAAGAAAACCTTTTATTAAATTCATCAGAACTGGAGAATCAGGCCTCGTATCACTTTGCAAATACAACCTCTCAACTACTCCACCATCCAAGTGTATTGTCCCCATTGTCTGACCCACAGGTCCCTTTCAGTTATCAACCATCTTTGAATACTGAAATGGGCCAAGCTCCATTTCTAGCTACAATGCTTAGCCAGGAAGGTAATAACCCATCTGATTCTTCATGGGTGCTTCCTTCTCCTACTCCTGTTCTTGCAACTGTAACCCGCGAGACTAACACAAGCAATCCAGGTGATGCTAGTAGCACAACTTCTTGCTATGGTGGAGGAACTTCTTCATATTGGCCTGAGCTTTTTTTTGAAGAACCTACGATGCATGAGATTCCTAGTTATATTGTCTGA
>SpuMYB055	
ATGGAGGAATCTTTGGCTGGTAATTCAAGTGATGATGCGAAGAGTACTGCTTTCCCTAGAGGTCACTGGAGACCTGCTGAGGACGACGAACTCAGGCAACTTGTTGAGCAATACGGTGCACAAAACTGGAATTCTATTGCAGAGAAGCTCCAGGGAAGATCAGGGAAAAGTTGCAGATTGAGGTGGTTTAATCAACTTGATCCTAGAATCAACAGGAGACCTTTCAGTGAAGAGGAAGAGGAGAGATTACTAGCAGCTCATCGCATTCATGGAAACAAATGGGCACTGATAGCCAGATTATTTCCAGGTCGAACAGATAATGCTGTGAAAAATCATTGGCATGTCATAGTGGCAAGAAAGCAAAGGGAACAGTCCAAGCTATGTGGAAAGAGAAGCTATCAAGATAATCTAAGTGAATCCAATGCCACCTCTAATAGTTCACATGCAAGGAAATCAAGATCTCAAGAGGTGTTCAATTCAAGAATCGGATTTGAGGACTCTAGAGTCTTGGAATTTCGAAACCCAGGTAATGATAGGATATTGGCAATATCTCCTTCTGGTTCTTCACCTTCTTGGAATTTCACCCCATCAACTATAGCGGCTTCAAACAATTCTTCATCGGCTGGTTTATCGAGAAGGGAAGGAAGAGATGATTACTTCAATTCAAGTTTATTTTCCACCACCGAGAGCTCCAAATTAATATCCGATCAATCTATTTATAGATACTATATGAATTCTTCGGTGTATGGCAGCTATAGAAGGGTTGTTCCGAGTCCTTTCGGATACCATAGACTTGGAAATCATCATGAAAACCACGGAATGATCAAGAAAGAGTTGGCAAGTTGCCATAATTCATCGACAATATTAAAGAATATGAGAGCGACGAGTAACCATCAAGAGAAAGGAGATCATGAATCTATCAAAAACAAGGAAGTTACTTTCATAGATTTTCTTGGTGTTGGTATATCTTCTTGA
>SpuMYB056	
ATGGAGGAATCTTTGGCTGGTAATTCAAGTGATGATGCGAAGAGTACTGCTTTCCCTAGAGGTCACTGGAGACCTGCTGAGGACGACGAACTCAGGCAACTTGTTGAGCAATACGGTGCACAAAACTGGAATTCTATTGCAGAGAAGCTCCAGGGAAGATCAGGGAAAAGTTGCAGATTGAGGTGGTTTAATCAACTTGATCCTAGAATCAACAGGAGACCTTTCAGTGAAGAGGAAGAGGAGAGATTACTAGCAGCTCATCGCATTCATGGAAACAAATGGGCACTGATAGCCAGATTATTTCCAGGTCGAACAGATAATGCTGTGAAAAATCATTGGCATGTCATAGTGGCAAGAAAGCAAAGGGAACAGTCCAAGCTATGTGGAAAGAGAAGCTATCAAGATAATCTAAGTGAATCCAATGCCACCTCTAATAGTTCACATGCAAGGAAATCAAGATCTCAAGAGGTGTTCAATTCAAGAATCGGATTTGAGGACTCTAGAGTCTTGGAATTTCGAAACCCAGGTAATGATAGGATATTGGCAATATCTCCTTCTGGTTCTTCACCTTCTTGGAATTTCACCCCATCAACTATAGCGGCTTCAAACAATTCTTCATCGGCGGGTTTATCGAGAAGGGAAGGAAGAGATGATTACTTCAATTCAAGTTTATTTTCCACCACCGAGAGCTCCAAATTAATATCCGATCAATCTATTTATAGATACTATATGAATTCTTCGGTGTATGGCAGCTATAGAAGGGTTGTTCCGAGTCCTTTCGGATACCATAGACTTGGAAATCATCATGAAAACCACGGAATGATCAAGAAAGAGTTGGCAAGTTGCCATAATTCATCGACAATATTAAAGAATATGAGAGCGACGAGTAACCATCAAGAGAAAGGAGATCATGAATCTATCAAAAACAAGGAAGCTACTTTCATAGATTTTCTTGGTGTGGGTATATCTTCTTGA
>SpuMYB057	
ATGGTGAGAGCTCCATGCTGTGAGAAAATGGGATTGAAGAAAGGTCCTTGGACTGCTGAAGAAGATATGATTCTCATCAATTACATTAAACTTCACGGCCATGGCAATTGGCGTGCACTTCCTAAACAGGCTGGTTTACTGAGGTGTGGGAAGAGCTGCAGGCTCCGATGGATAAACTACCTGAGGCCTGACATCAAACGAGGAAATTTCAGCAGAGAAGAAGAGGATACCATCCTCAAATTGCATGAGATGTTAGGAAATAGATGGTCTGCGATTGCAGCTGAATTACCGGGGCGCACGGACAACGAAATTAAAAATGTTTGGCACACCCATTTGAAAAAAAGAGCTGAGAAAAACCATGTCACCCCAGAAATCAAGGGATTAAAGACAGATCAAGAGTTAGTCGATTCATCAAATCTTGCAGCAGGATCTGATCAGGCCGAGGAGCGTAGACCAATTTCACCGCAACAATGTTCCAGCGATACCTCCTCTGTGACCACAGGAGATATTGATAGCAGTAACAACATGTGCATGAAGATGGAGTTGTCGGATGATTTTCCTGAAATGGACGAGAATTTCTGGTCAGATGTATTGTTTGCAGACAATTCAAGCATCGCGGGAGATTATTCGGGCATTGCCACTGAGCCACAACTTCAATTTCAATTTTCTCCGCTCGTAATTGAGGTGGAACAAGTCGGTGCCACTAACTCAAATATGTATGACAGCACTGAATATTGGCACAACCTCTTCACAAGAGCTGGGGAATCACTGGAATTGCCAGAAATCTGA
>SpuMYB058	
ATGGAAAGTGAAGGAGCAAAGCCTGAATTCAAGAAAGGGTTGTGGAAGCCGGAGGAGGACTTGATCCTGAAAGCACATGTAGAGACTCATGGTGAAGGCAACTGGTCAGCCGTGTCCAAGAGATCAGGTTTGATGAGATGTGGGAAGAGTTGCAGATTAAGATGGAAGAATTATCTGAGACCCAATATTAAGCGAGGCGGGATGTCCCAGGAGGAAGAAGACATGATAATTAGAATGCATAAGCTTCTCGGCAACCGGTGGGCACTCATAGCAGGGCGGATTCCTGGTCGGACGGACAACGATGTGAAAAACTACTGGAACACCCATTTGAACAACAGAAGCCCTTCAAGAAAAAGAAAAACCATCGACTCCGAACTTGATCAGAACGACGAGGAGAAGCAGAACAAGAGCAAGAGACTCCGTTCGCCAAGCAACTCTCAGCCGACCTGCAACGCGATCGCAGTAGGCAGCGCTGAAGAATTGGAAGGGAAGAAGCCGGAGAATGAAGGGGGAGGAGGTGCTGTAAGTGATGCATGGATACAGCGAGATGCACAGAGCATGAACTATTACATAGAATCTCCAATGATGCTCGACAACAATGCTACTACTTTTGTCTATGAAGACGAGCCTTTCCTAGACTACTGGGATTCCTTTGTCATGTTTGAATCATTAGACTTTGGCGGTGATTGGTAA
>SpuMYB059	
ATGAAGGAGAGGCAGCGCTGGAGAGCTGAGGAGGACGCTTTACTACGTGCATACGTGAAACAATATGGTCCAAGGGAGTGGAACCTTGTATCACAGCGCATGAACACACCCCTAAACAGGGATGCTAAATCTTGCTTGGAAAGGTGGAAGAACTACCTCAAACCAGGGATAAAGAAAGGATCTCTTACAGAAGAAGAGCAGAGTCTTGTCATTCGGCTTCAGGCGAAACACGGGAACAAATGGAAGAAAATTGCCGCTGAAGTTCCAGGCCGAACAGCTAAGAGACTAGGCAAGTGGTGGGAAGTGTTCAAAGAGAAGCAACAGAGAGAGCTGAAGGAAAATAACAAGACAGTCGAGCCAATTGACGAGGGCAAGTACGATAGGATTTTAGAGACTTTTGCGGAGAAGCTAGTGAAAGAGCGCCCTTCTCCAGCATTTGTAATGGCCGCTTCGAATGGGACCTTTCTTCATACTGACCCCCATCCCCATCCCCATCCCCACCCCCACACTCCAGCACCAACTATGCTCCCCTCTTGGCTTTCTAATTCTAACAGCACCTCCACTGTCAGGCCACCATCCCCCTCCGTAACACTAAGCCTCTCTCCATCAACAGTGGCGGCGTCCCCTCCAATCCCATGGCTTCAACCTGAGAGAGGTCCTGAAAACACTCTTGTCCTGGGCAATTTGCCACCTCATGGAATAGTCCCTGTTTGTGGCGAGAGCTTCTTAATGTCCGAGTTGGTTGATTGCTGTAGAGAATTGGAAGAAGGGCACCGCGCCTGGGCTGCACACAAAAAGGAAGCTGCATGGCGGCTAAGAAGGGTGGAGCTACAGCTGGAGTCAGAGAAGTCAAGCCGAAGGAGGGAGAAAATGGAAGAGATAGAGTCAAAGATCAAGTCTCTCAGGGAAGAAGAGAAAGCATCTCTTGACAGGATTGAAGCAGAGTACAGGGAACAACTAGCTGGGCTTAGAAGGGACGCAGAAAACAAGGAACAGAAATTGTCCGACCAGTGGGCTGCCAAGCATTCGCGTCTTACTAAGTTTCTCGAACAGATGTCGTGCAGACCTAGGCTTTCTGAGCCTAATAGTCGCTAA
>SpuMYB060	
ATGGCTTATCAAGGAGATAAATTGCGAAAAGGGTCTTGGCTTGAGGAGGAAGATGAGCGATTAACAGCTTTTGCAACTCTTTTAGGGGAACGAAAGTGGGACTCCATAGCAATATTATCTGGTCTAATGAGGAGCGGCAAGAGTTGCAGGATGAGGTGGCTGAACTACCTTCGACCCAATCTTAAGCGGGGTCATATAAGTGCTGAAGAAGAACAGATTGTTATTCAGCTTCATGGGCAATGGGGTAACAAATGGGCGAGGATTGCTCGAAGGTTGCCAGGTAGAACTGATAATGAGATCAAGAACTACTGGAGAACTCATTTGAGAAAGAAAACCCGAGAAGAAGGAAATTCTCAGTCCAAAGTTTACAGTTCCAAACCAGAGTTGCTGTACCAAAATGGCGACAGTACTAGTGCCTGGAAATATAGCATCAGAGACTACAACTCTGCTGACGATCATATTATCGGACCCACAGACTTTTCCCTGGAACATTATGAGTTACCATGCATGACATGCTTGAATTCATCATATGAGACCAGGCTATATGAATGGATTCCAAAGTTGTCCAATGATCAGAGCCAAGCAGAAATTCAAGGGGAGGGTAATGGTCTAGACTGGTGTTTCTGTGATCCTGCTTGGAACTCTGAAGATTGTGACCCTAGCACAGTGGACTCTTTGGGTTCTCTCTGGGATATGAATTGA
>SpuMYB061	
ATGGGAAGGGCTCCCTGCTGTGACAAGGCTAATATGAAGAAAGGGCCGTGGTCTCCTGAGGAAGATGCGAAGCTGAGGGAGTACTTGGAAAAACATGGGACTGGAGGGAATTGGATTGCTCTCCCACAAAAGGCTGGCCTTAAAAGATGTGGGAAAAGCTGCAGATTAAGATGGCTAAACTATCTCAGGCCCAACATTAAACATGGAGAATTCTCTGATAATGAAGATAGGATAATCTGCAGCCTATATGCCAACATTGGAAGCCGGTGGTCAATAATAGCAGCTCAGTTGCCAGGCAGGACGGACAACGACATCAAAAACTACTGGAACACCAAGCTCAAGAAGAAACTAATGGGTGTGATTAATCCTATTTCTCAGAGAAAACCTCAGCAAGCTGCTCTTTTTTCATCTCTCCTTCAAGCTACTTCCCTGCCGTCTTCACCATCCAGTCTCCTGTCGTCGTCGTTCACATGCAGCAACAACAGTTACTACAGTACCCAAACTAGGTCTTTCACCGAACCAATCTCATTTTCATCAAGTCCTCTGACCACTAGCTCTTTCGCTACTGCTTCTATGCTACAACCCCGAGAAACCTTTCTGGGACCTGTTCAGAATGATCAAGTTAAGGATAATCTTCTAGTGTTTGGAGGTGACGCTAGCTGCAGCTCGTCTGATGGAAGTTGCAGCAATCAGATTAGCCATGTCAAGGAGGAGTATGATCAATATGGTGGTTGTACAAATAACAACAATGAACAGATGGGGTTACAAAATTATCTCTACAATGTGGTTGGAGATGACCAAAAACTGATGATTTCAAGTGGGGCTGCCGCTCATGGTGGTGTACTTAATGGGTTATGGCCGGGAGATAATCTACCAGATTATGGTCTAGAGGAGATTAAGCAGCTTATTAGCACCAGCAGTTGTAATAGCTTTTTGTTTGATGAAAACAAGACAGGAGAAAAAGTCATGTACTACTGA
>SpuMYB062	
ATGCCGATGGCTCCCATGAGAGGTAGATGCAATAAAAAGGAAGCTAACAGAGGAGCATGGACAGCAGAAGAGGACCAAAAACTTGCCCAAGTCATTGAAATTCATGGTCCAAAGAGGTGGAGATCCGTTGCAGCCAAAGCAGGTCTGAACAGATGTGGTAAGAGTTGCAGGTTGAGATGGATGAATCATCTCAGACCAAATATTAAGAGAGGTAACATATCAGACCAAGAAGAGGACCTGATAGTTAGACTTCATAAGCTCCTTGGAAACAGATGGTCTTTGATAGCTGGAAGACTTCCTGGAAGGACTGATAATGAGATCAAGAATTACTGGAATTCTCATTTGAGCAAAAAAATAAAGCAAAATGAGGAGCCAGTGAGAAGCTCGAGATGGAAAGAACCTGGTACTGTCAAAACTAAGGTACAGGATATGGATAGTGTTGCCAAGAGAAGTGAGGAAGGTACCTCTAAGACACTCGAGGACTCAAAATATAGCTTTGGTGGGGATGGATTCTTTGATTTCTCCAATGAGGATCCTATGAATTTGGAATGGATGAGTAAATTCCTTGAACTCGACGAGACTTTGTATGACTTTCCATGA
>SpuMYB063	
ATGGGTAGAAGTCCGAAAGGGGGGATAATCAGAGGAGCTTGGACTGCTACCGAGGACAAAATTCTTACAGAATATGTTAGAAATCATGGTGAAGGGAACTGGGCTAGGGTTCCAAAGGAAACAGGTTTGAAGAGATGCGGCAAGAGTTGCAGGCTTCGTTGGCTGAATTATCTAAAACCAGATGTTAAAAGAGGAAACATTGGCCCAGATGAAGAAGATCTCATTCTCAGGCTCCACAAGCTCTTAGGCAACAGATGGGCTTTAATAGCTGGAAGGCTTCCAGGTCGGACAGACAATGAGATCAAGAATTACTGGAATTCAACCTTGAAAAGAAAGGTTCAAGCTGATGACAGTCAAAAGCAGCCTAGAAGAGGGAATGCAGCTACAAAAAAACAGACCAGAAAGACCCCAGCAGCATTGAATAAGGTGGCACCATGCACAGACAGTAGCCCTCCTTCACCACCAGACCTAGCTGAGAACAAAGAGGCTGGTCAGATTCTCACAGCATCCTCCATTGAAGGAGGAGCCTTGGAAAACTTTCTGATAGAAAATTCCAACTTAAATGACGAGCTTCTGCTATTTACTAATGATAATGACGCGCCCTGCAACTTCCTGATGGATCTTGGTGTGGAGCAGATGAGCTTCTCGGATTTGCTCCACACCGATATCTTCTCGAATAGCAACAACATGCATGTTAACGGGCCCACACCTTCTTATCCGGATGAAGCTTCTTTCTTCCCCGAGGCATTGCTGCAGAATTGGATATGTGAGGATGGCTTTGAACTTGAACTGGCTACGGGTCCTTGA
>SpuMYB064	
ATGGGGAGGAGTCCATGCTGCTCCAAGGAAGGACTCAACAGAGGAGCCTGGACTGCATTGGAAGACAAGATACTGACGGCTTACATCAAAGCCCATGGAGAGGGCAAGTGGAGAAACCTCCCCAAGAGAGCAGGTTTGAAGAGGTGTGGTAAGAGTTGTAGACTCAGATGGCTAAATTATCTCAGACCAGACATCAAAAGAGGCAACATTTCCAATGACGAAGAAGAACTCATTGTCAGGCTCCATAAGCTTCTTGGTAACAGATGGTCTTTAATAGCTGGAAGGCTACCTGGGCGAACAGACAATGAAATCAAGAATTATTGGAACACTACTCTGGGGAAGAAAGCCAGTGCTCAATCATCACCGCAATCCAAACAAACATCTCAGAGCCTTAAGAAACGAGCAATTGAGCAGTCCATGACTAACACCCAATCGTCAAAGCCAGCACTGGCAATCCAAGTAATCCCCACCAAAGCCACCAGGTGTACTAAAGTTCTGCTCTCATTACAGTCGCCTCCGCCTCCGCCGCCGCCGCCGCCTGAAATTGTCTCCTCAGCAGTCGCAGACGACCCATCACAAGCTTCCTTGTTAAATCACCAGCGAGCTAGTCCAGATTTTCAGTGCCGGCCTGAAGAGCTTCATGCGTGCGATGATGGCTCGGATTTCTTGAATTTCGGACCCTGGAGCGAGTTTCAACCGAGTGATGGGATTGGTGGAGATGCACTGATTGACAATGATTGCGGCAAGAATCTCTCCATTGGCTCCGGTCACTCCTTAGCCTTATCCGATGACCTATTGTTCAAAGATTGGGCGCTGAATCGTTGTCTCGATGACAATTCAACTCTGGATTTGGAATCGTTGGCGCATTTGCTTGACTCTGAAGAGTGGCCTGAGATGAGACACTGA
>SpuMYB065	
ATGGGGAGAGCTCCTTGTTGTGACAAAGCAAACGTGAAAAGAGGACCATGGTCTCCGGAGGAAGATGCCACTCTCAAAAGCTACCTTGAGATTCATGGCACTGGTGGTAACTGGATTTCTTTGCCTCAAAAAGCCGGCCTTAAGCGATGCGGCAAGAGCTGCCGGTTACGATGGCTTAATTATCTCAGACCAAACATTAAACATGGAGGCTTTACCGAGGAAGAAGACAACATCATATGCTCTCTCTATAGTCAAATGGGAAGCAGATGGTCTCTCATAGCTGCTCAACTGCCCGGAAGAACTGACAATGATGTGAAGAACTATTGGAACACGAAATTGAAAAAGAAGATTCTTGTGGGAAAAATAAGCCTCTCAATCAAGAACAGCTCTACCACTGCCCCTCCTGCTAGCGTTACTAATATTCCTACTATTCCTTGCTCGACATCTCCTATTCTTTATATCCCTAAAGCTGAAACCGAAAGCACTGTCACCTTCTCTGATCACTATTCATTAACTCAAAGTTCAGGCGCATTTCCTACCTTATCCGATGCTGGTTACGAGCCTGTTATCAGCAGCAGCACTCAGAACTGGAGCCAAAACCATTTCCAATATTCTAGTTTCCCTGGGATCGTCGACATGTCTGAATTTCGTGCATCTTCAATGAACAGTCACATTGTTTCTCCATCCCAAGAAGGTTCGACCATGTCAGATTCCTCCTCACTTGCCATGGATTACAAGGGTCTCTCACTGCCTAGCACTCATGGTGGTCCCGAGGAAGTTGGGATATTGATGGATTCTGAGCTTGGTTTTCCTAGCGACTTCGTCAATGACCTTTTGTTTCAAGACAGAGAGAGTGAAGTGGCTGCTAATTGCTTCCAATATTTTGCTGATTATGGCTATGTTGATATGAAGCCACAAGGACTGAATCAAGGCGTCACTAACCATTATTGA
>SpuMYB066	
ATGGGAAGAAAGCCGAGGTGCTCAGAGGATGGTCTGAACAAAGGAGCATGGACACCTCTTGAAGATGAAATGCTTGCGGATTATGTCAAGATCCATGGCGAAGGTAAATGGAGCAATATTGTCAAAGAAACAGGGCTTAAGAGATGTGGGAAGAGTTGCAGGCTTCGCTGGATGAATTATCTGAGACCTGGTGTTAAGAGAGGCAACATCTCAGATGATGAAGAAGACCTCATTATCAGGCTGCATAAGCTCTTGGGCAACAGATGGTCTCTGATAGCAGGAAGGCTTCCGGGACGAACAGATAACGAAATAAAGAATTATTGGCACACCAACATCGCTAAGAAGGCCCCACATTTGCAATCTCGGAGGCAGCCTAGAGCAGTTGATAGGAAACAAGTATTACCCGCGGGATCTGAAAATGGGGCAGAAACATCATCAAATTTCAAGAATCATCAGACCATTGAATCACAGGGCTGCACTCCTGGGGTGGCTGCTCCCACTACTGCTTTACAAGAAAACAATATGGCTCAAGATCTAGCTGGTACTCTTGCAATGGCACCATCCAACACGCATCATGAAAACGGATCGTCAAGAAAGGGGTTAGCATCTGGGGATAATGACAATCTGTCCGACATTTTGACGGATTTTCATTATATGGAAGACTTCTACATGATTCTTGATTCAGACTACCCAAAGTTAAATGAAATAACTGGAACTGCTGATTATCATTCCAATAATACCATACAGGTAGATGATGATGATTATAGTATGTCTATTAATGGATGCAATCCAAGAGAAATAGCAGAGTTTTCTGAGAAATTGATGGAGGCAGATTGGACTAGCAATAATTGCGTTCAGCCAGACCAAGGTTTTGATTTCATGTCATTGCTTTCATTTCTTGATTCAACCGATCAGTAA
>SpuMYB067	
ATGGGGAGAGCTCCTTGCTGTGACAAAGCCAGCGTGAAGAAAGGTCCATGGTCTCCCGAGGAAGATGCCATACTCAAGACCTATATTGAGCAGCATGGAACGGGTGGCAATTGGATTGCCTTGCCACAGAAGATAGTAGGCCTGAAAAGGTGTGGCAAGAGCTGTCGACTTAGATGGTTGAATTATCTCCGTCCAAACATTAGACATGGAGGGTTTTCAGAGGAAGAAGATGACATTATTTGCAGTCTCTATATAAGTATTGGAAGCAGGTGGTCTATAATTGCTGCTCAGCTACCTGGAAGAACCGATAATGATATCAAGAACTACTGGAACACGAGGCTTAAGAAGAAGCTCTTAGGGAAACAGCGCAGAGAACAAGCGGACCGGCGAGCTAGCCTCAAGCAACAAATCATGACGAAGAGAGAGATAAATGAGAGCTTCATGGTTCCTGGGACTATCCCTCATCAAGAAAGCCCTTACTGGCCAGATGTACAAGCTATAGTCATGAATCAAAACCAGGATTCTCATTTAATGGATCAAGAATCCATTAGGGACTTGCTGGCCAAACTCGGTGGAAGATTTTATGACGATAACCAGGGGCCAAATCTATCCACTAAGTTTAACAATTACTCTCTCGAAGGTTCAAGCAGACAAGATCATCAAGTACTCTACACAAACTCCGTAGATATGCTTTCTTCTTCGGCACCCATGAGATCAATGGACAGTACCTGCTGTTCCCAATTTCCTAACAGCAACTACAGCGGTCCAAATATGAGTCAAGACGGACTTGAAAGTCTGTTAGTCGAGTTAGGTGGATTGGCCTGTAGCAACCCACAACATGTAGAGGGTTTGGAGAGTTTCTATGGGATGGACATGGCTGCCAGTGGCAGCACGGGGGCTAGTTCTGCAGAAAGTAACAGTTGGGGAAATATAAGCTCTCTTGGCTATCCTCAGCTTGTTTCTGACTATGAAACTTGCTTGCAAAGCATGCCACAAGATTCATCTTTTGAAGATTCAAGCTTCTTTGGGCGGCCACAATGA
>SpuMYB068	
ATGGCTATTACCAGAAAGGAAATGGATAGGATCAAAGGGCCATGGAGTCCAGAAGAAGATGAGGCGTTGCAAAAACTAGTTCAAAAACATGGTCCAAGAAACTGGTCGTTGATAAGCAAATCAATTCCTGGCCGATCAGGAAAATCATGCAGACTCCGGTGGTGCAACCAGCTCTCACCTCAGGTCGAGCACAGACCCTTCACTCCCGAAGAAGATGAGACGATAACCCGAGCCCATGCTCGTTTCGGCAACAAGTGGGCTACAATTGCCCGTCTTCTCTACGGACGGACCGATAACGCTATTAAAAACCACTGGAACTCCACTCTTAAACGCAAGTGCTCTTCAATGGCAGAGGATGGCAATTTCTGCAACCTCGAAGGGTATGATGGTAATTTGGATGGTGATAACACGCAGCCTTTGAAGAGATCTGTGAGTGCAGGTTCTGTGGTTATGCCTCCAGTTGAAACGACGTCGTCTTGCGACAACAACAACGACCCGCCTACCTCGCTGAGCTTGTCTCTACCCGGGGCCGATTCCTCTGAGGTGTCCGATCAAGTCGCCGAGCAGGCTCAGCTGCCCAAATCCAATACAGTGACACCCCTTTTGACTGGAAGGAACGCACCGGCTCAGGAGTCGTCCCCGGAAGTGGGCGGACGGCCCGGATGCGGGTATGCGGGATTCAGTACAGAGCTTATGACGGTGATGAAAGAGATGATAAGGAATGAAGTGAGGAATTACATGATTGAACAGAGTGGAGGCGGGGGTATGTGTTATCAGGGCATGAGCGGAGAGGGGTTCAGGAGTGTTGCAGTGAATAACAGCGCCGGGTTGGTAAAATTAAGTGGTGAAAAATGGAAACGGTAG
>SpuMYB069	
ATGGGCGGCAGAGGGAGAGCACCGTGCTGTGACAAGAGTCAAGTGAAGAGAGGACCATGGAATCCTGCTGAGGACTTGAGGCTTACAACTTTTATTCAGAAACATGGACATGAAAACTGGAGGGCTCTTCCCAAACAAGCTGGGTTGCTGCGATGCGGGAAAAGTTGTCGACTGAGATGGATTAATTACCTAAGACCTGACGTTAAGCGTGGTAGCTTCAGCGAAGAGGAAGAAGACACCATAATTAATCTTCATCAGACTCTGGGAAACAAGTGGTCAAAGATTGCGTCTCATTTGCCTGGAAGAACTGACAATGAGATCAAGAATGTTTGGAATACTCACTTGAAGAAAAAATTGGCATGCAAAGATGATGGTGAACATTCTGATCAGTCAAAGGAATCCTCCTCGACTTCCTCGTCCTCCTCTTCGACGTCGAGCACGGTCATGTCAAGTGGAAAAAGAAGTTTGGAAATGGAGCTCGGTGAACAAAACAACCAAGGGTTCTCAACGAAGAAGCCTCGCATCCTAGAGAATGAAGAAGAGGACACGTCACCAAGGGAACAGTCTAATAATCAGCTTGAACCAGCTAAGAAACCGAACAAATTATCAAGTTCCTCTTTTTCTTCTAACAATTCCAACATCACCAACTCGAGTCAGGTTGATGTTTCCGAGCCAGATGGTGAAAAAATGGGCTCGCTGTCGAACCGTAGAGGACGTTGTAATGCTCACAAGTCACTAGAGGAGGTAAACAAACCAGAAGAAGTCGTGGCCGAGATCCCATTCGAGTCGGATTACGATTTTTGGAACATGCTGGACAGCTTAAGCTCCTTCCAGTCAGGTGGAATTCAATTGCAAAATGCTGAAGCTGGCCGGAGCTCGAAATCTGGAAATGCATGGAATGCTGGAGAAGTTGAGAATAACAAGTGGCTGCGTTACTTGGAGAGTGAGCTTGGTCTGGATGAGAAGCAGAGGAATGCTGCGGAGACAACAGTCCCAGAGAATTTTGAGTATGACATGCCTCTGAAGCCAGCTGAATTAGTCCATCCAGGGACAAGTGGGAATTTTCATTTGTGGCCTTCTTTATGA
>SpuMYB070	
ATGGGAAGGTCTCCTTGCTGTGACGAGACTGGCCTCAAGAAAGGTCCCTGGACCCCTGAAGAAGATCAAAAACTTGTCAAACATATCCAGAAACATGGCCATGGAAGCTGGAGAGCCCTGCCGAAAGTTGCTGGTCTTAATAGATGTGGGAAAAGTTGCAGGTTAAGATGGACTAACTATTTGAGGCCAGATATCAAAAGAGGGAAGTTTTCTGAAGAAGAAGAACAGACTATTCTAAATCTCCATTCCGTCCTTGGAAACAAATGGTCTGCGATCGCCAGCCACCTACCGGGTCGGACCGATAATGAAATCAAGAATTTCTGGAACACCCACCTGAAGAAGAAGCTCATTCAAATGGGTTTCGATCCCATGACTCACAGGCCTCGCACAGATATCTTCTCAAGCTTACCTAATCTTATAGCCCTAGCTAACCTGAAGGAGCTAATAGATCACCACTCATTGGAAGAACATGCACTCAGACTACAAACAGAGGCTGCACAGATGGCAAAACTTCAATATTTGCAATATCTCTTTCCACCCCAACCTCCTGCATCTTCTAATATTGCAACAAGCTCAAACCAGATAAACAATATCGGTACTTTTAGTGACATAGAAGCTTTTAATCTCTTGAATTCACTCGCTTCACTCAAGGATAGCCCATCAGTTTCAAGTTTATCCCAGTTGGATTTATCGGCTTCCTCTCTTCAAGGGATCAATGATTCAATCCCCTTCTCCCATTTGCCAGACTTACAAATCCCCTGCAACTATCAAGCACCACCAACCAAGGGCATGGTTCAAGCTTCTGAGTTCACAGTGTTCAGTCAAGGGGGGAACTCACCCATTTCTCCATTTCAGTTTGCTTCATCCTCAACTCCATTTCCTCCTTCTGTAGCTCCACCTGTAACACAGATATCTAGCATGGTCAACAGCTTGGGAGATGCCTCTAGTAATTCAAGCTACGGAGAAGAAGCTCCTTCAGTTTGGAATGACCTCCTTGAAGACCCCATGTTTCGCGATATCGCTTAG
>SpuMYB071	
ATGGAAGATTTTAAAGGTGGCTCAAGCAGCGATGGTGGTGGGAAGACTAGTTGTCATCGAGGGCACTGGAGACCAGCTGAAGATGAGAAACTTCGGCAGCTTGTCGATCAGTATGGCCCTCAGAATTGGAATTTCATCGCGGAACATCTTCAAGGAAGATCAGGGAAAAGCTGCAGATTGAGATGGTACAACCAACTTGATCCAAATATCAACAAGAGGCCTTTTACAGAAGATGAGGAAGAAAGGCTCCTAAAAGCTCATCAGATTCATGGAAACAGATGGGCTTCGATATCTAGGCTGTTTCCTGGTAGAACTGACAACGCTGTCAAGAATCATTACCATGTTGTTATGGCAAGAAGGAAGCGGGAACGCTGCTTGACTGTCCATGGTAAGAGAAATAATTTCCAAGTCCAATATTCTGCTGATCATCATCATCATCGGTCGAGCAGAAATGGCAGTACTGCTCCTGGTAGTAATTTTGGGTTCTTTAGGCCTCAGGTGTCACTTGATTATGGTTCTAAATTAGGGTTTCAGGATAATATTATTGGAAGAAAGGGTAATCACATACCCATGTCATCTTCAAATTCATCACCTTCTTGGACTAACATTAGTGCTTCGACCATCACGAATGACTCATTAGTTTTTGATGTCTTTGATGCAAAAAGAAGGGATTTTATTCAATATTCAAGTTCTTCTTCTTTATATCCTAATGAGGGACGCCCACCTGCTTTGAATGAATCTCTTCACTGTACTTACCATCCTAGTTCTACCATTTATGGTGGTGACAGCTACAAAAATGTTGCTGGAAAGCAGATCCCTAATTCTAAGAAAGTTGTTCCTAGTAATCCTTTTGCATTCACAAGTTCCGGTGATGGTCATGGAAGCAATAAAGAAAAGACGACCATCGAGAGGCAGCTCGTGAGACTCAGTAGTAATCGCCGTGAGCCAGCTGCATTGTGGAAATCGCCAATGGCTTCTCAGCAAGAAGAAAACGACCATGGCGGTCATTTAAAGAACCAGGATGTTGCCTTTATAGACTTTCTCGGTGTGGGAATCTCTTGA
>SpuMYB072	
ATGTCTAGCAGAGGCCATTGGAGGCTGGCCGAAGATGAGAAGCTTCGCGAGTTGGTGGAACAGTATGGTCCGCATAATTGGAACTCCATAGCCGAAAAGCTTCAAGGAAGATCAGGGAAGAGTTGTAGGTTGAGATGGTTTAATCAGTTGGATCCCAGAATCAACCGAAGCCCTTTTACAGAAGAGGAAGAAGAAAGGCTCCTTGCCTGTCATCGGATTCATGGCAATAAATGGGCTGTTATTGCAAAGCAATTTCCCGGCCGTACTGATAATGCTGTGAAGAACCATTGGCATGTAATCATGGCAAGAATATGTAGAGAAAGATCGAAGATTCATGCAAAAACAGCAGCCCGAACGTTACTAGTCAACGAGCAGAAACCTTCCTTCTCAAATCATCAAGTTGTGAGGATCATGAATTGCGAGACACGGAACATTTCTCCATCATTTGTCCACGAATTCTTTGAAAGTTATTGTGATTCTTATCGACATCCCTTCACTCTCAACTATCCATCAATTTCCAAGACTTTCTGCAACGAAAATCGTAGCCCCTGTGAAGGAAAAAATCAACCTCTCGAGTTTTATGACTTTCTCCAAGTAAAGACCGAGTCTAGCAAAAGTGAGGTGATAGACAATGCGAGAAGAGACGATGTGGAG
>SpuMYB073	
ATGTCTAGCAGAGGCCATTGGAGGCTGGCCGAAGATGAGAAGCTTCGCGAGTTGGTGGAACAGTATGGTCCGCATAATTGGAACTCCATAGCCGAAAAGCTTCAAGGAAGATCAGGGAAGAGTTGTAGGTTGAGATGGTTTAATCAGTTGGATCCCAGAATCAACCGAAGCCCTTTTACAGAAGAGGAAGAAGAAAGGCTCCTTGCCTGTCATCGGATTCATGGCAATAAATGGGCTGTTATTGCAAAGCAATTTCCCGGCCGTACTGATAATGCTGTGAAGAACCATTGGCATGTAATCATGGCAAGAATATGTAGAGAAAGATCGAAGATTCATGCAAAAACAGCAGCCCGAACGTTACTAGTCAACGAGCAGAAACCTTCCTTCTCAAATCATCAAGTTGTGAGGATCATGAATTGCGAGACACGGAACATTTCTCCATCATTTGTCCACGAATTCTTTGAAAGTTATTGTGATTCTTATCGACATCCCTTCACTCTCAACTATCCATCAATTTCCAAAACTTTCTGCAACGAAAATCGTAGCCCTTGTGAAGGAAAAATTCAACCTCTCGAGTTTTATGACTTTCTCCAAGTAAAGACCGAGTCTAGCAAAAGTGAGGTGATAGACAATGCGAGAAGAGACGATGTGGAGGTGGATCAGGAAGACATGGAATTACATACGAGCAGCAGGGCTGGTTTTCCATTCATTGATTTTTTATCTGCTGGAAACTAA
>SpuMYB074	
ATGTTTTCTATTGAGAGAGATAAACAAGAAAACGGAAATCTCAAAAAAATGCAAAATCAAACTGAAAACAACATTGACGCAGTGGGAATAACAGAAGGGGACAGGGAGAAACAGACGAATTCACCGACTGGCGGAGATGGTGGTGCTGAGTCAGGTGAGCTCGGTGGCGGAAGCGGTGGGAACGGTGGGGCTAATGGTAAAGTGAAAGGACCGTGGTCACCAGAGGAAGATGCAGTACTGAGTCAACTAGTAAGTAAGTTTGGAGCGAGGAATTGGAGTTTGATAGCACGAGGAATTCCAGGGAGGTCTGGGAAATCTTGTAGGCTTAGATGGTGTAATCAGCTTGATCCTTGCCTCACGCGCAAACCTTTCAGTGAGGAAGAAGATCGCATTATAATTGCCGCTCATGCAAAGCATGGAAACAAATGGGCAGCAATCGCGAGGCTTTTGCCAGGTAGAACTGACAATTCAATCAAGAACCATTGGAATTCTACTTTAAGGCGCCGATGGGCAGATCTGATAAGGTTGAAACCAGAAACCAGTGATATGATGGAAGATGGTAGCAATGAAATAACAAGGGCATCATCAGAAGAAACCCTTTCAGTTTGTGACATCAGTTCATCGCAGCCCCCAGAAGTGAGAGATGTAACAATCGATGACCAACCCAGCCAGCATGAAGACAAAGCTCAAACAGACACCACTCCTCAAACAAATGAGGTCACTGTTGCAACAGAACCAAATGGAAATTCCACTCTTCCCCGTCCTGTGGCGCGTGTTAGTGCATTTAAAGTTTATAACCCCCCTAGTGGTCTGAAAATGAGTTTTGGGCTTACAAGAACAATTCCAACTCATGGCCCTTTGGTTCAAACGCCCAAACCAGACAAGAACTCGGGGTCTTGCAAATTCCTTGAAGATGTTCATTGTGAGCCTACAATTCCTTCACGATGTGGGTATGGTTGCTGCGCAACCCCAAGCGGGAATCATCCTCCAAGCTCTTTGTTGGGGCCTGAGTTTGTTGATTACGAGGAGCCCCCTCCTTTCTCAAGTCAGGAATTGATCTCAATTGCCACAGATTTGAACAATATTGCATGGATGAAGAGTGGCCTGGAAAATAGCAGTTCTGGGATACCGAGCGATGCTGCAAGCTACAGAATGTCTCAAGGGACTCCTGTTGACTCCCAAATGGGAATGTCTGAACAGAATTTAAGAAATGGCCATATGTATTTTGAGGAGGGTCGAAGCAGATTAATGGGCACAATGGCAGGTACCATATCAACCCAGATGCCTGCTTGA
>SpuMYB075	
ATGGGCCACAGGTGCTGCAACAAACAGAAAGTTAAGAGAGGGTTGTGGTCTCCTGAAGAAGATGAGAAGCTTGTCAATTATATCACCACCCACGGCCATGGAAGCTGGAGTTCTGTCCCTAAATTTGCTGGTTTAAAAAGGTGTGGTAAGAGTTGCCGTTTGAGATGGATAAACTACTTGAGACCAGAGCTGAAGAGGGGTTCCTTCTCTGCGGAAGAAGAGCAGATCATCATAGATGTCCACAGAATTTTAGGCAACAGATGGGCGCAGATAGCAAAACATCTTCCAGGAAGGACAGACAATGAGGTGAAGAATTTCTGGAACTCGTGCATCAAGAAAAAACTCATGGCACAAGGCTTGGACCCGAAAACTCACAACTTGATCCCTTCTAATCAGAGGGCAGCTCATAAGGCTGCATGCAACGTATCACAATCTAGCCAACAACCCTTTTCAATTATCAACCTGGATTCAAAGATGAAGGATTATTCCATGGAGATAAACCCTCCTATTCTAACTCTACCTTCTCCTTATCCTTCCAGTAACAGTACCCAACCCCCATTGCTTCAGACCGCAACCAGCTTGCCCTTGCCCGCCTCTAGCTATCAAAACACCAGTGTCATTTGGAATGAAAATGCTCAGAATCCCCAGAATTCTTCTATTTTCCCTTGTTTATCATCCATTGATCAGAACACACTCATTTCCTCTTCATCTTCGACTTCAGTGAACCCAACTGGGTTCGGTCTCTTAAATGAAAATAGCTTTTGGCGAAATAATAACAATATTGGCGAGCCCTTCGACGCGGCAAAAATATTCGAAGTTATGCAATCACAGGATCAGGAAAACCAGCCGAACAAGATTTGTGACACGCAAATGATCATTGATAATACTAAAGGTGTTCACGACAACATGGACGCTTCATTTGACACTACTAGTTACGATCTTGAGTTTGTCGACTCCACATTATTGCCTGGCTCAATGTGTCGTGATCTTAGCTCCATGGATGATCTTGCATGGAACTTTTAG
>SpuMYB076	
ATGGTTCTCTCTCTTATTCCCAACTCTGGAATGACACCACCTGACTCTTCTTCTCGTGAAATGGAAAATTGGAGGCTTACCTGGGGTTTTCCTATCACGGGAAACTATCGTGCTAACAGTGATACTGCTGTGGAGGTTAAGGCTTCTGGTAGCAGTGATGGGCTCGGAAAGAATAATGAGACTGTGAATCACTATGCTGACTCATCTAATGAAGAAAACCCGGATGAAAATAGGATGAGTGGTAAGGAAACAGAGAGTGGGCAGTCAAAGCTTTGTACAAGAGGGCATTGGAGGCCGGCAGAGGATTCCAAGCTAAAAAAACTCGTGGCTCTTTATGGCCCTCAAAACTGGAACCTTATAGCTGAGAAGCTAGAAGGTAGATCAGGTAAGAGCTGTAGATTAAGGTGGTTTAACCAGTTGGATCCAAGGATAAACAGAAAAGCTTTCACTGAAGAAGAAGAAGAGAGACTCATGCAAGCTCATAGACTTTATGGCAACAAATGGGCCATGATAGCAAGACTTTTCCCTGGAAGGACTGATAACGCAGTCAAGAACCATTGGCATGTCATCATGTCAAGAAAATATAGAGAACAATCAAGTGGTTACAGGAGGAGGCAAAGTCAATCTGTCAACAGAAGAATGGAAGACACTCCAAGCTTTGTCGGCAGAAATGCAGGCATGAAAACAGTACCACCACCATATTGTCCCAACATCTCCAGTGCTGGTGGACGAAACAAGTTATCTCCTTGTCAAGTTGGAAACTTTAATGGTGCTGGTCGCGGTGGGGCTGACTATGGCTTAAATGGATCCCCCCACATGACCAGTGGAGGAGAAGCAGTCTCAAGCATTAAGGTTTCTCAAAGTGGGTTTTGTGCACAGCAGACACCTTTTGATTTCTTCTCTGGTCCCAAAAGTAATAACATGATGCGGATGTTCAGCCACACCATATCACGGGATAGGCCAAACGATGAACCCCGCAATTCTGATTTCTATCAACACCACCACCCTTCATACACACTGACAATGCAGCAGTCAAGCTCCCAGTACCCCTATTGCTTCTCAGACTCCACGGCGTCAACATTACCTCGAGCAGTTTCAGCCGGTGAGCCTCCATGTTCATCCCCATCAGTGGCAGATCAGAGCAGATTTAGCGGCCATTTTGAGACCGCTCCACCACCATTCATCGACTTTCTCGGGGTAGGAGCCACATGA
>SpuMYB077	
ATGGTTAAGTCTCAATGCCGGGAGAAGGTGGGGCTGAAGAAAGGGCCATGGACTCCTGAAGAAGACCAGAAGCTTCTGGCTTACATCGAAGAGCATGGGCATGGAAGCTGGCGAGCCCTGCCTGCTAAAGCTGGACTTCAAAGATGCGGGAAGAGCTGTAGACTCAGGTGGACCAACTACCTTCGGCCAGATATCAAAAGAGGAAAGTTTAATTTGCAAGAAGAACACTCTATCATTCAGCTGCATGCTCTACTTGGAAACAGGTGGTCGGCCATAGCTACTCACTTGCCGAAAAGAACCGATAACGAGATCAAGAATTACTGGAACACGCATCTTAAGAAAAGATTAGACAAAATGGGCATTGATCCTGTGACTCACAAGCCAAAAGCTGATTCTTTCGGCTCAGGGAGTGGCCATTCCAAGGGTGCTGCCAATTTAAGCCACATGGCTCAATGGGAGAGTGCTCGACTGGAGGCCGAAGCCAGATTGGTCCGTGAGTCAAAGTTAATCGTACCCAATCCTCCCAAAAACCTACTAGGCTCGGCAGCTTCAGCTCATTTAGTCTCCAACAAAGGCAGTACTGCATCTCCGGCAGCGAGACCACAGTGTCTTGATGTGCTCAAAGCATGGCAAGGGGTCGTTATCAGCATGTTCTCGGTAGGCAGAAGTACTGACTCTCTTGAGTCTCCAACATCCACATTGAATTTCTCAGAAAACGCATTAGCCATCCCACTCAACGGAGCACATAAACACTCAACCACCAGAATAGCTTTTGCCACAGATAATGCAGCATGCATCGGAGGGACTACGGCCAGTGAATTTGACAGGGGAAACCGGTTGGGGTGCATTGAAAAACTGGAAGAAACAGCGCGAGTGAAACGAGATTTGGACAGTTCAATGGGAATTCATGATATAATCCCGTACGCGATTGATCATAATGCGTGGTTTGTTGACTCTCCAGCGAATATCGAAAACGCACCCGGGGGGGATATTATCGGACTTTCTGAAATTTTGGGGAGTAATTCTCAGGAACACAACCCGTCCTGCTCTGGGGAGAATATTAATGAAAGCTATGATGGTAATCTTGAAGAGAACAGGGATTATTGGAATAGCTTGCTCAATCTGGTGGGTGCTTCTCCAACTGGGTCTGCTGTATTTTGA
>SpuMYB078	
ATGATGGATGTTAAAGGCAGCAGCAACAGCTCCTCCACCACACAAAGTGATGAGGAGATGACGGGTGACTTAAGAAGAGGTCCATGGACCGTTGAAGAAGACTTCAATCTCATCAATTACATTGCTACTCATGGCGAGGGACGCTGGAATTCTCTGGCTCGTTGTGCAGGTCTCAAACGAACTGGAAAGAGTTGCAGATTACGATGGCTCAACTATCTAAGGCCTGATGTTCGACGTGGAAACATCACTCTTGAAGAACAGCTCATGATCCTTGAACTCCATTCTCGATGGGGCAATCGATGGTCTAAAATTGCACAGCACTTGCCAGGGAGAACCGACAATGAAATCAAGAACTACTGGAGAACCCGAGTACAAAAGCACGCAAAACAGCTTAAATGTGACGTAAATAGCAAGCAATTCAAGGACACCATGAGATACCTATGGATGCCCAGGTTAATTGAAAGAATTCAAGCTGCGGCTTCTGCCACGTCGGCTTCCCCGGCTGCCACTGTCTCTGCTCCTGCCACCGACCACCACTCAGTCAGCAATAGTGACGTGGGCACCGGGAACCTGGTCATGGCGCCACATGGGGTCGATGGCAATGACTTCGGTGTCTCACAATTTACACAAAGTTACACCCCGGAGAATTCCAACACCGTTGCCTCATCGGACTCGTTCGCTGCTCAAGTTTCGCCTGTTTCGGACTTGACTGCTGATTATAACAATATCCCAGTTAATCGCAACACCAATCCGGATTATATCCAACCTGGCCAAGTTAGCTACTCAGAGTCCATGATTAGTCCACCTGGTTTTTTTAACCACGGGTTAGATTTCCAAGCTATGGAGCACAGCAGCAATCAATGGCTAATGGGCAGTGGGGACACATCGGACAATATGTGGAATCTTGAGGATATTTGGTTCATTTAG
>SpuMYB079	
ATGATGGATGTTAAAGGCAGCAGCAACAGCTCCTCCACCACACAAAGTGATGAGGAGATGACGGGTGACTTAAGAAGAGGTCCATGGACCGTTGAAGAAGACTTCAATCTCATCAATTACATTGCTACTCATGGCGAGGGACGCTGGAATTCTCTGGCTCGTTGTGCAGGTCTCAAACGAACTGGAAAGAGTTGCAGATTACGATGGCTCAACTATCTAAGGCCTGATGTTCGACGTGGAAACATCACTCTTGAAGAACAGCTCATGATCCTTGAACTCCATTCTCGATGGGGCAATCGATGGTCTAAAATTGCACAGCACTTGCCAGGGAGAACCGACAATGAAATCAAGAACTACTGGAGAACCCGAGTACAAAAGCACGCAAAACAGCTTAAATGTGACGTAAATAGCAAGCAATTCAAGGACACCATGAGATACCTATGGATGCCCAGGTTAATTGAAAGAATTCAAGCTGCGGCTTCTGCCACGTCGGCTTCCCCGGCTGCCACTGTCTCTGCTCCTGCCACCGACCACCACTCAGTCAGCAATAGTGACGTGGGCACCGGGAACCTGGTCATGGCGCCACATGGGGTCGATGGCAATGACTTCGGTGTCTCACAATTTACACAAAGTTACACCCCGGAGAATTCCAACACCGTTGCCTCATCGGACTCGTTCGCTGCTCAAGTTTCGCCTGTTTCGGACTTGACTGCTGATTATAACAATATCCCAGTTAATCGCAACACCAATCCGGATTATATCCAACCTGGCCAAGTTAGCTACTCAGAGTCCATGATTAGTCCACCTGGTTTTTTTAACCACGGGTTAGATTTCCAAGCTATGGAGCACAGCAGCAATCAATGGCTAATGGGCAGTGGGGACACATCGGACAATATGTGGAATCTTGAGGATATTTGGTTCATATAG
>SpuMYB080	
ATGCTTGGTGCTCGAAAGAGGGTTTGCAATCCTGGTGAAGAAGAAAGTGGGCTACGAAGAGGTCCATGGACTCTGGAAGAAGACACGTCGCTCACTCATTACATTTCTCGTCAGGGTGAAGGTCGTTGGAACATGTTAGCAAAAGGTGCAGGACTGAAGAGAACTGGGAAGAGTTGCAGATTAAGATGGCTGAATTACCTGAAACCTGACATCAAGCGTGGTAATCTTACTCCACAAGAACAGCTTTTGATTCTTGAACTTCACTCCAAATGGGGTAACAGGTGGTCAAAGATTGCAGCACATCTGCCTGGAAGAACAGACAACGAAATCAAGAATTACTGGAGGACAAAGGTGCAGAAGGAGGCACGCCACCTTAACATTGAAGCCAATAGTAAGAGGTTTCTTGATGCTGTTAGGAGTTACTGGATGCCAAGACTGGTCCAGAAAATGGAGCAGGCTTCTTATTCTTCTTCCTCGACAATACTTGATTCACTTGATAATCGTGAAGTCAGGTCTACGCCATCCAATCCCCCAGCTCCTAACTCCTTACCATGCCCTCCAGAAAGCAGATTTACACACTACTCGAATCTTGGCAGTGACAATTCATGCTCAGTCACAAGCCCCTATCTTCTTTCTACAAATTTCAACACGATATCACAGCAGCCAGATGAAATTCTTGAAACCCCATCCTGCTCACCTCTACTTGGTGATTCTGTCTGCAACAACTTGGTTCGGATGGGCACTTGCAATGAGGAGGGCAGCAGCTGTGACATGGATGGATTCGATGTGGCTTCTGCTGGTATGGGCACTTATGGCAATTCACCATTTGAATGCCAGATGGCAGGGGGCGATTGGGTGTATGATAGCATGGAAGATACTTTATGGAACATGGATGACATGTGGCCGTTTAGGGCTTGA
>SpuMYB081	
ATGGGGAGGCATGGCCGTAATAAACAAGACAGAAACCAAGGAGCTTGGTCTAAGCAAGAAGACCAGAAACTCACAGATTACATTCGAAAACACGGGGAGGGTTGTTGGCGTTCTATTCCGCAGGCTGCAGGCCTGCTTCGTTGTGGTAAAAGCTGTAGGCTAAGATGGATAAACTATCTTAGGCCAGACCTTAAAAGGGGCAACTTTGCTGAAGATGAAGAAGATCTCATCATCAAGCTTCATGCGCTCCTAGGAAACAGGTGGTCCTTGATAGCGGGGAGATTGCCTGGACGTACAGACAACGAAGTAAAGAACTATTGGAATTCTCATTTAAGGAGAAAGCTTATAAAAATGGGGATTGATCCAAATAATCATCGTTTGAGACAGAATCTCCTGCGCCCTCATAACCCACAACACCCTGCTACGGCATCATCGTCATCTGGACTGAAAACTCATCAGGCCATACAGCAGCCAACAAAATCTCACGTTGATAAGGAGCAAGTGTCGGATGCTGTAAGTTGCTTAGAGGATGATACATGTGCCTTGCCTGATCTGAACCTTGATCTCACAATGAGCTTTCATTCTCCTTCAGCACCCGACGTTGAAGGGAATCCGAAGGATTCGAGGCCGCAACTAGATACTGCCCCTTCTCCCACGCTTCTTCTCTTTCAATAA
>SpuMYB082	
ATGCAATCGACAAGCAAGTCGAAGAAGATTGCGTGTGGGAATCATGAAGAAGAATCTAAGAAGAAGGAGAGACATATAGTCACATGGACTCAACAGGAGGATGATATACTTCGGCAGCAGATTAGCCAGCACGGGACTGAAAACTGGGCCATCATTGCATCTAAATTCAAGGATAAAACCACAAGACAGTGCAGAAGAAGATGGTACACATATTTGAACTCTGATTTCAAGAAAGGTGGATGGTCACCTGAGGAAGACTTGCTCTTGTGTGAGGCACAAAAAATATTTGGAAACAGATGGACTGAAATTGCAAAGGTTGTTTCAGGCAGAACGGATAATGCTGTGAAGAACCGCTTCTCCACTTTGTGCAAGAAGAGAGCAAAATACGAGGCTTTAGCGAAAGAGAACAAAAACACGCATATCAACTTAAATAACAAAAGAATCATATTACATGACGGGTTCAACACAGATGGAGCACCAGAAAATGATCCCCCAATTAAGAAGATAAGGAAGTCCCACATCCCTAGTCTTGCAGGAAGTTGCAACTTTGGAGACAGATTACACCCACAATGTGGAAATCAGCAACCCAGACCTCCATTGGCAGTGTTGCCCCAAAACTTTCACAGTGTTAACATGGCTGCTCAGCATAATGTCAGCAGTGTCAAGGAGGTCCCCATTGACGTTCAAAACAGTAGGATTCAAGGAACATTTCTAAAAAAGGACGATCCAAAGATAACTGCTCTAATGCAACAAGCAGAGCTTCTCAGCTCACTTGCATCCAAAGTTAGTGAAGAAAATACAGATCAGAGTCTGGAAAATGCTTGGAAGGTTCTCCAAGATTTCCTGAACCGGAGCAAAGAAAATGATCTGTTTGGACAAAAAATCTGTGACATTGATTTTAAACTTGAAGATTTTAAAGACTTGATAGAGGATCTAAGGATGAGCAATGATGGAAGTCGACCATCTTGGAGACAACCTGATTTATACGAGGAGTCTCCATCAAGCTCTGAATACAGTACAGGATCAACTCATTTGCCATACACAGCCCCGGATAAAATAGAACAAACTCAAGCCGGTGTACTGCATAAGGATATTGAAATTGAATTGCAAATGGTTCATCTTGATGAGGGAAATTTTGTGGGTGCATGTGACGAAATTATTTCCAGAGCAAATATAACCCAAGTGGAGATGTTTCCATCCTCTGACGAGCAAACAAAAAATGACATAATTGTTTCTGCTTCATCAGGCACAGAGTTCAGTTCTCCTCTTCAAGTTACCCCACTTTTCAGAACCTTAGCAGCAGGAATTCCCAGCCCAAAATTTTCAGAGAGTGAGAGAAACTTCCTACTAAAAACACTTGGAGTGGAATCTCCCTGTCCCAATCCAGGCATCAATCCTTCACAACCACCACTCTGCAAAAGGGCCCTTCTGCAAAGTCTATAG
>SpuMYB083	
ATGGTTAGGGCACCTTGCTGTGAGAAAATGGGATTGAAAAGGGGGCCATGGACAGTTGAAGAAGATCAGATTTTGAAATCCCACGTTCAAAAATATGGTCATAGCAATTGGCGTGCGCTGCCTAAGCAAGCTGGTTTACAAAGATGTGGGAAGAGTTGCAGACTCCGATGGGTAAACTACCTGCGGCCAGATATTAAGAGAGGAAACTTCAGCAAGGAAGAAGAGGAAACTATCATCAAGTTGCATGAAATGCTTGGAAATAGGTGGTCAGTGATTGCATCAAGATTACCAGGAAGGACAGACAACGAGATTAAGAATGTATGGCACACCCACTTGCTAAAAAGGGTCAAGCAAAATGGCGAATCCAAGCCAGAAAAACACATCAGAATACCAGACTGTCATCTCAATGACACTGAATTATCACAGCCGGAAGGTTCGACTAATCCGACCCTTTCAGGGTGTAAAAGCATGGAGTACGCACAAATGTCCCCTCAACCCTCTTCTAGTGATCGCTCCTCAATCACGGATACTTCAGAAACGAACAGCACCGACTTGATCAAGGTTGAAAACATCGACTCATCAGAGATTTATCCAGTGATTGATGAAGATTTTTGGTCAGAACCAGAAATGGTTGAGAATTCTGGCATGCCATCGTCAAGTTTTCTAGACGACTTACAGTTTCCATTCCCCTCATCAGACAGTACTACGGATCCGGCAGGATGTTATGGTTACGGTCCAAAAGTTGACGATAACATGGATTTTTGGTACAACCTTTTTATTAAATCTGGGGGAATAGAAGAACTACCAGTTCAATACCTGCAGAGGTATAACTATGTGGCCGATGAAAGAATCTGA
>SpuMYB084	
ATGTCTTGGGGAGTGGTGGCAGCGCAGGTGGCCCGGGGAGGTTTCACCGGAGAGGGTTGCTGGAGGAAAGGACCCTGGACTGCTGAAGAAGACAGGTTGCTTATTGAACATGTAAGGTTGCATGGCTATGGAAGGTGGAACTCTGTAGCCAGGCTTGCAGGGCTGAAAAGGAATGGAAAGAGCTGCAGATTGCGGTGGGTGAATTACCTGAGGCCAGACCTGAAGAGGGGGCAGATAACTCCCCATGAAGAGAGCATTATTGTGGAGCTACATGCGATGTGGGGGAACAGATGGTCCACAATCGCGAGAAGCTTGCCGGGAAGAACTGATAATGAGATCAAGAATTACTGGAGGACCCATTTCAAGAAGAAGGCCAAGCTCTCTCCAGATAGCTCCGACAAGGCAAGAGCTCGTCTCTTGAAGAGGCAGCAATTTCAGCAGCAGCTGCAGCGACAGCAGCAGCAAATTCAGCACCAGCAGCTACTGCAGCTAAATCAATCGGACATGAAAAAGATCATGTCCTTATTACATGACGAAAACGAAGACAAAGCGCCATGTACACCTCAAATGATCACGCAGGAAATGGTGCCTCATGCCATATACCCCACCACAGCTGAGGAGGAGCATGGCTTGCTATATAATATGTTCAATGTCAATGCAGCAGTGCCTGAGGCCTCGAGCGATGATATAATCTGGGATGGCTTGTGGAACTTGGAAGAATTCCATGGCAATCCTGGCGTGGAATGCGCAACGAGCAAAGCTAGTATGCACAATTTAGTGTCACCTTTCTATTAA
>SpuMYB085	
ATGGGAAGGAGACCCTGTTGCGACAAGATTGGATTGAAGAGAGGAACATGGAGTGTTGAAGAGGATCAAAAGCTAACGAACTTCATCCTGTGTAATGGGATAAAATGCTGGCGACATGTTCCTAAACTTGCAGGCTTGCTGAGATGTGGGAAGAGTTGTCGATTGAGGTGGATGAATTATCTGAGGCCTGATCTCAAGAGAGGTGCATTTTCAGAAGCCGAAGAAGATCAGCTTGTTGAGCTTCATTCACGTCTGGGCAACAGGTGGTCCAAGATTGCTGCATTTTTCCCAGGCCGTACAGATAATGAGATCAAGAACCATTGGAACACTAGAATTAAGAAGAAACTAAAGCTCCTTGGTCTAGACCCTCACGGCGGCGAGCCACCGGTCGAGCAAGGTGAGAATCGCGACGCAAAAGAAGGAGGGGGCGACATTGACGTAGACCAGAAATTAGCAGAAAATCCAGTCTCGAAGGTAGAAACTAGGCTTGACCACGACCATTCTTGCTCAGACCACAATACCAGAACTAAAGCTTCGAGGGAAGACTCTGATGCAGGGTGGTCAACTTTTCCCTCGCTCACTGATCTGCAATTCGATTCATGCTTATCAAGATCGTCAATGGAAAAATATGTTTTACAAGAGGGTTGTTCTGGATCTTACTGGATTGATGATTATGTGGATTCTTTGCTCTCTTGGGATGGCATCAACTTCAATAATCTGGAATAG
>SpuMYB086	
ATGAAAACGATGAAGGACGAAACCCGGAAGGGTCCCTGGACAGAACAGGAGGACATTCTATTGATCAACTTCGTGAACTTATTTGGAGATCGACGATGGGATTTTGTAGCGAAAGTATCAGGTTTGAACAGAACGGGAAAGAGTTGCAGGTTGCGATGGGTTAATTATCTCCACCCTGGTCTCAAAAGAGGAAAGATGACACCTCAAGAAGAGAGACTTGTCCTGGAACTTCACGCCAGATGGGGAAATAGGTGGTCAAGAATTGCGCGCAAATTACCGGGGCGAACTGATAATGAAATAAAGAACTATTGGAGGACTCATACGCGGAAGAAGGCTCAGGAAAGGAAAACCGCCATGTCCCCTTCACTGTCATCTTCAAACTGTTCCTCTTCATCAAATATCACTACAGTGAATTCACCACCTCTTCCGGGAACTGGAGAAGCAAGTTTTTATGACACGGGGGAGCTTGGGGAGGCAGTGCAAGGAGGTGAAAAGGGATACTCGATGGATGACATATGGAAAGATATTGAAAACACTATTAATGAACCAGTTTGTGATGGGTTCAGTGAAGAAGGTTGCAATTTTTCCTGTCCTTCGTTGGCTTCTCCATCGTGGGAATATAGCCCAGACACACTTTGGAGTATTTCTGGAGAAGAGAGCAGGATGTTTCTCCCTTACGACGACGGCACAATGCTTTTGACTGGCTAA
>SpuMYB087	
ATGGGAAGGGCTCCTTGTTGTGACAAGGCAAATGTGAAGAAGGGACCATGGTCACCAGAAGAAGATTCCAAGCTTAAACAGTACATCGAGAAATATGGGACTGGTGGCAATTGGATTGCTCTACCTCAGAAAGCTGGGCTTAAGAGATGCGGCAAGAGTTGTAGATTGAGATGGCTGAACTATCTGAGGCCCAACATTAAACATGGTGAATTCTCTGATGTGGAGGATAGGGTGATCTGCAGCCTATTTGCAAACATCGGAAGCAGATGGTCAATAATAGCTGCTCAGCTACCAGGAAGGACTGATAATGATATCAAGAATTACTGGAACACCAAGCTCAAGAAGAAAATCATGGCCATGGCTCCTCAATCTCAAAGAAAATCCCCGCCATTCCCATCTTCACATCAAACTGATCCACCATTACCATCTCATTCACTCTTATCAATCTATAAAGACGCTGGTGCTTCTTTCTCTTACTACTCCCAGAACAAATCTTTCACTGGCTTCGATCCCATTTCACAAACTCCATCCGGTCTCTTAAGCAACAACAGTGTTTCCTTAGCCACCAACTCTCTACTTTTCCAACCTAACAGCCAAGAGGGATTATTGTTCAGCCCCATGCAATACTATCATCCAGCTGTGAAAGATAATTTCTTGGTGTTTGGCAGTGAAGCAAGCTGCAGCTCTAATTCTGATGGGAATTGCAGCCAGATAAGCTATGGCAGATCAGAGATCAAACAAGAAGATATGGGATTTCACAGCTTGATTTCAAATAACGGGTATGAAAATCAGAACCAAAACTTCATGCTGAGTTATGGCAACCGCGGAGCTGAAAATCTGAACCAGTGGGTAGAGAAGCCGAATGGGAACATTGGAGAAACCCCATTGGACTATGACCTCGTGGAGGATGTCGGGCAGCTGATTAGCAGTGGCAGTGATAATAATAATATTAATCTGTGTATTGACAGCCTGCTCATTGATGAAAAAAAGACGCAAGAGAAGGCCATGTACTACTACTGA
>SpuMYB088	
ATGAAAACGATGAAGGACGAAACCCGGAAGGGTCCCTGGACAGAACAGGAGGACATTCTATTGATCAACTTCGTGAACTTATTTGGAGATCGACGATGGGATTTTGTAGCGAAAGTATCAGGTTTGAACAGAACGGGAAAGAGTTGCAGGTTGCGATGGGTTAATTATCTCCACCCTGGTCTCAAAAGAGGAAAGATGACACCTCAAGAAGAGAGACTTGTCCTGGAACTTCACGCCAGATGGGGAAATAGGTGGTCAAGAATTGCGCGCAAATTACCGGGGCGAACTGATAATGAAATAAAGAACTATTGGAGGACTCATACGCGGAAGAAGGCTCAGGAAAGGAAAACCGCCATGTCCCCTTCACTGTCATCTTCAAACTGTTCCTCTTCATCAAATATCACTACAGTGAATTCACCACCTCTTCCGGGAACTGGAGAAGCAAGTTTTTATGACACGGGGGAGCTTGGGGAGGCAGTGCAAGGAGGTGAAAAGGGATACTCGATGGATGACATATGGAAAGATATTGAAAACACTATTAATGAACCAGTTTGTGATGGGTTCAGTGAAGAAGGTTGCAATTTTTCCTGTCCTTCGTTGGCTTCTCCATCGTGGGAATATAGCCCAGACACACTTTGGAGTATTTCTGGAGAAGAGAGCAGGATGTTTCTCCCTTACGACGACGGCACAATGCTTTTGACTGGCTAA
>SpuMYB089	
ATGGAAGGAGGCGGAGAAGGAGGTGTTGGTGACCGTTTTAGCCACCAAAATTCACAAAACAGCCGTTCCATCTATCAGCCAACTCCACCATTAACAGCCACGGACATGTTTTTATTTCGTCATCAAAGCCATTACACACCCCAATACATTCAAGAAGATGATGAAAACAAAGAAACCCTTGTTTCAACAAATGGGTCGTGTGTGTTTTCTCCACCTAGGGGTGCAATTACTGCTGCTCCATGGCCAAGTTTTTCAGAGACAGGTTTTGCTGACGGGCTTTTTGTTGATGGAGATCGCCATACTTGGACATACGAGGGAAACCCTGATGGGGGTTTGAGTGGAGAAGTGAATGATGTTTCAGGGAAGAGTTGTAAAGGGACAGGAAAGAAAACCAAGAAAGGATCTTGTTCTACTCTGATCAAGGGGCAATGGACAGAAGAAGAAGACAGGAAACTGATTAGGTTGGTGAAGCAATTTGGAGTGAGAAAATGGGCACAGATAGCTGAAAGGGTGGCAGGGAGAGCTGGCAAGCAGTGTCGAGAGAGATGGCACAACCATTTGCGCCCTGATATCAAGAAAGATAGCTGGAGTGAAGAAGAGGAGAGAATATTGGTCGAAGCTCATACTAAAGTTGGGAACCGATGGGCGGAGATTGCGAAGCTTATTCGAGGAAGAACAGAAAATGCTATAAAAAATCATTGGAACGCTACCAAAAGAAGGCAGAATTCAAGGAGGAAGCAGAAGCAAACAGAAAAACAAACTTCAACTTCTGTAACCCCTACACCAAGCACAGCCACTAACACCCCATCGAGCTCCATATCTGAAGACCCGTCAAGCCAATTCAACTATTTTCTCCCTGAATTAACTGAATCCGCCACAGAAGACTCTCCATCATTACTTGCACTATCAGATAACGATGATGAGCTTTTGTTCATCCAAAATTTCTTTGCCAACAAATCCAAAGGGAAGGTTGCTACAGAGAATCCAATAATGCAGGTAGACAGCTTCAATGCGGATTCAATTAACGACTCCTTCTCCTTGGATTCCTGTGGCTTATATCAAAACAATGGAGGTCAGCAGATCAAAGATTCAAGGGACATTAGCTTTGATAGTTCTACTTTGAATCCGAAGGTGTACACGAACGGTTTCGAGGCAGCAACAGATCAGAAAACACCCACTTATAATAACCACCTCCGTTCTGATCTCTACCTTTCGTATCTACTGAATGGAGCAACCAATGCTCCAGGCTCGCCCTATACTGAATATGGACACAGTAGCACGAACATGGAGATGGATCAAACATATTCTCTCAGTGGAAAGAAGGAGATGGATTTGATAGAGATGATTTCTTCTTCTCAATTCTCTCAGGGCATTAACAATATATAG
>SpuMYB090	
ATGAGGAAGCCAGAGGCCTCAGGGAAGAACAACGTTAGTAGCAGCAACAAGTTCAGAAAGGGCTTGTGGTCGCCGGAGGAAGATGACAAGCTCATGAACTACATGCTAAACAATGGACAAGGTTGCTGGAGTGACGTGGCTAGGAATGCTGGTTTGCAGAGGTGTGGCAAGAGCTGCCGGCTCCGTTGGATTAATTACTTGAGGCCTGATCTCAAGAGAGGTGCATTTTCACCCCAGGAAGAAGAGATGATCATCCATTTGCATTCCCTTCTGGGAAATAGGTGGTCTCAAATTGCGGCTCGCTTGCCAGGAAGAACCGACAATGAAATCAAGAATTTTTGGAACTCAACGATAAAGAAAAGATTAAAGAATCTGAAGTCATCCAACGCGTCACCAAACACGAGCGATTCATCCTCGGAGCCTGGCAAAGATGTCATGGGAGGGCTGATGGCCATGCAAGAACAAGGCATTTTCTCCATGAACACGGACCCTTCACTGTCATCTTCGTCATCGCTAGCAACCTCCATGAAAGCAATGCTTCTAAATTCCATGATGGACCCGTTATTACCCATTCTTGATTATGATCATCATGGCCTGAACAGCATGTATGGTACTGGTGCCAGCGGGTACGACCCCATTAGCGCGCCGCCATGCGTGGCTCAAGTCGGAGTCCTGGGCGGTGGCGATCATGGTTTTTACGGGGAAGGGATCTTTGAAGGTATCAATGTTGAGATTCCTCCATTGGAGAGTGTAAGCTGCATGGAGGAAAACGCGAGAACCCAGAATACACAGGATGATAACACTGACAAGTACTCGTATTGTAGCCCTGTGAATAGTCTTTACCACAAAACCTGCAACATCGCTAGCAATAACAACAAGACAGATAACATAGCTGCTGATCACACGGGGAGCTTTTGGCAAGGAGAAGAGTTAAAAGTCGGGGAGTGGGACTTGGAAGAGTTGATGAAAGATGTTTCGGCGTTTCCATTTCTTGATTTCCATCAATAA
>SpuMYB091	
ATGAGGAAGCCGGATCTAATGGGCAAAGATAGAGTACTGCCGAGCAATAGTAATATGAACAAGGCCAAGCTTAGAAAGGGTTTATGGTCACCAGAGGAAGATGAGAAACTCATCAAGTACATGCTAACTAATGGACAGGGGTGTTGGAGTGATATTGCTAGGAATGCTGGGTTGCAAAGGTGTGGCAAGAGTTGCCGTCTTCGTTGGATTAACTATTTGAGACCTGACCTCAAGCGTGGAGCCTTTTCTCCTCAAGAAGAAGAGCTTATCATCCATTTGCACTCCATTCTTGGCAACAGGTGGTCTCAGATTGCGGCACGTCTTCCAGGAAGGACAGACAACGAAATAAAGAATTTTTGGAACTCCACATTAAAGAAGAGATTGAAGTTGAATAACACTTCCACATTCTCCACAAATGACAGTGATTCATCAGAGCCTAGAGATTATGCCATAGGAAACATCATGCCCATGCATGATCACGACATCATGACTCTATGCATGGACTCATCTTCCTCATCATCCATATCCATGCAGGGTATGGTCACAGGCAACCAATTCGATTCCTTCTCCATGCTCAACAGCCGCTATGATGTGACTGGTGCAGCGAGTTTATTTGACATGTCCACATGCTTCACACAAGTGGGCATGGGAGATGGGTTTTATGGTGATCATTATGGGATTCTGGAGGCTACTAACAAAACGGGCCTCGCTCTTCCACCACTAGAGAGTAGAAGCTTCGAAGAGAAAAACACAGTGAGTAATTGCAGAATTGACATGGAAAGCAACAACAACAACTGCTCTGATAGTATTTGCTTCAACAATACTGATCAGAGATTTAAAGTAGAGGACATGTTGGAGCTTGAGAATCATTGGCAAGGAGAAAACTTAAGAATGGGAGAATGGGATTTCGATGGTTTCATGGAAAACATATCTTCCTTTCCTTTACTTGATTTCCAAGCAGAATAA
>SpuMYB092	
ATGGATAATAAACGGGTTAAAGGACCATGGAGCCCGGAAGAAGACGAGCTACTGAAGCATCTGGTGATAAAACATGGGCCGCGTAACTGGACGATGATAGCAAGAGCAGTACCGGGCCGATCCGGGAAATCCTGCAGGTTGCGATGGTGTAATCAGCTGTCGCCGGAGGTGGAGCACAGAGCGTTTTCACGCGAAGAAGATGAGATCGTCATCAATGCTCATGCAAGGTATGGTAATAAATGGGCTACCATAGCAAGACTCCTCGATGGACGTACGGACAACGCAATCAAAAATCATTGGAACTCCACGTTAAAGAGGAAATACGCGGACTTGTTTGAGAATGATGGAGTGGTTAATGAAGACGGAGTGAAGGAGAAATCTGCCAAAACAGGGTCGTCGTCTTCGGTTCACAAGAGGACTATTTCTCCTTCGGGATCTGACGTCAGCGATGCTGGGTTACCGGTGACGTCATCTATGCTGGTACGCGAAAACGTGCCAGCTGTAGAAACTGGAATGAGCAACAACGACGGCGTTTCGACTGAACTAACGCTGTCTACTCCCGGGATGGAGTCTGGACAGTTGGGGAGAGATGGGGTTGGTGCTAAAGAATTGTTAACGGGAGATGTTGAGAAAACGATGACGTTTGCGCCGGAGTTGTTAGCAGTTATGCAGGAGATGATTAGAAAGGAGGTGAGGAACTATATGGTTGGGATTGGGAAGAAAAGTGGCTAA
>SpuMYB093	
ATGGGAAGGTCTCCTTGCTGTGAAAAAGCTCACACAAACAAAGGTGCGTGGACCAAGGAAGAAGATGATCGCCTCGTTGCTTACATTAGAGCTCATGGTGAGGGTTGCTGGCGTTCACTTCCTAAAGCTGCTGGTCTTCTCAGATGTGGCAAGAGTTGCAGACTTCGTTGGATCAACTACTTGAGACCTGACCTTAAACGTGGCAATTTCACTGAAGCAGAAGATGAGCTCATTATCAAACTCCATAGCCTCCTTGGAAACAAATGGTCACTTATAGCTGGAAGATTGCCGGGGAGAACAGATAATGAGATAAAGAATTACTGGAACACGCATATAAGAAGGAAGCTTTTAAATAGAGGCATAGATCCCGCAACTCACAGGCCGCTCAATGAACCAGCGCAGGAAGCTACAACAACAATATCTTTCACTACGACGACTACTACTTCCGTTAAAGAAGAATCGATGAGTTCTATAGTTAAAGAGGAGAATAAAGAGAAGATAATTAGGTCGACTGCTTTTGTGTGCAGAGAAGAGAAAACCCCAGTTCATGAAAGGTGTCCAGACTTGAATCTTGAACTTGGAATCAGCCTTCCTTCTCAAAACCAGCCTGATCTTGAACAGCCATTCAAAACTGGAGGAAGCAGAAGTCTTTGTTTTGGCTGCAGCTTGGGGCTACAAAACAGCAAAGATTGCAGCTGCGGTGTTATTTTGAGTTCTGTAGGAAGCAGTAGTGGCACCAGCACAAAAACTGGCTATGACTTCTTGGGCATGAAAAGTGATGTTTTGGATTATTGA
>SpuMYB094	
ATGGGGAGGCGATCCTGCGGTTACAAGCAGAAGCTAAGAAAAGGGCTGTGGTCCCCGGACGAAGACGAGAAGCTTTTGAGGTACATTACCAAGCATGGACATGGATGCTGGAGCTCTGTCCCCAAGCTAGCAGGTCTTGAAAGGTGTGGAAAGAGTTGCAGGTTGAGGTGGATCAATTACTTAAGACCAGACTTGAAGAGAGGCGGATTCTCCAGTCAGGAAGAGAACCTCATAATCCAGCTTCAGTCAGTTCTAGGCAACAGGTGGTCTCAAATTGCAGCACGATTACCAGGAAGAACTGACAATGAGATAAAGAATCTATGGAACTCCTCCATCAAGAAGAAACTCATGCAGAAAGGTGTTGACCCCAACACCCACAAGCCACTTTCTGAGGTTATGCTTTCTACTAGCACGTGCCCTGAGAAGGCCTCAAGAGAACTGGACACAGCGATCTCACTCAATCTCAAGGAAGATAGTTCAAAGCCATCACTCGTTGATGTATCGAGCTGTAGGACTGAAAAAGGAGATGACAATTTGACTGCCTCCAAAACCAGTGCCCACCAGGAATTCTTCCCAAACAAGTCTTTTCCAATCAATCGATACCCCAGCATCCAGCAACGCCCTTTAGATTCAATTGCTTGCCTGCAATTTCCAGTCCAGAATTTGAGTCACGATCAATTAAAGCTTGACCAGAAGTGCATTCTTTTTGAGCCAAACAAAGAATTCAACTCCAGAACACCAGTACCCACGTTTTCAAGGTCAATCTTATCTGCTCAAACGGACAATAAAATCTATGCAGGTCTTCCCTTTCATCCAATGGGCACATTCAATAACATCCATTGGGATTCAAGTAATTGCAGCGGGAACAAGTCCTTCTTCGATAGCAACGTCTTCTCATGGGGGTTGGCAGATGGTGGTGGATCGTCAGACAAGACCTTGCAACTCCATTCCGCGGACGCTGAGACAACAGATATCAAGTGGTCGTAA
>SpuMYB095	
ATGTCATGGGGAGCGATGGCAGGGCAGTTGCGCTGGGGCGGCCTCATCGAAGAGGGCTGGAGGAAAGGGCCCTGGACTGCTGAAGAAGACAGGCTGCTTACTGAATATGTAAGGCTGCATGGTGAAGGACGATGGAACTCTGTAGCTAGGCTCGCAGGGCTGAAAAGGAATGGAAAGAGCTGCCGATTGAGGTGGGTGAATTACTTGAGGCCAGACCTGAAGAGGGGGCAGATAACCCCGCTTGAGGAGAGCATTATCGTGGAGCTCCATGCTAGGTGGGGGAACAGGTGGTCCACGATTGCTAGAAGCTTGCCGGGAAGAACTGATAATGAGATCAAGAACTACTGGAGGACCCATTTCAAGAAGAAGGCCAAAATCTCTCCAGAGAACTCAGATAAGCATCAGCAGCAGCTACAGCAGCAGCAGATCCAAAATCAACAACTTCTGCAGCTAAATCAATTGGACATGAAAAAGATCATGTCCTTTATCGATGAAAACGAAAATAAAGCACCATTTACCCCTCATACGAGGCAGGAAATGGCGCCCCATGCCGTACACCCCAGCACAACCGAGGAGCAGGGCTTGCTATATAATATGTTCTGTGTCAACGCATCAGCGCCGGAGGCCTCTAACGAGGACATGCTCTGGGATGGCTTGTGGAACTTGGATGATTTCCATGGCGATCTCGGTGTGGCATGTGCAGCAAGCAGAGCTTGCTTGCACAATTTGGTGGCACCTTTTTGTTAA
>SpuMYB096	
ATGCAAGCCACAAACAAGTGGAAGAAGAATGCTTGTGGAAATCACGAAGAAGAATCACATAAGAAGGAGAGACATATAGTCACATGGACTCAACTGGAAGATGATATACTTCGGCAGCAGATTAGCCTAAATGGGACTGAAAACTGGGCTATCATTGCTTCTAAATTCAAGGATAAAACCACAAGACAATGCAGAAGAAGATGGTACACATATCTGAACTCTGATTTCAAGAAAGGCGGATGGTCACCAGAGGAAGACATGCTCTTGTGCGAGGCACAAAAAATATTTGGAAACAGATGGACAGAAATTGCAAAGGTTGTTTCAGGCAGAACGGATAATGCTGTAAAGAACCGTTTCTCCACGCTGTGCAAGAAGAGAGCAAAATACGAGGCTTTAGCAAAAGAGAACAAAAACACACATATCAACTTAAATAACAAAAGAATCATGTTACATAATGGGTTAAACGGAGTCGGAGCACCAGAAAGTGATCCTCCAATTAAGAAGATAAGGAAATCCCACATCCCTGGTCTTGCAGGAAATTGCAACTTTGGAGACAGATCACACCCACAATGTGGAAACCACCAACCCAGACCTCCATTTGCAGTGTTGGCCCAAAACTTTCATAATGTTAACGTGGCTTCTCAACATCATGCCAGCGGTGTCGAGGAGGTCTCCATTGATGTTCAAAACAGTATGATTCAAAGAACCTTTCTCAAAAAGGATGATCCAAAGATAACTGCTCTAGTGCAACAAGCAGAGCTTCTCAGCTCACTTGCACTGAAAGTTAGTGAAGAAAATACAGACCAGAGTATGGAAAATGCTTGGAAGGTTCTCCAAGATTTCCTGAATCGGAGCAAAGAAAATGATCTACTTGGACAAAAAATCTGTGACATTGATTTTAAATTTCATGATTTTAAAGACTTCGTAGAGGATCTAAGGAGTATTAATGATGGAAGTCGACCATCTTGGAGGCAACTTGGTTTGTATGAGGAGTCTCCAGCCAGTTCTGAATACAGTACAGGATCAACTCAATTGCCATACCCAGCCCCTGATAAAACAGAACAAACTCAAGCTGAGATTGGTGCACTGCATGAGGATATTGAAACTGAAATGCAAATGGTTCATATTGAGGAACATTTTGTGGGTGCATGTGGTAAAGAAGTTATTTCCAGTGCAAATATAACCCAAGTGGAGATGTTTCCATCCTGTGATGAGCAAACAAAAAACGACATATTTGTTTCTGCCTCGTCGAGTACAGAGTTTAGTTCCCCGCTTCAATTTACCCCACTTTTCAGATCCTTATCAGCAGGGATTCCCAGCCCAAAATTTTCAGAGAGTGAGAGAAACTTCCTACTAAAAACACTTGGAGTGGAGTCCCCTTGCCCAAGTCCAAGCATCAATCCTTTGCAGCCACCACTCTGCAAACGAGCACTTCTGCAAAGTCTATAG
>SpuMYB097	
ATGAGGAGGCCGTGTTGTGATAAACAAGATACCAACAGAGGAGCTTGGTCCAAGGAAGAAGACCAGAAACTCATAGATTATATTAAGATACATGGCGAAGGATGTTGGCGTTCTCTCCCTCAGGCTGCAGGCCTGCTTCGTTGTGGAAAAAGCTGTAGGCTGAGATGGATAAACTATCTTCGGCCAGACCTAAAAAGAGGCAACTTTGGAGAAGATGAAGAGGATCTCATCATCAAGCTTCATGCACTCCTAGGAAACCGGTGGTCATTAATAGCTGGAAGATTGCCTGGACGAACAGACAATGAAGTGAAGAACTACTGGAACTCTCATTTAAGGAGAAAGCTTATAAACATGGGGATTGATCCAAATAATCATCGTTTGAACCAGAATCTCCTGCGCTCACGTAACCCGCCAAAACCTGCCATTGCAACACCATCTGGATTGAAAGTTCAGACCATACAACCGCCGGCAAAGCCTCTCGTTGATAGTGAGCAAACATCGGATGCCGGAAGTCGCCTGGACGATGATCAGCGTGCCTTGCCTGACCTAAACCTTGACCTCACAATGAGCATTCCTTCTTCTTCAATCGCCCATGTTGAAGGGAATCATCCAAAGGACAACGAGTCTAATTTTTTGAGGCCACAACAGATCGCCCCTTCTTCCAGCCTTCTTCTCTCTCAGTAG
>SpuMYB098	
ATGGGAAGAGCTCCATGCTGTGAGAAAGTAGGGTTAAGGAAAGGGAGATGGACAGCTGAAGAGGACGAGGCTTTAACCAAATACATTCTAGCCAACGGTGAAGGCTCGTGGAAATCACTACCTAAAAATGCAGGGTTATTAAGGTGTGGTAAGAGTTGTAGACTAAGATGGATAAATTACTTAAGAGCTGACTTGAAGAGAGGGAACATAACCAAAGAAGAGGAGGAGACCATTGTTAAGTTGCGTGCTGCTTTGGGCAATAGATGGTCTTTGATTGCTGCTCAGCTACCAGGAAGAACAGACAATGAGATAAAGAACTACTGGAACTCTCATTTAAGCAGAAAAATGTACAGCTTCAAACAGTGTAGAAATGATGATTCTCTATCAGGCATCATGAATATCACCAACGTAGCAGCTGGGCCCTACAAAGGTAGAGGTGGTAGAACAAGCCGATCATCCATGAAAAAGCACCAGGCCACATTAATGTCATTAGGTAAGCCGCCTAAGAGTCCTAAAGCCACAGCTAAAGAGGTAACTGAACCAGCAAGCGAAGAAACAGCAGCGATCTCACTCAAAGGTGCAAATACCCCATTAAAGAGTTTGCCCACTGAAGGTCCACAGGAGGAACCGGGAAGTAGAAGGAATCTTGGCGCGCAAGTGCAAGAATCTTGCGTAGACATTGCTGAAAGAATTGGTGCAGCTGGAAAGTCTCATTGTCCTGTTAATGGCGAGAAAGAGACAGAAGATTTAGGGCCATATGAATGGCTGGACAGTGAAATAAAGCGCCTTGAGTATGCGCTGCGAAGTCAAGCTGCAGATCCTTGTGGAAGAAATGAAGTTGCGACATCAGAGACAGCCAATGAGACTCCAAGTTTAAGCAAGGAGAGAGGAGATCATAATGGGGAGATGGGACGTCCAAAAAGAGTGGCCGTCCATTACCAGAAAAGACAAAGCAGCAGCAGCAATGGCTGCAGCTCAAATGAAGACAGCAATGGCGAATGGTGTAATAGTTTTTCTCCTGTGAATTCAAGGTTTGAAGAAGAAGAATGGTTTGACTGGGACTGGACATCAGCTGGGGATCTTGGTGGGAGGGGATTATTATAA
>SpuMYB099	
ATGATGGATGTTAAAGGCAACAGCAACAGCAACAGCAACAGCAACAGCAACAGCTCCTCCTCCACCACACAAAGTGATGAAGAGATGGTGGGTGACTTGAGAAGAGGTCCATGGACTGTTGAAGAGGACTTCAAGCTTATCAATTACATTGCTACTCATGGTGAGGGACGCTGGAATTCTCTGGCTCGCTGTGCAGGCCTCAAACGAACTGGAAAGAGTTGCAGATTAAGATGGCTCAACTATCTGAGACCTGATGTTCGACGGGGAAACATTACTCTCGAAGAACAACTCATGATCCTGGAGCTTCATTCTCGATGGGGCAATAGATGGTCAAAAATTGCACAGCACTTGCCGGGGAGAACAGACAATGAAATCAAGAATTATTGGAGAACCCGAGTACAAAAGCACGCAAAACAACTTAAATGTGACGTGAATAGCAAGCAATTCAAGGACACCATGAGATACCTATGGATGCCTAGGTTAATTGAAAGAATCCAAGCTGCGGCCACCACCAGCAGCACTGCCGCGTCTGCTTCCCCGGCTGCCACCGTCTCTGCTGTTTCCACTAATCACCACTTGATCAATAATAATGACGTTGGCACTGGTAACTTGGTCATTCCACATGGAGTCATTGACGATGACTTCAGAGTCTCACATGTTACACCGAGTTACACCCCGGAAAATTCAAGCACTGCTGCCTCGTCGGACTCGTTTGCTGCTCAAGTTTCGCCTGTTTCGGACATGACTACTGATTATTATCATATGCCGGTTAATCATAACCCTAATCCGGATTATTTCCAAGCTGGCCAAGTTGGCTTCTCAGAGTCCATGATTAGTCCTGCTGGTTATTTTAACCAGGGATTAGATTTCCAAGCTATGGAGCACACCAACAATCAATGGGTAGTGGAAAGTGGGGACGCATCGGACAATTTGTGGAATCCTGAGGATATCTGGTTCTTACAGCAGCAGATGAACATCATGTGA
>SpuMYB100	
ATGGCCAAGAAGAGTGTTATCTGTGCAGCACCATATAATAACAGCACAAACGACCTTGTTTGTCACTCTTCTACTGCTCCCTCATCTTCTTCTCCTTGCTCCTCAATGGGGGTCGTTTACACGGACATTGGTTCTCTCTCTCTTAGTCCCAGCTTTGGAATGACACCACCTGGCTCCTCTTCTTCTCATGAGATGGAAAACCGGAGGCTCACCTGGGGGTTTCCTTTCATGGGAAACTATCGTGCTAACAGTGCTGCTGCTGCTGCGGAGGTTAAGGTTTCTGATTGCAGTGACGGGTCTGGAGAGAACGATGAGGCTATAAATCACAATGCTAACTCGTCACATGATGAGAACCCTAATGAAAATATGACAAGCGGCAGGGAAACAGATAGTGGGCAGTCAAAGCTCTGTGCAAGAGGGCATTGGAGGCCGGCAGAAGATAACAGGCTGAGGGAGCTTGTAGCTCTTTATGGTCCTCAAAATTGGAACCTTATAGCTGAGAAGTTGGAAGGTAGATCAGGTAAGAGCTGCAGGATAAGGTGGTTTAACCAGTTAGATCCAAGGATAAACAGAAAAGCTTTCACTGAAGATGAAGAGGAGAGGCTAATGCAAGCTCATAGACTTTATGGTAACAAATGGGCCATGATTGCGAGACTTTTCCCTGGAAGAACCGATAACGCAGTCAAGAACCACTGGCATGTCATAATGGCTAGAAAGTATAGAGAACAATCAAGCGCTTACAGGAGAAGGAGGCTAAGTCAATCTGTCAGCAGAAGAGTGGAGGAAATTCCAAGCTACGTCGGTAGAGATGCAGGCATGAAAGCAGAACCACCACCATGTTGTCCCAGCATCCCCGGTGCTGGACGACTAAATAACTTATCTTCTTACCAAATTGGAAACTTTAATGGTGCTGGTTGCGGTGGGGTTGACAATGGCATAAATGGACCCCCCCACATGACCAGCGGGGGAGAAGCAGTCTCAAGCATTAACGTCCCTCGAAGTGGGTTTTGTTCACAGCAGACACCTCTTGATTTCTTCTTTGATCCCAAAAGTAACGACACGACGGGCATGTTCAGCCAGGCCAGGTCATGGGATAGGCCAAACGAAGAGCCCCGAATTTCTGGTTTCTATTCCCATCAATACATAATGGCAATGCAACAGTCAAACTACCCAAACCCTTACTGTTTCTCAGATTTTACAGCGCCAACCTTACCTCAAGCAGTTTCAGTCAGCCAGCCTTCACCTTCATCACCATCCATAGCAGATCAGAGCAGAGTCAATGGTCATTTTGAGACTGATCCACCACCATTCATTGACTTTCTCGGGGTAGGAGCTACATGA
>SpuMYB101	
ATGGGCCACAGGTGCTGCAACAAACAGAAAGTTAGAAGAGGGCTGTGGTCTCCTGAAGAAGATGAGAAGCTTGTCGAATACATCACCACTCGCGATCATGGAAGCTGGAGCTCTGTCCCTAAATCTGCAGGTTTAAAAAGGTGCGGTAAGAGTTGCCGGTTGAGGTGGCTCAACTACTTGAGGCCAGAGCTCAAGAGGGGTTCGTTTTCTGCGCTGGAAGAGCAGGTCATCATAGATGTTCATAGAATTCTGGGCAACAGATGGGCTCAGATATCGAAACATCTCCCAGGAAGGACAGATAATGAGGTGAAGAATTTCTGGAACTCGCGCTTGAAGAAAAAGCTCATGGCACAAGGCTTGGACCCGAAAACTCACAACTTGATTCCTACTCGCCAGAGGGCAGCTAATAAGGTTGCATGCAGCATGTCACCATCTAACCACGAGCCCTTTTCAATTACCTCCCATGATTCAAAGATGAAAGATGTTTCCTTGGAGATAAACCCTCCTATTCTAACAATAGTTTCACCTGATTATCCTTCTAATTGCAGCCCCCAGCCTCCATTCTTTCAAACAACAACGAGCTTGCCCTTGCCCAAATCTTCTTACGATAACCCGAGTGTCATTTGGAATGCAAATTCTCAAAATTCTTATGATTCATCCCTTTTCACCTGCGTGTCATCCATTCATGAGAACTCACTCGCTTCCTCTTCGTCTTCGTCTTCAGCGAACCCAACTGGGTTTGGTCTCGTGGATGAAAACTGCTTTTGGAGTTGTAGTAACATTGTTGAGCCCTTTGAAGCCGCAAAAATATTCGAAAGCGTGCCGCCACAAGATCGAGAAAACCACCTGAACAAGGTTTGTGACACCCAAATCGTGGGTAAGAATAAAGGAGTTCAAGACAATATGGAAGCTTCATTCGACACCTCTAGCTATGATCTTGGCTTGGTCGACTCCACATTATTTCCTGGTTCAATGTGTCATGATCTTAGCTCAATGGATGATCTTGCATGGAACTTTTAG
>SpuMYB102	
ATGCAAAATCAAACTGAAAACAACAATAATGCAATGAGATTAACAGAAAGGGAGAGAGAGAATCAGGTGGGTTCTCCGACAGGTGGAGATGGTGAAGCTGAGTCAGGTGAGCCCGGTGGCGGAAGCGGTGGGACAAATGGTAAAGTGAAAGGACCGTGGTCACCAGAGGAAGATGCAGTACTGAGTCAACTAGTGAGTAAGTTTGGAGCGAGGAATTGGAGTTTGATAGCACGAGGAATTCCAGGCAGGTCTGGGAAATCTTGTAGGCTTAGATGGTGTAATCAGCTTGATCCTTGCCTCAAGCGCAAACCTTTCACTGATGAAGAAGATCGTATTATAATTGCAGCTCATGCAAAGCATGGAAACAAATGGGCAGTGATTGCTAGGCTTTTGACAGGTAGAACTGATAATTCAATCAAGAATCATTGGAATTCTACCCTGAGGCGCCGATGGGCAGATCTGGTTAGCAATGAAAGAACAAGGGCGTCATCAGAAGAAACTCTTTCAGTTTGTGATGTCAATTCATCCTTGCCCATGGAAGTAAGAGATGTCACAATGGACGATCAACCCAGCCAGCATGAAGACAAAGCTCAAACAGACAACGTTCTTCAAACAAATGAGGTCAATTTTGCATCAGAACCAAATGGAAATCCCACCCTTCCTCGTCCCGTGGCACGTGTTAGTGCATTTAAAGTTTATAATCCCCCCAATGATCCGAAATTGGGTTCTGGACTTACAAGAACAATTCCAACTCATGGTTATTTGGTTCAAACACCCAAACCAGACTCGGGATCTTGCAGATTCCTTGAAGATGTTCATTGCGAGCCCAATGTTCCTTCACGATGTGGGTATGGTTGCTGTGCAACACCAAGCGGAGGTCATCCTCCAAGCTCTTTGCTGGGGCCTGAGTTTGTTGAATATGATGAGCCCGCTCCTTTCTCGAGTCAAGAATTAATCTCAATTGCTACAGATTTGAACAATATTGCATGGATCAAGAGTGGCCTCGAGAATAGCAGCACTGGGATACCTAGCAATGCTGTTAGCTACAGAATGTCTCATGGGACTCCTGTTGGCTCACAAACAGGAATGTCTGAGCAGAATTTAAGAAATGGTCATATGCATTTCGAGGAGGGAAGAAAGAAATTGATGGGCACAATGGCAGGAATAATATCAGCCCAGATGCCTGCTTGA
>SpuMYB103	
ATGGGGAGGGCACCTTGCTGTGAAAAAAACGGGCTGAAGAAAGGACCATGGACGCCGGAAGAGGATCAGATCCTGATCGATTACATACAAAAACATGGCTATGGAAACTGGAGAACACTTCCAAAGAATGCTGGGTTGCAGAGGTGTGGAAAGAGTTGTCGTCTTCGTTGGACGAATTATTTGAGGCCTGATATCAAGAGAGGTCGGTTTTCTTTCGAGGAAGAAGAGACAATAATTCAGCTACATGGTATTTTGGGAAACAAGTGGTCTGCCATTGCTGCTCGATTGCCTGGAAGAACCGACAATGAAATCAAGAACTACTGGAACACACACATCAGGAAAAAGCTTCTGAGAATGGGAATTGACCCGGCCACTCACAGTCCAAGAGTGGATCTTTTTTACCTCTCCTCGATCCTAAACTCATCTCTTTACAGCTCCTCCCAGATGAACATGTCGAGAATTCTTGGGGCTCAACCTTTTGGCGACCCAGAACTTTTCAGGCTAGCCACATCCATGTCATCTTCTCAACGTGACCAGACACAAAATTCTGTAATCCAAAATGGTCATCAAGAAAACCATCTTTCACACCCACAAGTAGTCCAACAAAGCCAACACCAATCGATAACTCATCAAGCTAACCAGTTTCAAACCCCAGGTCAAGAAATGCCTACTTGCAGTACTTTGACCACCACCCCTTGTGTTACATTTTCTGATGAAGCACAGCTAATGAACCCTGATGTAGACCAATACCAACTAAGCAATATTACGAACTTTGGCTCTCCAAATTCTCAGCTAAGCACTCATGATCAGTGGCAAAGCAATAAAATGGGTTCGATTTTAACAGAAGATTATTATGTGCCTGCAGTATCAGGTTACAACAGCGCCGCCGACAACCGCTACGGGTCGGATCTCGTCGACCCTTGCTCTGAGACCTCGACTTTTATTTCCAATAACAGCAACCAGACCTTTGGTTTTGCTTCAGTTTTATCAACTCCTTCTTCAAGTCCAGCACCCATGAATTCCAATTCAACATACATCAATAGCAGCAGCACTGAAGATGAGAGGGATAGCTATTGCAGCAACATCTTGAAATTCGAAGTCCCGGATATTTTAGATGTTAGTTATAACTTCATGTAA
>SpuMYB104	
ATGGGAAAATCTCTTTGCTGTGACAAAAATGGACTGAAGAAAGGTCCATGGACGGCGGAGGAAGATCAGAAACTGGTCGGTTACATTCAGAAACATGGGCATGGGAGGTGGCGAATCCTACCCAAAAATGCAGGACTCAGAAGATGTGGAAAGAGCTGTCGTCTCCGGTGGTCTAATTACCTGAGACCAGACATCAAGAGAGGAAAATTCTCACACGAAGAAGAAGACACAATGATTCAATTGCATAGTATTTTGGGAAATAAGTGGTCTACAATTGCTACTCGCTTGCCTGGAAGAACAGATAATGAAATAAAGAATTATTGGAACACCCACATAAAGAAAAGGCTATTAAGGATGGGAATCGATCCTGTGACTCATAAGCCACGCCTCGATCTTCTTCATCCCTACTCGGTTCTCAACTCGTGTCTCCAAAACTCATTTCAACTCAGTTTTCCAAGTTTGCTTGGCATTGGACCCATTTTGAACCCGAGTCTCCTAAATCTAGCCACTTCTTTCTTGTCATGCCAAGGCAATATTAGCCAAGATGTTAGTCAAAAACATTTTCAAGAAACCCAGCATGGGAATAACCAATTTCAATGCTTACAACCAAACGAGCTCCTAAACCAAGTCCAAGCTTCCAGAAACACGTCGGCTGATCAATTTATAGACGAAACACAGATCAGTGAAGCCAGTTTGGAGCAACTTATTTCTAGCGATCCCACCAACTTCAGCTCCCAAAATTCTTTGCAAGGAACGTGGCATACTAATGAGGAGTCCCCCGACATTAGTGAAAGCTTCATGTCAAACTATGTGTATTATGATTGTAATAATAAACCCATCATCAGCAATACTTCTTTTGATGAGACGCTACCGAGTTTGAGTCTGAGCTCACTTCTATCAACACCTTCATACAACACAACTCACCTCAGTTCTTCATCAACAACTTGTGTCAATGTTAGCACTGAAGATGAAAAGAATAGTTGCTGTAATAATATGTTTGTTTTTGATATTCCTTGTAGCTTGGATGGCAACAGGCTTGTATGA
>SpuMYB105	
ATGTGTAGTAGAGGCCATTGGAGGCCTGCTGAGGATGAGAAACTTAAGGAATTGGTTGAAAAGTATGGTCCTCATAATTGGAACGCCATTGCCGAAAGACTTCAAGGAAGATCAGGGAAGAGTTGTAGGTTGAGATGGTTTAATCAGCTAGATCCAAGAATCAATAGAAGCCCATTTACAGAAGAGGAAGAAGAAAGACTAATTGCTTCCCACAGGATTCAAGGGAACAGATGGGCAATTATTGCTAGACTTTTCCCTGGTCGCACCGATAATGCAGTGAAGAATCATTGGCATGTCATCATGGCAAGAAGATGTAGAGAGAGGTCAAGACTTCATGAAAAAAGGGCTGCTCAAACTTTGGTAAATCATCAAAAAATATCTTCAAAACAAGAAATGCACAATATTGATTGCGAGACGAGGAACTTTTCTTCATTTTCCAAGAAATATTGTGAAAAATATGGCCAATATCCTTTGGTTACTGATCACAGCCACTTACAGGCCCTTTGCAAAGAGTTCTACAATGAAGATCCGAGCCATTGTAAAGATCAAAGTCGGCAGATTGAGTTTTATGATTTTCTCCAAGTAAACACTGATTCCAATAAAAGTGAAGTGATAGACAATGCAAAAAGAGATGAGGAGGAGGTAGATCAGCAGGGAGCTATGGAAAATGATCAGAGCAAGGCTGGTGTTCCATTCATCGATTTTTTCTCTGTTAATGGCAAGTCCTCGTCATAA
>SpuMYB106	
ATGCGAGTGAATACGATGTCGTCTTTGAAAAAAACCACAGGTTCTAAAGAAGATGACGCTGAGCTCAGGAGGGGGCCATGGACTCTTGAAGAAGACACTCTCCTTGTTCATTACATTGCTCGCCATGGAGAAGGACGATGGAATCTGCTTGCTAAACGTGCAGGGTTGAGGAGAACCGGGAAGAGTTGCAGACTGAGATGGCTAAACTATCTAAAGCCAGATGTAAAGCGAGGAAACCTTACTCCACAGGAACAACTCTTGATTCTCGACCTCCATTCCAAGTGGGGCAACAGATGGTCCAAAATCGCGCAACATTTGCCGGGAAGAACTGACAATGAGATCAAGAACTACTGGAGAACTAGAGTGCAGAAACAAGCAAGTCACCTCAGGATAGATGCCAATAGCACAGCCTTTCAGGGAATAATCAGGTGCCTTTGGATGCCAAGATTGCTTCAAAAGATAGGAGGATCATCAGCTCCATCCGCCGCCATGTCAGCTCAAAACCCATCAGTTTCTCAGCCCATCCCCAGCTATGCTCCTCCGCTTCCAGCATTTCCACCAGCACTACCTCCACTGCCACAGCAAGATGCTCCTCTTGATATGAGTGTGATAATGCACTGCATGGAGCATCACCAGCAAACCTCAGACTCGGAGCATGGGACATGCTCGTGCATTTCTTCTGCAGAATCAATGAATGTCTCACAAATGTCTCAGTTATCAGAATACCCTACAAGTCCCTTTCAGACCATAGGTAGCAACATCGACTACAGCAACTTGGTGAAGGATTGCTATTATGTGGACAGCAATTGCTATGACATGGAATCCATCAACCTTGCAACCATGTCGGTGCCGGGAGAGCTTGGAATCTCAGCCGTCGATCGCCACATGGGAGACGGTGATTGGTCTGGGTACGATTTTGGAGACAATGAGTGGAACATGGATGAATTATGGCCATTCAGGAACTTGCAAGGAAAGGAAACTTAA
>SpuMYB107	
ATGCGAGTGAATACGATGTCGTCTTTGAAAAAAACCACAGGTTCTAAAGAAGATGACGCTGAGCTCAGGAGGGGGCCATGGACTCTTGAAGAAGACACTCTCCTTGTTCATTACATTGCTCGCCATGGAGAAGGACGATGGAATCTGCTTGCTAAACGTGCAGGGTTGAGGAGAACCGGGAAGAGTTGCAGACTGAGATGGCTAAACTATCTAAAGCCAGATGTAAAGCGAGGAAACCTTACTCCACAGGAACAACTCTTGATTCTCGACCTCCATTCCAAGTGGGGCAACAGATGGTCCAAAATCGCGCAACATTTGCCGGGAAGAACTGACAATGAGATCAAGAACTACTGGAGAACTAGAGTGCAGAAACAAGCAAGACACCTCAGGATAGATGCCAATAGCACAGCCTTTCAGGGAATAATCAGGTGCCTTTGGATGCCAAGATTGCTTCAAAAGATAGGAGGATCATCAGCTCCATCCGCCGCCATGGCAGCTCAAAACCCATCAGTTTCTCAGCCCATCCCCAGCTATGCTCCTCCGCTTCCAGCATTTCCACCAGCACTACCTCCACTGCCACAGCAAGATGCTCCTCTTGATATGAGTGTGATAATGCACTGCATGGAGCATCACCAGCAAACCTCAGACTCGGAGCATGGGACAAGCTCGTGCATTTCTTCTGCAGAATCAATGAATGTCTCACAAATGTCTCAGTTATCAGAATACCCTACAAGTCCCTTTCAGACCATAGGTAGCAACAGCGACTACAGCAACTTGGTGAAGGATTGCTATTATGTGGACAGCAATTGCTATGACATGGAATCCATCAACCTTGCAACCATGTCGGTGCCGGGAGAGCTTGGAATCTCAGCCGTCGATCGCCACATGGGAGACGGTGATTGGTCTGGGTACGATTTTGGAGACAATGAGTGGAACATGGATGAATTATGGCCATTCAGGAACTTGCAAGGAAAGGAAACTTAA
>SpuMYB108	
ATGCGAGTGAATACGATGTCGTCTTTGAAAAAAACCACAGGTTCTAAAGAAGATGACGCTGAGCTCAGGAGGGGGCCATGGACTCTTGAAGAAGACACTCTCCTTGTTCATTACATTGCTCGCCATGGAGAAGGACGATGGAATCTGCTTGCTAAACGTGCAGGGTTGAGGAGAACCGGGAAGAGTTGCAGACTGAGATGGCTAAACTATCTAAAGCCAGATGTAAAGCGAGGAAACCTTACTCCACAGGAACAACTCTTGATTCTCGACCTCCATTCCAAGTGGGGCAACAGATGGTCCAAAATCGCGCAACATTTGCCGGGAAGAACTGACAATGAGATCAAGAACTACTGGAGAACTAGAGTGCAGAAACAAGCAAGACACCTCAGGATAGATGCCAATAGCACAGCCTTTCAGGGAATAATCAGGTGCCTTTGGATGCCAAGATTGCTTCAAAAGATAGGAGGATCATCAGCTCCATCCGCCGCCATGGCAGCTCAAAACCCATCAGTTTCTCAGCCCATCCCCAGCTATGCTCCTCCGCTTCCAGCATTTCCACCAGCACTACCTCCACTGCCACAGCAAGATGCTCCTCTTGATATGAGTGTGATAATGCACTGCATGGAGCATCACCAGCAAACCTCAGACTCGGAGCATGGGACAAGCTCGTGCATTTCTTCTGCAGAATCAATGAATGTCTCACAAATGTCTCAGTTATCAGAATACCCTACAAGTCCCTTTCAGACCATAGGTAGCAACAGCGACTACAGCAACTTGGTGAAGGATTGCTATTATGTGGACAGCAATTGCTATGACATGGAATCCATCAACCTTGCAACCATGTCGGTGCCGGGAGAGCTTGGAATCTCAGCCGTCGATCGCCACATGGGAGACGGTGATTGGTCTGGGTACGATTTTGGAGACAATGAGTGGAACATGGATGAATTATGGCCATTCAGGAACTTGCAAGGAAAGGAAACTTAA
>SpuMYB109	
ATGGTGAGACCTCCTTGCTGTGACAAATCGACTGTGAAAAGGGGTCTTTGGACTGCAGAGGAAGATGCAAAAATGCTTGCTCATGTGGCCAAGCACGGTACAGGAAATTGGACTTCTGTTCCGAAGAAAGCAGCTTTCCATAAACGGGCATGTTTTGCAGGACTTCGAAGATGCGGGAAGAGTTGCAGACTCAGGTGGACTAATTACCTGAGGCCTGATCTCAATCATGACAGATTCACGCCCCAAGAAGAGGAAATGATTATTAGGCTTCATGCAGCAATAGGTAGCCGGTGGTCTATAATAGCCCAGCAACTTCCAGGAAGAACAGACAACGATGTGAAAAACTACTGGAACGCTAGGCTAAGAAAGAAGCTCTCTGAAATGGGGATAGATCCTGTCACTCATAAGCCGTTCTCTAAAATCTTAGCTGACTACGGAGAGATCGGCGGCCTTTTAAAATCCGGGAGCAGAATTGGGTCGCTCAGTAGAGATCTAAGGAATGTTTTCACCTTGAAACCAGAGCGAAATCTATTCACTCCCGAAGGAATCTCGAACATCAGCAGTCATTTGATGACCGCAGAGGTACCACCTAAGACGGAACCAAACCGAGAATGTTTCTTGAGCGACAAGTATATCAATGGCAGTAATCAGAATCACTCACTAGATCTTCTCGATCAGCTTCAGGCCGTAAAGCTGGTGACGGAGGAGGCCTCAAGTTCTCGCACTGCATATCAAACTATTCCGGCACCATGTATCCTTGATGAAGGCTCCTCCTCATCATCTACTTGCTCCACCGCAGCTCAAGAAAAGTTGCCAGCAAGCTTTAGCTGGTGCGATTTTCTTGTAGAAGATGAATATCTCCCTGGTGATCATCCACAAGCAGAACAAGAAAACGCAGCAGAATTTTCATCCAAGAACCCGAATGCAATGATACCACAATGTGTTGAATCTAATGTTGGATCAGTTAACGGAATGGATTTGGCACTCCAAAGCAACGCTGGTTCTGATGATCACAGAACATTTGTTGAAGCTATCATAGATGGAGAAAGCAAGATATTCTTGGATTTTCCCAACTTGCTGGAGGAAATATTCTACTACTGA
>SpuMYB110	
ATGAAAGGAGCTGCTGGGAATGGCGAGCATAGAAGAGGGTTGTGGACAGTGGAGGAGGATAGAATCTTAACGGATCACGTAAGGGTGCATGGCAAAGGGAAATGGAATCGTATTCCAAAACTCACAGGGCTCAAGCGATGTGGCAAAAGCTGCAGGTTAAGATGGGTGAATTATCTGAGCCCTGGTGTTAAGCGCGGCGTTTTCTCTGAAGAAGAAGATGACCTTATCATCAGGCTCCATAAGCTTCTTGGCAACAGGTGGTCTTTAATTGCTGGTCGAGTTCCGGGAAGGACAGATAATCAAGTGAAGAATCATTGGAACACTCATTTGAGCAAAAAACTTGGGGTTAAACAGAGAAAATGTAAGATTAATGCTTCTTCATCAAAATCTTCCAAGGAATCAGGGGCCAATTCCAGAACCGAGTTGAAGTCAAATGATGATGGATCAATTTCATGCCGAAAAGGTGAGGCTGAAATCCATAACGTGATAGAAGACAGTTCTGAAAAAGTCAGGGAAACCACTAGCTTGCAAGACCCTTTGTTGATCGGTGATTGCTATGACAATTTCTGGGACCCATACTTGTGTGCCCCTAATTTAATGGAGTTTCTAGACCAGTCTCTTGATCTCTTTTGGGATGGCATGTAA
>SpuMYB111	
ATGGGGCGACATTCTTGTTGTTTAAAGCAAAAATTAAGGAAAGGTCTGTGGTCGCCTGAAGAAGATGAGAAGCTGTTCAATTATATAACTAGATTTGGTGTTGGTTGCTGGAGTTCTGTTCCTAAACTAGCTGGTTTGCAGAGGTGTGGAAAGAGTTGCAGATTAAGATGGATAAACTACTTGAGACCTGACCTTAAAAGAGGACTGTTCTCACAGCAAGAGGAGAATCTCATCATCAGTCTTCATGAAGTTTTGGGTAACAGGTGGGCTCAAATTGCTGCACAGTTACCAGGAAGAACAGATAATGAGATTAAGAACTTTTGGAATTCCTGTCTGAAGAAGAAGCTTATGAAGCAAGGAATTGACCCAGCAACCCACAAGCCTCTAAGTCAAGAGGAGGTGAAAGAGGAGAAAACTTGTACAGAAAAGGCATCTCTCCAAATACCACGGTCTAATGGGTTACCAATTCTATCAAACCTTTCTGCACAAGAGCCAGCATTTATCACTAATGATACAGCTTACAATAGCAGTGGATTAACAGAAGCTTCGAGAGAGCAATTTATCAGCAAGGAAGCCTATGATCCAATAGCCTACTTCGAATTCCCGCCCAGTATTGATCCAGTAGGGTATAATCCAAACATTTCAAGTGTGTATCATCCAACTGTTAGACCGCTTGATCAAAACCAGTTTGAAACAAGTCCCAACTTTGTATTCACTTCAATGCCAAGTTTAACAAGTTTTGACCGCGGAGGCATGAGGGGGGCAGAGCTCTCCGACAATTCGGCTTCAAGACTGAGTTCAATGTTCTTGAATGAGGCAAAGGAAAGTTCCAGTAACAGTTCAAACATCAGCAATTATGCAGGATACCAGATGAGCAGTATGGTGGAGAATGCAGCAGGTTTCTCATCCTGGGATTCTGATGATAAGTTAGAGTCCGTGTTCCAATATCATCAGGTCAATGGGATCAAGACAGGAGAATTGAAGCCAACTCCATGGCAAGAAGCTGGACAGCTCCAAACTCACCAGAACTCAGTAGATTTCAGTAGCTATCCATTAACGTCGCTATCAGAAGATCTAACAGGAGCAAATTTCGATGGCTTCCACCAGATATGA
>SpuMYB112	
ATGGGTAGACAACCTTGCTGTGACAAGCTCGGCGTGAAGAAGGGCCCTTGGACGGCTGAGGAAGACAAGAAGTTGGTCAATTTTATCCTCACGCACGGCCAATGTTGCTGGCGTGCTGTACCGAAGCTCGCCGGACTCCGTCGGTGCGGCAAGAGCTGCCGTCTTCGCTGGACCAACTACCTCCGGCCAGACTTGAAGAGAGGCCTTCTTAACGACGATGAGGAGCAGCTTGTCATTGACCTCCATGCTTGCCTCGGCAACAGGTGGTCCAAAATCGCGGCAAGACTGCCGGGAAGAACAGATAATGAGATCAAGAATCACTGGAATACCCACATTAAGAAAAAGCTAATAAAGAAGGGAATCGATCCTGTCACACATGAGCCCCTCGATAAACATGGGAGTCCGCCGGAAAGTACAGCACCCTGTCACACTAATTATGATAAACCCAATTTCAATGCTGATGATCAGCAGGTCCTACCCCAAAACTGTGGCCATGTCTCCTCCATCACGACTGATAACTCAAGCACGACTACCCCAACTGAAAATTCTTCAGTGGATGAACGAACAGGGTCATCAGAGCCTAACAGTGACGATGATCCACTGATGAGTTGCATATGGTCAGAGGTATTTCTTGATGATTCATCTTGGAACTTCCAAGCCACCAGAGAAGATTATAGTGAATTTGGAGTATCTAAATCTTCGTCGGAGCATAGCAACTCTCCATGGGTTTTAGACTCTAAGGATCTTGGAGATGAATTCTTTGGAATTAGTTGTTTCAGTGACATGGACTTGAGCGCCCTGGACATGGGTGGCAATTAA
>SpuMYB113	
ATGGGGAGGGGACCTTGCTGTGATAAAGATGGAGTGAAGAAAGGACCTTGGACTCCTGAAGAAGACCAACTCTTGGTTCAGTACATTCAAAAACATGGTCTTGGGTGCTGGCGTAGCCTCCCTAAGAACGCAGGCCTCCTTCGATGTGGGAAGAGCTGTCGGCTTCGGTGGACTAACTATCTTCGCCCTGACATTAAACGCGGCCCCTTCTCTCCTGCAGAAGAGGCTACTATTGTTCATCTTCATGGCATGCTCGGTAACAAGTGGGCATACATGGCATCTCAACTACCAGGAAGAACAGACAATGAGATAAAAAACTTCTGGAACACCCACCTGAAGAAGCGCCTAACTTCTATTGGTCCAAAGTTGCAGATCAACCAGTCCTCCTCCTCTTCTGAACCTATCAATATCAAGTGTGAATCTCCTTCAACACGCCACATGGTACAATGGGAGAGTGCTAGAGTTGAGGCTGAGGCCCGTTTGTCCATGCAGTCATTGTTTCTTAAATCAAAATCAACAGCTAAGAGCCATCCTGATATCTTTCTCCAATTGTGGAAATCTGAAGTTGGAGAAGCATTTCGCATCATCGAGGAAAAAGATGGAAAAACAAGTGAAAGTATTGTATCTGACGAACCTCTATCGATAAAAAATGAACCTGTTTTGCTCGACGACACAGTTTCACCAATGCCTTCCAAAACAACCACCGTCATTGACACCACGCAGGAACAAGAAGAAGATACTTGCAAGCCAAATGAAGATGTGATGACTGTTTCAGATTCCATTGGTTCTAATGAATTTGCTGATTCTACAGATACAGCATTGAAACTACTGTTAGATTTCCCAGGAGGCAATGATATGGAATTCATAGGAGAAGAATCAGAATTTTTTCAACTTCCTTGA
>SpuMYB114	
ATGTCACCGATCCTTGACATCACCAGTGTTCTTGGCAAAATGGGGTGCAAATCATCAGCCAAGACACAGCAAAAGCAAAAGCTAAGGCACAGGAAGGGCTTGTGGTCACCTGAAGAAGATCAAAGGCTTAAAAACCATGTCCATAAACATGGCCATGGATGTTGGAGCTCTGTCCCCATTAATGCTGGCTTGCAGAGGACTGGGAAGAGCTGCAGATTAAGATGGATCAATTACCTGAGACCAGGACTGAAAAGAGGGGCGTTTTCTATACAAGAAGAAGAGACAATCCTGACCCTTCATCTCATGCTAGGCAACAAGTGGTCTCAAATTGCACATCATTTGCCTGGAAGAACAGACAATGAGATAAAGAACCATTGGCATTCCTATTTGAAGAAAAAGATGTTCAAAGCTGAAGAAATGGAATCTCCTAATAAGATTCAATCTGCCAGCTCAAACTCAGACAGCATGGATCTCTCACCCTCTCCCAAAAGGCTTAAAATGCAAAGTCCAAGTATTGAATCATCAATGAATACGGAAAAACCATCAACTGATATCGACCGGTCGGTTCCACAGATGTTTGACTCTCTTAAGGAACCTAACAGAGGCTCCTTATTGCCAAAGGTTATGTTTGCAGAGTGGCTCTCACTCGAGAGCTTCGCAAGTTCAGGTGAGCCTGTGGTTACAAAGAGTACATTCGATCATAATCCAAGCTTCCAAGACAGTTTCATGCATGATTACTTATTGGAAGGAGCATTTGGTGGCGAGTATCAAAATTCTCTAAGCGATGGTTCGAGTGGCAACTTTTTTAGTTCAGAATTCATATTTGAAAGCCAGAGTCCAGGAAATGAGTTTGTTTTTAGTTCTGGAGAGGATTTATGTAGTGAGTTCAACTTGAGCAATATTAGAGATGTGATGCACATATGA
>SpuMYB115	
ATGGGGAGGCATTCTTGCTGTTACAAGCAGAAGTTAAGGAAAGGCCTGTGGTCTCCTGAGGAGGATGAGAAGCTTCTGAATTATATTACTAAGCATGGACTCGGCTGTTGGAGCTCTGTCCCTAAACTGGCAGGTTTGCAGAGGTGTGGTAAGAGCTGCAGGTTAAGGTGGATTAACTACTTGAGGCCTGATTTGAAGAGAGGAGCATTTTCTCAGCAGGAAGAGAACTTGATTATTGAACTCCATGCAGTTCTTGGCAATAGATGGTCTCAGATTGCAGCACAGTTACCTGGAAGAACTGATAATGAGATAAAGAATTTATGGAATTCCTGCATTAAGAAGAAACTGAGGCAGAGAGGCATTGACCCCAACACTCACAAATCACTTTCTGAAGTTGAGAATGACAAAGAGAAGCAGCAGCTCACAGCTGACAAAAGCAATGAGAATGTTTCTATTGTACCACATGAACTGAACCTCATTGAGGCAACTATTTTAAAACCACCTGCGGTTTCTTCCAGAAGCTCAAACGTCATCACTACCAACAACAATAAGGACTGGAGTGGTGGTAGCAACTTGACAAATGCACCGCCGAAACAGGAAATCTTCCTCGACAGGTTTGGTACCTCCCATGAAAGCTCCACCACGGCCAGTTGCAGGCCTTCTGATTTGATGGCTTATTTCCCTTTCCAGAAATTGGATTACAAACCGGTTATAGGCCTCTCAATGAATCCAAAACTCTGCTATAATCCAAATTCCTCCTCTTCTGAGATGATTTCTCACGAGTTCAATTCTAGTATGACACCACCGACTGTTCTCCCATCTGTGTCAGCCTCTATGTTCCAGACTCCAATATGTGTAAAACCTTCTGTTAGTCTTCCATCTGATCACAATCCTACTGTAGGCTCTTGTGATGTCAATGGGGTTCAGAACTGGGAAGCAGGTAGCTTCAGCAACAACGTAAGTGGAAGCAATGGAAGCAGTAGCAGTATTGAATTGCAAAGCAACGCCAATTTCTTTGAGAGCAGCGCCTTCTCGTGGGGTTTAGCTGATTGTGGGAAATCCAGCGACGAAGCTCACCTTCGATCACTCGAAAACGAGACGGGTGAAGACATCAAATGGTCTGAATATCTTAGCACCCCATTCTTTCTTGGAAGCACAATACAAAACCAAACATCTCATCACGTGTATAGTGAAATGAAACCTGAAACACACTTCATAGCACAAGGGTCCAGTACTAGTTGGCTACAGAATCAACAAGCTTCACAGCCAGCAGACATCTATACCAAGGATCTGCAAAGACTTGCTGTGGCTTTTGGTCAATCGATATAG
>SpuMYB116	
ATGAGGATCATGATAAAAGGTGGAGTATGGAAGAACACGGAGGATGAAATTTTAAAAGCCGCTGTTATGAAATATGGCAAAAACCAGTGGGCTCGTATTTCTTCTCTTCTTGTTCGTAAATCTGCTAAGCAATGTAAAGCTCGTTGGTATGAGTGGCTTGATCCTTCCATTAAAAAGACTGAGTGGACTAGAGAAGAGGATGAGAAATTGCTTCATCTTGCTAAGCTCATGCCCACGCAGTGGAGGACGATTGCCCCGATTGTTGGACGTACTCCTTCACAATGCCTTGAGCGTTACGAGAAGCTGCTTGATGCAGCTTGTGTTAAAGATGAAAACTATGACCCTGGTGATGATCCGCGGAAGTTGCGTCCTGGTGAGATTGATCCAAACCCAGAATCTAAGCCTGCACGTCCAGATCCTGTTGATATGGATGAGGATGAGAAGGAGATGCTTTCAGAAGCACGAGCTAGGTTAGCAAATACTAAAGGTAAAAAGGCTAAAAGAAAGGCTAGGGAGAAACAGCTTGAAGAAGCGAGGAGGCTTGCTTCCTTGCAGAAAAGGAGGGAACTGAAGGCTGCTGGTATTGATAACAGACACCGGAGAAGGAAAAGAAAGGGGATAGACTATAATTCTGAAATTCCCTTTGAGAAGAGACCTCCTCCTGGATTTTATGATGTTGCTGATGAAGATAGACCTGTGGAACAGCCTAAGTTCCCGACCACTATTGAAGAAATCGAAGGAAAAAAAAGGATGGATATTGAAGCACAGTTAAGAAAACAGGATGCTGCCAAGAATAAAATTGCTCAAAGGCAAGATGCCCCATCAGCTATTCTCCAAGCAAACAAGCTGAATGATCCAGAAACAGTTAGGAAGAGGTCAAAATTGATGCTTCCTGCACCACAGATTTCAGATCATGAATTAGAGGACATT
>SpuMYB117	
ATGAGGATCATGATAAAAGGTGGAGTATGGAAGAACACGGAGGATGAAATTTTAAAAGCCGCTGTTATGAAATATGGCAAAAACCAGTGGGCTCGTATTTCTTCTCTTCTTGTTCGTAAATCCGCTAAGCAATGTAAAGCTCGTTGGTATGAGTGGCTTGATCCTTCCATTAAAAAGACTGAGTGGACTAGAGAAGAGGATGAGAAATTGCTTCATCTTGCTAAGCTCATGCCCACGCAGTGGAGGACGATTGCCCCGATTGTTGGACGTACTCCTTCACAATGCCTTGAGCGTTACGAGAAGCTGCTTGATGCAGCTTGTGTTAAAGATGAAAACTATGACCCTGGTGATGATCCGCGGAAGTTGCGTCCTGGTGAGATTGATCCAAACCCAGAATCTAAGCCTGCACGTCCAGATCCTGTTGATATGGATGAGGATGAGAAGGAGATGCTTTCAGAAGCACGAGCTAGGTTAGCTAATACTAAAGGTAAAAAGGCTAAAAGAAAGGCTAGGGAGAAACAGCTTGAAGAAGCGAGGAGGCTTGCTTCCTTGCAGAAAAGGAGGGAACTGAAGGCTGCTGGTATTGATAACAGACACCGGAGAAGGAAAAGAAAGGGGATAGACTATAATTCTGAAATTCCCTTTGAGAAGAGACCTCCTCCTGGATTTTATGATGTTGCTGATGAAGATAGACCTGTGGAACAGCCTAAGTTCCCGACCACTATTGAAGAAATCGAAGGAAAAAAAAGGATGGATATTGAAGCACAGTTAAGAAATCAGGATGCTGCCAAGAATAAAATTGCTCAAAGGCAAGATGCCCCATCAGCTATTCTCCAAGCAAACAAGCTGAATGATCCAGAAACAGTTAGGAAGAGGTCAAAATTGATGCTTCCTGCACCACAGATTTCAGATCATGAATTAGAGGACATTGCGAAGATGGGGTATGCTATTGATCTTCTCGCAGGAAGTGAGGAACTCATGGAAGGGAGCGGGGCAACACGTGCTCTTATAGCAAACTATGCCCAAACACCAAGGCAAGGAATGACACCTCTACGAACCCCTCAAAGAACTCCTTCTGGTAAGGGTGATGCTATAATGATGGAAGCTGAAAACCTAGCACGGTTGAGGGAGTCGCAAACACCATTATTAGGAGGAGAGAATCCTGATTTGCACCCTTCAGATTTTTCTGGAGTTACCCCCAAGAAACGGGAGATTCAGACTCCAAACCCAATGCTGACTCCTTTGGCAACTCCTGGTGGTGTTGGTCTTACTCCCAGAATTGGTATGACACCATCAAGGGATTCTTTTGGGCCCAAGAATGAATACCAGATAGTCATCCAACCACCTCCGGAAGACAATGAAGAACCAGAGGTGAAGATTGAAGAGGATATGTCTGATAGAATAGCAAGGGAAAAAGCTGCGGAAGAAGCCCGGCAGCAGGCATTACTTAGGAAGAGATCAAAAGTACTGCAAAGGGAACTCCCTCGGCCTCCAACTGCGTCATTGGAATTAATTAGAGATTCTTTGCTGAGAGCTGATGGGGATAAGAGTTCCTTTGTTCCTCCTACATTAATTGAACAGGCTGATGAAATGATAAGAAAGGAGCTTTTAGCCTTATTAGATCATGATAATGCAAAGTATCCACTTGAAGAGAAGCCAAGCAAGGAGAAAAAGAAAGGCTCCAAGCACCCATCAAACAGATTTGCTGCTTCTATCCCTGTGATAGAGGATTTTGAAGAAGATGAGCTGAAACAAGTTGATAATTTGATAAAAGAGGAAGCTCAGTACATACGTGTAGCTATGGGGCATGAAGATGAGTCCCTTGATGAATTTATTGAAGCACACAAAACATGCATAAATGACCTCATGTATTTCCCCACTCGCAATGCTTATGGTCTCTCCAGTGTTGCTGGAAACATGGAGAAACTCACGGCATTGCAGAATGAATTTGAGATTGTGAAAACAAGGTTAGAGGCTGAAAGGGAGAAGGCATTACGGCTTGAGAAGAAGGTCAATGTTATCACTCAAGGTTATCAGATACGGGCAGAAAGGCAACTTTTGCCACCAATTGAGTTGACCTTAAAGCAGATGGACACCTCTGGAACAGAACTGGAGTGCTTCCAAGCTTTGCAGAGGCAAGAGCAATTAGCAGCATCACACAGGATCAATGGTCTTTGGGAGGAAGTTCAGAAGCAAAAGGAGCTAGAGCAAACTTTGCAAAGGAGATATGGAGATCTTGTTGCTGAGCTAGAAAGGATACAGCAGCTCATGATTAATCACAGAGCACTAGCCATACAACAAGAAGAAATTGCTGCAAAGAATCGTGCCTTTGAGTTGGCCCAAGCTGCAGCAAAGCAAGCTGCTATACTGAACTCTGAGCCTTCTGAGCCTATGCCTTTAGATGAACTTGGAAGCTCTTTGCCAGTTGGTTCATCTGATGAAAAAGTTTCAGATCAGCAAATGGATGTTGATTCAGAGGTGTACAGTGTATGGGCCACAGATACAAGCTTGACCAACAATGTGCCTTCTGATGAGAAGCAGACAACACTTGTACACAGTAGCGGCCATGAATCTTCTTGTACTTGCCCCTCTGGTTCAGATATAAATAACCAACATGGAGTTCCATTACCAACAGGGGACTCAATAAACCGAGGAGATATTCGATCTAAAGTTGATGTTGCAGTGGAGAAGAAGGTGAATGATGATTCTGTTGACGTGGATGCTGGTGATGTTATGATTACAAAAGTTATGAAGGACAGCTCAGCTGCCATTGAAGGAGAGAGTATACAAGAAAGAGTTGGCTTTGCCCATGCTGATGTGATGCAGGTTTCCAGTGGCAGAGATGATAAAGTAAATCAAATGAAGGATGAAGGAAAATTGCCTGTCATGATTGTGGATCTTACTAACTCTGAATAG
>SpuMYB118	
ATGAGGAATCCATCCTCAAGGAACACGACAAGGAGCAGGAGGACACCCATGCCATGTTGTCGGAAAGTAGGTATAAAGAGAGGACCGTGGACACCTGAAGAAGATGAGCTCTTGGCTAGCTACATCAAGAAGGATGGTGAAGGGCGGTGGCGAACAGTTCCGAAGCGGGCAGGGCTTCTTAGGTGTGGTAAGAGCTGCCGCCTCCGATGGATGAACTATCTCAGGCCTTCTGTTAAGAGAGGACGTATTGCCCCAGATGAAGAAGATCTCATTCTCAGGCTTCATAGGTTGCTTGGTAACAGGTGGTCTTTGATTGCCGGGAGGATACCAGGACGCACAGATAATGAGATCAAGAATTACTGGAACACCCATCTCAGCAAGAAGCTTATTAGTCAAGGAATAGATCCAAGGACCCACAAGCCTTTATACCCTAACCCTAATTCATCAGAAATTGCTAGTATTGCTCCCACCCATAACTCCAACCCTAATTATTCTTCACCAGAAGAACATGCCAGGGTCGATCGAGCTACATCTGCTAGAGTGATCGAGAACTTCGTAATGACTAACTTGGATCAGTTTCCAAATCAGGTCATTGATGATGGTGCCGAAAACAGTCCTAGTTGTGATGGTTTTAATAAGGGGTTACAAAGTGGTCGTGAACAAAACAAAGAGGAAGATTACATTGGAAATGAGGACACTTTCTCTTTGTTTCTGGATTCTTTGATCAATGAAAATGTATTTGCGTATCAACATCAACAGCCACAACAGTGTAATATTATTGAACCATCTGGTCAACCTCTGACTTCTTCTTCACAGGCTTTGCACCATGGCATTATTTGGGAAGCTGAAGTCACATCTTTAATGGCAGCTTTCGGTCAGAAAGATGGTGCGTTAAATAGCTATGATCTAGCTTGA
>SpuMYB119	
ATGAGGAATCCATCTTCAAGTAGCTCAGCAAGGAGCAGGAGCACACCCACACCATGTTGTGGAAAAGTGGGTATTAAGAGGGGGCCGTGGACACCTGAAGAAGATGAGATCTTGGCAAACTACATCCATAAGGACGGTGAAGGGCGGTGGCGCACACTGCCAAAGCGGGCAGGACTTCTTAGGTGTGGTAAGAGCTGCCGCCTCCGATGGATGAACTATCTCAGGCCTTCTGTAAAGAGAGGACGTATTGCTCCAGATGAAGAAGATCTCATTCTCAGGCTTCATAGGTTGCTCGGTAACAGGTGGTCTTTGATTGCCGGGAGGATACCAGGACGCACAGATAATGAGATCAAGAACTACTGGAACACCCATCTCAGCAAGAAGCTTATTCGTCAAGGAATTGATCCAAAGACGCACAAGCCTTTATATCCTAACCCCAATTCATCACAAATTTCCAATATTCCTCCCATCCAAAACTCTAACCCTAGTTCTTTTCCACTAGAAGAGAATGCAAGGTTCGATCGAGCTATAGCCACAAGAGTAATCGATAACTTCCCATTGACTAACCTGGATCAGTTTCCAAATCAGGTCATTAATGATGATGGTGCCGAAAACAGGCCTAGTGGCGATGGTTTTAATAAGGGGTCAGTACTGCAAAGTCGTCATGAGCAAAATGAAGAGGAAGATTACACTGGATATGAAAATGAGGACACGTTCTCTTTGTTTCTGGATTCTTTGATCAATGAAAATGTATTTATGTATCAAGAGCAACAGCAGTTACAGCAGCCTAATATTCCTGTACCATCTGGTGAACCCGTGATTTCTTCTTCACAGGCTATTCATCATGGCAGTAGTTGTGAAGCTGAAGTCTCATATTCCATGGCAGCTTTTGGTGAGAAAGATGGCGTGTTAAATAGTCATGATCTAGCTTGA
>SpuMYB120	
ATGGGAAGACCTCCTTGCTGTGACAAAGTTGGGATCAAGAAGGGTCCATGGACGCCTGAGGAGGACATCATCCTAGTTTCTTACATTCAAGAACATGGTCCAGGAAATTGGAGATCAGTTCCTACCAACACTGGGTTGCTGAGGTGCAGCAAGAGTTGCAGGCTTAGATGGACTAATTACCTCAGGCCAGGGATCAAGCGAGGCAACTTCACACCCCATGAAGAAGGGATGATAATTCACCTGCAAGCTTTATTGGGTAACAAATGGGCAGCCATAGCGTCGTATCTTCCCCAGAGAACAGATAATGATATAAAGAACTACTGGAACACCCACCTGAAGAAGAAGCTAAAGAAGTTCCAATCAACTCTGGACCCTACGGCGCAAGGCTCAGCAAGCAGTCAGTTCATGTCGAAAAGTTTCAACGAGAGAAATAGCTTGGATGATGTCATCACCACAAATTCCTCCGTCCTCAATAGGCCTAATCAGGTCTCCACGTATGCATCAAGTACCGAAAACATTTCGCGCCTTCTTGAGGGGTGGATGAGGTCATCTCCGAAGCAAAACGGTACTGATCTTCTCAAAGAAAGTTGGGAGAAAAACAACAGCAGCATGAAAAAAAATGATGATAGCCTTGGCAATTCAGTGGCCACAGATTCTCTTCAATCTTATAGGCCAAGGCCTGAGGAAGAAAGCGGTGATCTAATCTCTCATGAGGAGTTTGAGTCCATTTTATCACTCGAGAACCTGAATAATGTTGCATGGGACAAATCCTCTTGTGATTCTGCTACTGTTACTACCCCTACTGCTACTGCTACCACCACAAAGGGTTTCAAGAACACTACAGGCGACGAGAAGGACAATATTACAACGACTGAGAGGAAGCAGAAATCTGATGAGAGCAGTACTCCCCCACTGTCATTTCTTGAGAAATGGCTCATGGATGAAAACGGTACTGTTCAAGTGGAAGAGATTATGGAACTGTCTCCAATATTCTGA
>SpuMYB121	
ATGGGTCGCTCGCCTTGCTGTGAGAAAGAACACACCAACAAGGGTGCCTGGACGAAAGAGGAAGACCAGCGCCTGATGGATTATATCAGGGTCCATGGTGAAGGTTGCTGGCGTTCTCTCCCTAAAGCTGCTGGGTTGCTTAGGTGCGGCAAGAGCTGTAGATTGAGGTGGATAAACTACCTGAGGCCTGATCTTAAAAGAGGGAATTTTACTGACGAAGAAGATGAGGTTATTATTAAGCTCCATAGCCTGCTAGGCAACAAATGGTCTTTAATTGCTGGAAGATTGCCGGGAAGAACAGATAATGAGATAAAGAACTACTGGAATACACATATCAAGAGAAAGCTAATTAGCCGTGGCATTGACCCACAAACACACAGACCTCTAAACGAGAAAACCGCCGCCGCCGCCGCCACCACCACAAGCAACACCACTGCCACCATCAAAACTACCACCTCTTCCGCTGCCGCCGCCAAAGTCACCCATTTGGAGTTCAAAAACACCCCACCTCAATCACTAGCCGAAATCAGTCTCTTAAAAAGCCAGCTTGATTTCAAACACAACAACTTCCATAGCAGCCAGTACTCAAGTTTCAATCCCAAGAAAACAGAGACTCCTTCTGCTGAGGAAAATAACTGCACAAGCAGTAGCATGACAACTGATGAAGAACAGCAACAAAAACAACAGAAGAGGGAGAGCCATCAAAATCAAGATGTGAACTTGGACTTGACTATAGGGCTAGCTCCTGCAAAGACCTTTTCTCCCAACTCGGCCGAGTCAAGGTTACAACAGCCAGTTTCTTCTTCCTGCCATTTATTTGGCAGTGTGTTAACTCGGCCTGGTTGTTTGTGTTGGCAAATGGATGGCGAAAGAAGGGAACTGTGTAGGAATTGCCAGAATCAGAATCAGAGCTCAAAAAGTAATCATAATAATAATGGGCTATATTATAGATATTATTAG
>SpuMYB122	
ATGGGAAGAGGACCTTGCTGTGACAAAAATGGAGTCAAGAAAGGTCCTTGGACGCCGGAAGAAGATGACAAGCTCACCACTTATATTCAGCTTCAGGGACCTGGAAACTGGCGCTCCCTCCCCAAAAATGCTGGGCTCCAAAGGTGTGGAAAGAGCTGTCGTCTTCGTTGGACAAATTACTTGAGACCTGATATCAAGAGAGGAAAATTTTCATTTGAAGAAGAAGAGACTATAATTCAACTTCACAGTATTCTTGGAAACAGGTGGTCAGCTATAGCAGCTCGTTTGCCGGGGAGAACTGACAATGAAATCAAGAATTATTGGAACACTCATATAAGGAAGAGGTTGCTTAGAAATGGAATTGATCCTGTAACTCATGCCCATCTTCTTGACCTATCATCTATTCTAAGTTCAGCTTTATGCAACCCATCATCACTAATCAGTCTGTCAACCTTGGTGGGCAATACTCAAGCCCTACTAGATCCTGATATTTTAAGACTATCCAGCATTCTATCATCAATGAAACAAGAAAATTCAGACCTGTTTTTGCAGCAAATACAAGAAAACCAGCTTCGCAACTCACTGTTACAAAACCATGCTATCCCGACATTATCATCACAACCTAGCCAGTTTCAGAACCTAGTCGACTTAGTTCCTGCTTGCATTTCTGCTGCATCTACTGGCCCATTTCTAAACCAAACGACACCACTTATGCCGGCAAATGTGGAAGGATTTTCACCGAATCCAACAAGTACTTTTAGCTGCCGAAATTCCCAAGAAAGTTTCGTGCCTTTTAACGAGGGCTTGGTTTCGCAGCCATGCTTTTATCGCAACAGCACTACTACTACTACTGCAAACCCTACAGTTCCTGAACTTGAAGAGTTATCGGGATTCCAATCGCCAAACAACGGCTATCGGATTTTTAGCACTGACTCGGTTATTTCAACGCGTTTAACGAGCCCGGGTCCATTGAATTCACCATCAACCTACATCAACAGCAGCAGCACTGAGGATGACAGAGAGTGCTACAGCAGCTTGTTGAAGTTTGAAATTCCAGAGAGTTGGGGCATTGATGATTTCCTGTAA
>SpuMYB123	
ATGGTCAGGTCAGCCTCTATTGATAAAAATGGACTAAGGAAAGGTTCATGGAGTATAGAAGAAGATGAAAAGTTGAGAAATTATATTCAGAAATATGGCCACTGGAATTGGCGCCAACTTCCCAAGTTTGCTGGTTTATCACGGTGTGGAAAGAGTTGCAGATTACGATGGATGAACTATCTCCGGCCGGACGTAAAGCGAGGAGATTTCTCCGAGGAAGAGAATAATCTGATCATTCAAATGCATGAAGAACTTGGAAATAAGTGGTCTATTATTTCTGGGAAATTACCCGGAAGAACAGACAACGAAATTAAAAATCACTGGCATACCAACTTGAGCAAGAGAGTGAAGCCAAACCAACCAGTTTCTTCTGAGGTGATGAATGAAGACAGTGTTTCTGTCGGCGCTCCCTCTAAATCTGATCACACAGAAAAAAATGTAGAGAACTTTCCTCCTTCATCTCAGGAAATATCTTGCAGTGAGCTATCCTCCGTGAGTAATGATTCTGTGTTAGGCATGAATACTGTTGCCGAAGATTGTGTCTCTTCAATGGAGATATTTCAAGATTCAGGCTCAGATTTCTGGGATCTGCCATTTTTACCAGATAACAATTACAACCAAGATGGTTATGAATCATTGTTCTTGACAGAAGACGGATACATGTCTTTCTATGCTTCCGCCTACGACGCTGATGCTATAGATTGGATCCAGTGA
>SpuMYB124	
ATGGTGAGAGCTCCTTGCTGTGATAAAACTGGACTAAAGAAGGGTGCTTGGACACCAGAAGAGGATAGGAAGCTTATGGCTTATGTTACTAGATATGGCTGCTGGAATTGGAGACAGCTTCCCAAGTTTGCAGGTCTACAAAGGTGTGGTAAAAGTTGCAGACTGAGATGGCTGAATTACTTGAGGCCTAATATCAAGAGAGGGAACTACACTAAAGAAGAAGAGGAAACCATCGTCAGCTTACATAAAACACTAGGGAACAGATGGTCTGCTATCGCTGCCCAGTTACCGGGAAGAACAGACAATGAGATAAAGAACCATTGGCACACGAATTTGAAGAAACGCTCGAAAAATAAATCAGCGGCAGAGAAGGAAATGTCATCAGAGGATGATCTGTCTCCAAACGACAAGAACCAGCTGGAGCAAGACACAGAAGAAACAGACATTAACACACAAAATCCAGGTTCGACTACTCAAATAATTGAAAGCCCCGCAAGAACACTGTCCCCTCAGCGAGCTTCACCTGGTGATTTCTCATTCGTTGATAACATACCAGCAACGAACTGGGACCTCATTTCTGACGATGATTTTGCCTTCTTGGATGCATATGAGGTCCCTGGTGGGAACTTCTGGACCGAACCATTCTTGTCTGACGATTATTTCATGCCAAATGATTTTCTAGCGCCCTTGGTGGAAACTGATCATTCCCCATTTTATTATGGAGAAATCTCGAGCCCTTTTGGTTTCATCAATATGGATGATTGTAACTTGTGCTAA
>SpuMYB125	
ATGGTCAGGTCAGCCTCTATTGATAAAAATGGACTAAGGAAAGGTTCATGGAGTATAGAAGAAGATGAAAAGTTGAGAAATTATATTCAGAAATATGGCCACTGGAATTGGCGCCAACTTCCCAAGTTTGCTGGTTTATCACGGTGTGGAAAGAGTTGCAGATTACGATGGATGAACTATCTCCGGCCGGACGTAAAGCGAGGAGATTTCTCCGAGGAAGAGAATAATCTGATCATTCAAATGCATGAAGAACTTGGAAATAAGTGGTCTATTATTTCTGGGAAATTACCCGGAAGAACAGACAACGAAATTAAAAATCACTGGCATACCAACTTGAGCAAGAGAGTGAAGCCAAACCAACCAGTTTCTTCTGAGGTGATGAATGAAGACAGTGTTTCTGTCGGCGCTCCCTCTAAATCTGATCACACAGAAAAAAATGTAGAGAACTTTCCTCCTTCATCTCAGGAAATATCTTGCAGTGAGCTATCCTCCGTGAGTAATGATTCTGTGTTAGGCATGAATACTGTTGCCGAAGATTGTGTCTCTTCAATGGAGATATTTCAAGATTCAGGCTCAGATTTCTGGGATCTGCCATTTTTACCAGATAACAATTACAACCAAGATGGTTATGAATCATTGTTCTTGACAGAAGACGGATACATGTCTTTCTATGCTTCCGCCTACGACGCTGATGCTATAGATTGGATCCAGTGA
>SpuMYB126	
ATGGCTTCAACGAGAAAAGATATGGATCGGATTAAAGGTCCATGGAGCCCTGAAGAAGATGAGGCGTTACAGAGATTAGTCCAAACCTATGGACCAAGAAACTGGTCTCTGATAAGCAAATCAATCCCTGGTCGATCTGGAAAATCATGCAGGTTGCGATGGTGCAACCAGCTATCCCCTGAGGTCGAGCACAGACCATTCAGTGCTGAAGAAGATGACACAATCATCAGGGCCCATGCTCGTATCGGCAACAAATGGGCCACCATCGCCCGCCTTCTCAATGGGCGCACCGACAACGCTATCAAAAACCACTGGAATTCTACCCTCAAGAGAAAATGTTCTTCCATGTTTGATGACTTAAACGACGACGCGCAACAACAGCCTCTTAAAAGATCCGCAAGTCTCGGGGCAGGTTCGGGTCTATACTTGAACCCGGGTAGCCCTTCCGGATCCGATTTGAGCGATTCAAGTATACCGGGCGTGAATTCATCACCCGTTTTCAGACCGCCAGCCAAAACTACCTCTCTTGTCCCTCCTGTTTTATCGATTGATGTGTCCTCTCCGATCGTAGATCCACTGACTTCATTATCTCTGTCTCTTCCTGGATCCATTGCTTGTCAGACTCCGGGTTCTGGCTCAAGTTCTGGATCCCATGTAGTTAACCCGGCACCTATGCTGCAAACACCTGCTGCACTTCCATCTACTCCACCACCCCCACCAGCTGCAATGACTGTGCAGCAACAGGAGCAAGTTTTATTGCTGCAACAGAAGAACCCCGAGTTTCGACTCGAGAACCATTTTTTCAGTGCTGAGTTTTTGGCAGTCATGCAAGAGATGATACGGAAGGAAGTGAGGAACTATATGTCCGGGATTGATCAAAATGGGCTCTGTCTGGGAACAGAGGCTGTGAGTAACGCTGTGGTTAAACGAATTGGTATTAGCAGAATGGAGTAG
>SpuMYB127	
ATGGCTTCAACGAGAAAAGATATGGATCGGATTAAAGGTCCATGGAGCCCTGAAGAAGATGAGGCGTTACAGAGATTAGTCCAAACCTATGGACCAAGAAACTGGTCTCTGATAAGCAAATCAATCCCTGGTCGATCTGGAAAATCATGCAGGTTGCGATGGTGCAACCAGCTATCCCCTGAGGTCGAGCACAGACCATTCAGTGCTGAAGAAGATGACACAATCATCAGGGCCCATGCTCGTATCGGCAACAAATGGGCCACCATCGCCCGCCTTCTCAATGGGCGCACCGACAACGCTATCAAAAACCACTGGAATTCTACCCTCAAGAGAAAATGTTCTTCCATGTTTGATGACTTAAACGACGACGCGCAACAACAGCCTCTTAAAAGATCCGCAAGTCTCGGGGCAGGTTCGGGTCTATACTTGAACCCGGGTAGCCCTTCCGGATCCGATTTGAGCGATTCAAGTATACCGGGCGTGAATTCATCACCCGTTTTCAGACCGCCAGCCAAAACTACCTCTCTTGTCCCTCCTGTTTTATCGATTGATGTGTCCTCTCCGATCGTAGATCCACTGACTTCATTATCTCTGTCTCTTCCTGGATCCATTGCTTGTCAGACTCCGGGTTCTGGCTCAAGTTCTGGATCCCATGTAGTTAACCCGGCACCTATGCTGCAAACACCTGCTGCACTTCCATCTACTCCACCACCCCCACCAGCTGCAATGACTGTGCAGCAACAGGAGCAAGTTTTATTGCTGCAACAGAAGAACCCCGAGTTTCGACTCGAGAACCATTTTTTCAGTGCTGAGTTTTTGGCAGTCATGCAAGAGATGATACGGAAGGAAGTGAGGAACTATATGTCCGGGATTGATCAAAATGGGCTCTGTCTGGGAACAGAGGCTGTGAGTAACGCTGTGGTTAAACGAATTGGTATTAGCAGAATGGAGTAG
>SpuMYB128	
ATGGAAGCAATGAACATGTGTTCTACTTCTTCTTCGGATTCTTCCTCTTCGGACTCTTCTTTCAATGGAAACAAAGCACCAAGAAGTACCATTAAATCTGAAAGAATTAAAGGTCCATGGAGTGCCGAGGAAGACAGGGTTTTGACCAGGCTTGTTGAGCAACACGGAGCAAGAAACTGGTCCTTGATAAGCCGTTACATAAAGGGCCGGTCTGGAAAATCATGCAGGCTTAGGTGGTGTAATCAATTAAGCCCAAATGTGGAGCACCGTCCGTTTTCTCCAATTGAAGATGAAACGATCCTGGCTGCTCATGCTAGGTTCGGTAACCGATGGGCCACCATTGCAAGGTTGCTGCCAGGTCGGACCGACAACGCGGTCAAGAACCATTGGAACTCCACGTTGAAAAGACGGGCAAGGGAACGCCAAAGTCAGATGAATTTGGAAGGTAATTTTGATAGTAACTATGGCAACAACAACAATGAAGGCATTGCCATCGATATTAATGTTGCATCAGGATCTATGTCGGATGGCATAATGAGAGAAGAGGAGGATGCGTTGACCACGCTGACTCTAGCACCGCCAGGGATTGGTGGTGGAGTCGGTGACAATAGTGGTGGAATGGTGGTGGCGGAGAGGAGGCCAGAGGGTTTGCCTGCTGGATTTTGGGATGTGATGAGGGATGTGATTGCAAGGGAAGTAAGGGACTACGTGAGCTCTACCTTGTCCGAGAGTACCTCAGGATTTCATTAG
>SpuMYB129	
ATGGAAGGATTTAAGAAAGAAGAAATAAGAAAAGGGCCATGGAAAGAGGAAGAAGATGAGGTACTGATTAACCATGTTAAAAAATATGGTCCTAGAGATTGGAGCTCCATTCGATCCAAAGGCCTTTTACATAGAACTGGCAAGTCTTGTCGTCTTCGTTGGGTTAATAAGCTTAGACCCAACTTGAAAAGTGGGTGCAAGTTTTCAGCAGAGGAAGAGAGGGTGGTTATAGATTTGCAGGCAGAAATTGGGAACAAATGGGCAAGAATCGCCACGTATTTGCCGGGAAGGACTGATAATGACGTGAAGAATTTCTGGAGTAGTAGACAGAAGAGGTTGGCTAGGATTTTGCAGGCTTCAGGAACACCACCTTCCTCTTCTAATTCCAAACAACAGAAGATTAAAAATAAATATCCTGTCTTTCTGGATGTTCCCACATTTGAGGCTTTAATGTTTAGTTCTTCAATGGAGGAAGAGGTATCCTCGAAGGCTTGTTCATCATCCTACTCGGAGAACCCTGAACAGATAAGAATGATGCCATTACCGCCCTTGGTTAAATCTGAGTTGCCAGGCTATGATGCAAATCTTTTTCATTACGAGCCCATGTCAGGAATTCCCTTCCCTCAAATCCCACAGCCCCAGCCAGACCTTGTATTCTCACCAGAAAGCCATGAACTCCTTGCTAGGCTGGATGACCCTTACTTTCTCAATGTTCTTGGAACAATAGATGCTCCTGAACTCGGAGACACAGCACAGTTTTCACTCGGGCCTCCATTGTTTGATCCAGTGACAAGCTGTATGAACACTCCAAGGGATGCCAAAAATCCAGTTACCCCAGATACTCTCTTCGATGAGTTGCCACCGGACATGTTTGATCATATTGAGCCGCTTCCAAGTCCTTCAGAGTTGGTGAAGGATTGA
>SpuMYB130	
ATGGGGAGGACACCTTGTTGTGATAAGAACGGTTTGAAGAAAGGGGCATGGACACCTGAAGAAGACGAGCTTCTTGTTAGTTACATCAAGAAGAATGGACATGGTAGCTGGCGCTCTCTCCCTGAGCTTGCAGGTCTTCTTCGCTGTGGAAAGAGTTGCAGGCTTAGATGGACGAACTATCTTCGACCTGATATTAAACGGCATCCTTTTACTCTTGAGGAGGAGAAGCTTGTCATTCAGCTTCATGGCATTCTTGGAAACAGGTGGGCGGCCATTGCTTCTCAGCTACCAGGCAGAACAGATAACGAGATCAAGAACTTGTGGAATACCCACCTGAAGAAGCGCCTTCTTTGCATGGGACTTGATCCCCAGACTCATGAGCCCTTTACATCCCGTGGACCAGCCATTAAAGGACCTGCCTCCCCAGCTACTCGCCATATGACGCAATGGGAGGGTGCTCGGCTTGAGGCTGAAGCACGCCTTTCAAGGGAGTCGTCACTCTTCCATCCACCGATACCGGGAAAACTTGATTGTGATTATTTTCTGCGCCTATGGAACTCTGAAGTTGGACAGTCTTTTCGAAGGATCAACATGGGAGATGTTGTTAAGACTGCCTGCCCAAGTCCAGTTTCCCAGGCTTCTTCATCGACAAAATGTGGATCTATTTCAGCTATCACTGCAGATATTAGCCCCAGCTTTGCAGGACCCTCTGCTGCCGAAAACAATCAAAATGAAGATATGGAGTGCAAGAGCTGCAGATCCGATGCAGAAGATGTGATGGCTGGGCCTGATTCCTTAAGCTCAGCTGAATCGGAGGATTCAACAGACTCCACACTACAACTTCTGCTGGATTTCCCCATTAACAACGACATGAGCTTCCTAGAAGGAAATATAGAAAGCTATGCCACCACATCTGGAATGTTGACTGGAAACTCCATGATATTCCCCTTGTGA
>SpuMYB131	
ATGGGAAGGGCTCCCTGTTGCTCCAAGGTTGGCTTGCATAGAGGACCGTGGACTCCCAGAGAAGACACGTTGCTTACCAAGTATATTCAAGCTCACGGTGAAGGCCATTGGAGGTCTCTGCCTAAAAAAGCTGGTCTCCTCAGATGTGGCAAAAGCTGCAGGCTAAGATGGATGAACTATCTAAGACCAGACATCAAGAGAGGAAATATCACTCCCGATGAGGATGATCTCATTATTAGAATGCACTCCCTACTTGGGAACCGGTGGTCTCTCATCGCTGGACGGCTTCCGGGTCGAACCGATAACGAGATCAAGAATTACTGGAACACTCATCTCGTCAAGAGACTCAGAAGCCAAGGAACCGACCCCAACACCCACAAAAAATTACCAGAACCAGTAAAACGTGAAGTGAAGAGAAGGAGAAGCGACAAAAACACCAGCAAGAAGAAACAAAACAAAAGCAAAGCAAAACTTGTGCCGGATGAGAAGCATAAGGTCCACCTCCCTAAACCTGTCAGGTTTGCCTCTTCATCTTTACCGAGAAAGGACAGCTTTGAGATCAGTACAGTTCCTATTTCACCAGGCCAGGGAACAGATCGGGGGCGTTTTGGTACGGAAGCTTGGCATAATTTTAAGGATATTGACACTGGGGCAGGGGCTAGCTTTCTTGATGGAGATGTTCATCGATATGATCTTGCTAATGGTTCAAATCTCGAATGCCAGTCTCTCGTGCCTACGACAAACACATTGGAGAAGCTGTATGAGGAGTGTCTTCAGCTCCTGGAGATAGATGATCATCAGGATAAAGTGATATTAGACTCCTTTGCCGATTCATTGCTGGTATGA
>SpuMYB132	
ATGGGGAGACACTCTTGTTGCTACAAGCAGAAGCTAAGGAAAGGCCTGTGGTCACCTGAGGAAGATGAAAAACTTTTAAGGCATATTACTAAGTATGGCCATGGTTGTTGGAGCTCTGTCCCGAAGCAAGCTGGTTTGCAAAGGTGTGGCAAGAGCTGCAGACTAAGGTGGATTAATTACTTGAGGCCTGATTTGAAGAGAGGCACATTTTCACAACAGGAGGAGAACCTCATAATTGACCTTCATGCAGTTCTTGGAAATAGGTGGTCTCAGATTGCGGCACAATTGCCTGGAAGGACAGACAATGAAATAAAGAATCTATGGAACTCTTGCTTAAAGAAAAAACTTAGGCAGAAAGGCATTGACCCTGTTACTCACAAACCACTTTCTGAGGTTGTAAATGGAGAAAACAAGAATTCACCTGCCAGTGGCACCCAGGACAAAGCCTCTGCGGTCTCCTGTACTGAACTCAACCTTCTCAGAGCTGAAAACTCCAAGTCACCAGGAGCGAATTTACAAGAAAAAGGATCATCTCCAATTTCTCCAAACGGGTTCCAATTGGAGAGGGAAAGTACTTCCAGCTCCAGGGTCATGAATGGCAACGGCAATAACACCAATGAACAAGGTAACAACAATTTGATGACACCAACAAGCAACAAAGACTTTTTCTTGGATAGGTTTACTGCCCCCCACCATCAAGGTTCCACGAGTAACTGCCAGCCTTCGGATTTCGTGGGGCATTTCCCTCTACAACAATTGAATTATGCATCCAATGCCAGGCTCGCAACGAACTCGATTCCCTCCCCCTGGTTGAGCCAAGCCAGCAAAGCTTTTGACATGAACTCTGAATTCTCTTCGACTGTGATACCCTCCATTCTTCCACCAGTCGTAACAAGCTCGTTTCTTTCTACTTCTATGGGCTACAGGCCTTCCATTACAGCTCCACCTGACAATCCTCCATTGCCCTCTTTTGCAAGCAACAGTTGTCGGCTGTGGGAAACCGATGCCCCCAGAAACAATAGTAACAGCAGCACTGGAAGCAACGGCAGCACCGAGCTGCAAAGCAACAGCTCCTTCTTTGAGAACACCATGTTTTCTTGGGGACTGGGAGATTGTAGCTCGTCAGAAAAGGAGGCACAGAACCACTTGATGGAAAGCCAACACGAGGACATCAAGTGGCCTGAATATCTTCAAAATCCATTGCTCATGGCTGCTGCCTTACAAAATCAAAATCAGCAATCATTGTACAGTGAGATAAAACCAGAAACGCATCTCCTAACAGAAAATTCAAGTGGTATGTGGCCTCATAACCAGCACCAGCAGCAACCTTTACAAGATCCTGATATATGTCCCAAGGATATGCAGAGAATCACAGCATCATTTGGATATATTTAG
>SpuMYB133	
ATGGATCCTCGAGTAAGAGAGCATGGTCTGGCAAGTACCGAAACTGAAGAACAGGATATGGGCACGAGGAAGGGACCCTGGACTATTGAAGAGGACTCCTTACTTGCTCATTACATTAACAACCATGGCGAAGGTCACTGGAATACTGCTGCTCGCTGTGCAGGTCTGAATCGGACTGGTAAAAGCTGCAGATTAAGATGGTTGAACTACCTGCGCCCAAATGTCAGACGTGGAAATATAACCCTTCAAGAGCAGCTCTTGATTCTTCAACTCCATTCTCGCTGGGGCAATAGGTGGTCGAATATAGCACAGCATTTGCCAGGCAGAACAGATAACGAGATAAAAAATTACTGGAGAACCAGAGTCCAGAAGCAGGCAAAGCAGCTTAAATGTGAAGTAAATAGCAAACAATTTCGAGATACCATGCGGTATGCTTGGATACCCCGGCTAATTGAAAGGATCCAGGCTGAGTCCGAATCTCCCGTTGATCAACCCATCATCAGCACTCCCACTTACCACTCCAGCCAGATTGACATCCCAGTTGCGGCTAGTGAATCCGGGTCGGATTTGATCGACCCGAATATCTTGCCTGATATATCGGGTAGTTGTACTTTCTCCGACTCTTTGGATGCCCAGGTTTCTTCCGGGTCGGATCTGACATGCTCTCAAAACCCACCCAGTAGTCACTATATGCAAAACGGGTCGTGCTCATACCCGGAAAATGATTCGGTGCCATGGGGTTGGTACGAGCATGGAGTGGATATTAGTCACTATATGCAAAACGGGTCGTGCTCATACCCGGAAAATGATTCGGTGCCATGGGGTTGGTACGAGCATGGAGTGGATATGCAAGGCGTGGATGAAGGAGGATATGGTTTAATTGGTGGCGGTGACTCAATGGAGAACTTTTGGAATGAAGAGGATATCTGGTTCTTACATCAACAGCTAATGTGA
>SpuMYB134	
ATGGGAAGGGCGCCTTGTTGTGAGAAGGTGGGCTTGAAGAAAGGGAGATGGACTGCAGAAGAGGACGAGAAACTGACAGAGTATATTCGAGCTAACGGAGAAGGGTCCTGGCGTTCACTGCCCAAGAATGCAGGGCTGCTTAGGTGCGGGAAGAGTTGCAGGTTGAGATGGATTAACTATTTGGCAGCTGACTTGAAGAGGGGAAACATATCTGCCGAGGAGGAAGAGATCATCGTAAATTTACATGCTTCTTTGGGCAATAGGTGGTCTTTGATAGCCAGCCACTTACCAGGAAGAACAGACAATGAGATAAAGAACTACTGGAACTCTCATTTGAGCAGAAGAATTTACAGCTTTAGAAGACCTGTAAATGAAAGTCTACCATTGATCATGGAAACAGCAAAGGAGGGCATGTTAGCCAAGAGAAAAGGAGGCGGAGCAGCTAGGTTTGCAGCAGAGAGAAAAACAATTAGCCACCCTCAAAAAGACGCCACCAGGGTGTTAGCAAAGAGACCACGAATGAATATTAACACCGGAGATTTCTCTGATTCAAATATTGAAGGCGTCCAACTGCCACAGACGCCGGCAGTAGAGAGAGAAACCTTGTCAAGTGCAATCAATGATACGGTGATTCGGGATCCATGCGTCGAGGACAGGGAACTTATGGGCCTTGTCATGGCAAGTCCCTGTCCAGAAACCGGAAGAGTAAAGTCCGGTATCGGTGGGGAGAAAGCAAACCCGGTCATATTCCCTAGTGACGGTAGAATAAGACCGAATTCATTTATGAACCCTAGTGGAGGTGAGAAAGAAAATGATAGCTTCGGACTGTTCTGTGAAGGCGTTGGAAATGAGATGCTGAGTTTTAATGATGTCATGGACAAGGAGTTGCTGGATCCAGATGGCGATTCGACTTTAAATGACGAGGGACAAAACAGTGGGGATAGACAGAGTAGGATTTTGAGTCCACACAAAACAGTAGACGTTTTTGATTCCATTGGTAATTTGAGCTCGAATGGAGAGAGTGGCGACTGGTCTTCATTTTCTTCAATAAGCTCGTCAGGTTTTGACGATTGTGGCGTTGATTGGAGCTGGGATGATGTGAAGGGAGGACACGTGGAGATAGGAGATGAGACCAGAGGAGGGAATATGCTATCTTGGTTGTGGGAAGAGGAAAGTCAAAGACTAGAAGATGCAGTGGACTGTGAGAAGGAAAATGACATGCTGCTTGGCTTCTTTCTTGATTTGCCTCACTCGAATGGAGAGAGTGGCGACTGGTCTTCGTTTTCTTCAATAAGCTCGTCAGGTTTTGACGATTGTGGCGTTGATTGGAGCTGGGATGATGTGAAGGGAGGACACGTGGAGATAGGAGATGAGACCAGAGGAGGGAATATGCTATCTTGGTTGTGGGAAGAGGAAAGTCAAAGACTAGAAGATGCAGTGGACTGTGAGAAGGAAAATGCCATGCTGCTTGGCTTCTTTCTTGATTTGCCTCAGTAA
>SpuMYB135	
ATGTGTACTAGAGGCCATTGGAGGCCCGCTGAAGATGAGAAGCTTAAGGAGTTGGTTGATAAGTATGGTCCTCATAACTGGAACGCGATCGCCGAAAAGCTTCAAGGAAGATCAGGGAAGAGTTGCAGGTTGAGATGGTTTAATCAGTTGGATCCCAGAATCAACAGAAGTCCTTTTACTGAAGAGGAAGAAGAAAGACTTCTGGCTTCTCACAGGATTCATGGGAACAGATGGGCAGTTATTGCAAGGCTTTTCCCTGGCCGCACTGATAATGCTGTGAAGAATCACTGGCATGTCATCATGGCAAGAAGATATAGAGAAAGGTCCAGGATTCATGCAAAAAGAACTGCTCAAACTCTGGTAAACGAGCAAAAACTCTCCTCAAAACAGGAGATTCATCAGATAAATTGTGAGTCGAGGAGCTTTTCTGCATTTGTCAAGAAATATTGTGAGAAATTCGGCCAATATCCTTTGATCACTCACAGCTACTTACCGGCCTTTTGCAAAGAGTTCTACAACGACGATCCAAGCAATTGTGAAGATCAGAATCGGACCGTTGAGTTTTATGATTTTCTCCAAGTAAACACAGACTCCAATAAAAGTGAAGTGATAGACAACAACGCAAGAAGAGAGGATGAAGAGGTAGATCAGAGCAAGGGTGGCGTTCCATTCATTGATTTTTTCTCAGCAGCTTGA
>SpuMYB136	
ATGAGGAAGCCTTGCTGTGACAAGCAACACACAAACAAGGGAGCATGGTCCCAGCAAGAAGACCAGAAGCTCATTGATTACATACAGAAACACGGTGAAGGTTGCTGGCGCTCGCTTCCTCAGGCTGCCGGGTTGCTTCGCTGTGGAAAGAGTTGCCGGCTTAGATGGAGAAATTATCTGAGGCCTGACCTGAAAAGAGATGGATTTGGAGAAGATGAAGAGGATTTGATCATCAGGCTTCATGCACTACTTGGCAACCGGTGGTCCTTGATAGCTGGAAGATTACCCGGACGCACAGACAATGAAGTGAAGAACTACTGGAATTCTCATATAAGGAAGAAGCTGGAATCCCATCGCCATGTTGGATTCACCAGATTGAGAGCAGAAATACCAGCTGCTAGGTCAAAGAACCAGGCTAATGATCCAGAGACCTTCATTGATTTCAATGGCGGCAAGCTCGAGCCCACCAGCAAGAGTTCGTCTGGCATAAATCTTGATCTGACTCTAAGCATTCCATCAAAAAACTTCGAGTCAAGCGATGAAAATTAG
>SpuMYB137	
ATGCGCGTGGACACCATCCTGTCGTCCTCTTTAAAAACGAGCATGACGAGTTCGAAAGAAGATGATTCTGAGCTCAGGAGGGGGCCATGGACTCTTGAAGAAGACACCCTTCTTGTTCATTATATTGGTCGCCATGGCGAAGGCCGATGGAACTTGCTAGCTAAACGTGCAGGGTTGAGGAGAACCGGGAAGAGTTGCCGGTTGAGATGGCTAAACTATCTAAAACCAGATGTGAAGCGGGGAAATCTTACCCCACAAGAACAGCTCTTGATCCTTGACCTCCATTCCAAGTGGGGCAACAGGTGGTCAAATATCGCACGACACTTGCCAGGAAGAACTGACAACGAAATCAAGAACTATTGGAGAACTAGAGTGCAGAAACAAGCAAGGCACTTCAAGATAGATGCCAATAGCACAGCATTTCAGGATATAATTAGGTGTTTCTGGATGCCAAGATTGCTTCAAAAGATAGGAGGATCATCAGCCATGCCATCCCCAAGGCCACCAGTTTCTCAGCCGAACCTCAATTATGCTCCTCAGCTTTCAACGTTCCCGCCAGCACAGCAGCAACAAGTTCCTCTTGATATGAGCGTCACAATGCATTGTTTGGAGCCTCGTGAACAAACCTCAGGCTCAGAGCATGGCACAGGCTCGTGCATTTCTTCAGCAGAATCAATGAATGCCTCGCAAATGTCTCAAATATCAGAATACCCTACAAGTCCTTTTCAAGCCATGGGTAACAACAGCGAGTACAGCACCCCGGTGAAGGGTTGCTATCACGTTGACAGCAGTTGCTATGACATGGAAGCCATCAACCTAGCAGCCATGTCAGTGCCGGGAGAACTTGGGATCTTAGCTGGCGATCGCCACATGGAAGAGGGTGATTGGGGTGGATACGATTTTGGAGATACTATGTGGAACATGGATGAACTATGGCAATTTAGGAACTTTCAAGGAAAGGAAATTTAA
>SpuMYB138	
ATGGTGAGACCTCCATGGTGTGACAAGTTGAATGGGAAAAGGGGTCCGTGGACTGCAGATGAAGATTCAAAGATGCTTGCTCATGTGGCCAAGCATGGTACAGGAAATTGGACTGCTGTTCCAAGAAAAGCAGGACTTGAAAGATGTGGGAAGAGTTGCAGACTTAGGTGGAATAATTGCCTGAGGCCTGATCTCGAACATGACAACTTCACACCCCAAGAAGAGGAAATGATTATCAGGCTACATGCAGCCATAGGTAGCAGGTGGTCTATCATAGCCCAACAGCTCCCAGGAAGAACAGACAATGATGTGAAAAAATGCTGGAACTCCAGGCTAAGAAAGAAGCTCTCAGAAATGGGGATAGATCCTGTTACCCATAAGCCATTATCTAAAATCTTAGCTGACTATGGAAACATTGGTGGCCATGTAAAATCTGGAAGCAGAATTGGGTCACTCAGCAGAGACCTTAAAAATGTGTTCACTATGAAACCAGAGAAGTATAATTCAATCCTACCAGAAGGAATCTCGAACATCGACGGCCATTTGATGACCACAATGTTACCACCTAAGATGGAACCAGTCCAAGAATGTTTCTTGAACAAATTTAACAATGACAGCATCAATGGCAATCACTCGCTGGATCTTCTTTATCAGCTTCAAGCCATAAAAATGGTGACGGAGGCCTCTGGTACTTGCGCTGAATATCAAACTATGCTAGAACCTAATCATAATGTCTTTGATGAAGGCTCATCTTCATCATCTACTTGCTCCATCGAAGCTCAAGAAAATTTGCCAACAAGCTCTAGCTGGTGCGACTTTCTTCTAGAAGATCAATTTCTCCCCAGTGATCCCCAAGAAGAGCAAGAAAACGCAGCAGAACTTTCATCCAAGGACTTGACGAACCAAGCACAGAATGTTATTGTGACAAACCATTGCCAGAATCCGGGAATGATGAAACCAAAATATGATCAAATTATCGCAGAGGTTAATGTCGGAGTGGATTTGACAGTCCAGAGCAATATTGGTTTTGGTGACCAAGTTGCACCATCGTCATCACAACACAGTTCATTTGTTGAAACTATCATAGACGGAGAAAACAAGATATTCTTGGATTTTCCTAACTTGCTAGAGGAACTATTCAACTACTGA
>SpuMYB139	
ATGGAAGGAGCAGGGAATGGAGAGCAGAGAAAAGGGTTGTGGACAGTGGAGGAAGATATAATCTTGATGGATTACGTGAAGGTGCATGGCAAAGGGAAGTGGAATCGCGCAGCAAAATTCACAGGTCTGAAGAGAGATGGCAAAAGCTGCAGGTTAAGATGGATGAATTATCTAAGCCCTAGTGTTAAGCGCGGGGCTTTCTCGGAGGAAGAGGATGACCTTATCATCCGCCTCCATAAGCTTCTTGGCAATAGGTGGTCTCTAATTGCTGGTCGGATTCCAGGAAGAACAGATAATCAAGTGAAGAATCATTGGAACATTCATTTGAGCAAAAAACTTGGGGTTAAGGGAAAATACAAAGTTAGTGATTCTTCATCAGAATTCTCCAAAAAACCAGAGGCGGATTTCAGTATCAAATCAAGTTCAAATGATAGGTCAATTCCTAGCAACAAGACTGAAGCTGAACTCCAAAATGTGTTAGAAGGTAGTCATGAAAAGGCAAAAGAAATCACCAGCACACAGGAGCCGATTTTGACAAGTGATTTCTATGATCCATATCTATACGCTCCCAGTTTGATGGAACTCTTAGACGAGTCTCTTGATTTTTTATGGCATGACTTCTAA
>SpuMYB140	
ATGGTGCATGGCAAAGGGAAGTGGAATCGTGCAGCAAAAGTCACAGGTCTCAAGAGATGTGGCAAAAGCTGCAGGTTAAGATGGATAAATTATCTAAGCCCTAATATTAAGCACGGGGGTTTCTCGGAAGAAGAAGATGACCTTATCATCCGGTTCCATAAGCTTCTTGGCAATAGGTGGTTCTTAATTGCTGGCCGTGTCCCGGGAAGAACAGATAATCAAGTGAAGAATCATTGGAACACTCATTTGAGCAAAAACTTGGGATTGAAAAGGAGAATAACATTTTTGCAGGTCAACTCAAATGAGTAG
>SpuMYB141	
ATGTTTTTGTCCGACAAGCCATGCATGAAGGGAGACTGCTTTCCCTTCGACACACCTGCAAGTCCATCATCAAAAGGCTTTCTTCAAGATTTTGACCATCTTGATGAAGATCACGACAATCAGTTTCATGCTAGTGGCTCGGCATCAAATCCATATTTTGGTGTCCAAACCGGGTCTAACTTCGATTCTTTTGATGCTTTTCCTTATGGGTTATCATCAGATATCCATTTCTATGATTATGAGTGCAAGCCATTTGGAGGTAATATCAATGGAGATGGTCCAGTCAACGAAAATTTACAGGGTGGTGCGGCCTACTTAAACCTTTCTAGTCAAAGGACCTCAATTGATGGTATCGGATCCAACCAGGGCCATGTGTCTTTAAATTTCGAAGAAATAAAGCCTGTGAGTTTTGCTGTACCAGATGAAGTCTCATGCGTGGGTGCTGCAAAGAATGAGTGCAAACGGAAAATGGGTTTGAACAAGACTAGGGCACTTCTACCTTCTGCAAGAAAGACATGGATAGGTCCTAAGAAGAATAGTGTAGCGAAAGGGCAATGGACTATTGAGGAAGATAGGACTCTGATCCAGCTGGTTGAGCAGTATGGAGTGAGAAAATGGTCTCATGTTGCTCAAATGTTGCCTGGAAGGATAGGAAAGCAGTGTAGAGAGAGATGGCATAACCATCTAAGGCCTAATATCAAGAAGGAAACTTGGAGTGTAGATGAGGATAAGGTGTTGATACAGGCACATTCAGAATTAGGCAACAGATGGGCAGAAATTGCCAAGAGATTGCCAGGAAGGACAGAAAACTCCATTAAAAACCATTGGAATGCAACCAAAAGGAAGCAATACTCGAAGCGAAAATGTCGTCCAAAGTATCCAAAAGCCTCCCTCCTTCAAGATTATATCAAGAGCTTGAACTTAGATTCGGGGATTGCTGGGAGAGGTCTCGGGAGATGTACTGCTGCTAGTACTGATATCATTCTAGGTAATGATACCAAACTGAAAGCACCAGAGCTGCAGCCATGGGACTTGGTCCTTTTCAAAGATTATGATAATGGATTAGTTCCAAATTATAGCTTTAATGAGGTCCCGGGTTTTGATATTCATGATAAAATATTCAAAGGGGGCTGTAGCACTGTTGATTCCATTCTTGACGAGCTACCTTATGATCATTTTGTTGCTCATGACAGAAGACTGGAGATGGAGGTGCTGAATAACACTCCATTTATGGGTTTTGAAGTGAAGAAGGAGGTGGATTTAGTAGAAATGATCTCTCAAAACAAAATGTTAGTGAAATTTAAAGGACTGGTGAAGGAACAGAAAAGATGGAGCTTCTTGGTTGCTGATTGTGTTATTCAGAACTCAAATCTGGAGTGTGAGAGCTTGAGGAACAAGAAGATGGGAAAGAAAAGTAATGATACCAAACTGAAAGCACCAGAGCTGCAGCCATGGGACTTGGTCCTTTTCAAAGATTATGATAATGGATTAGTTCCAAATTATAGCTTTAATGAGGTCCCGGGTTTTGATATTCATGATAAAATATTCAAAGGGGGCTGTAGCACTGTTGATTCCATTCTTGACGAGCTACCTTATGATCATTTTGTTGCTCATGACAGAAGACTGGAGATGGAGGTGCTGAATAACACTCCATTTATGGGTTTTGAAGTGAAGAAGGAGGTGGATTTAGTAGAAATGATCTCTCAAAACAAAATGTTAGTGAAATTTAAAGGACTGGTGAAGGAACAGAAAAGATGGAGCTTCTTGGTTGCTGATTGTGTTATTCAGAACTCAAATCTGGAGTGTGAGAGCTTGAGGAACAAGAAGATGGGAAAGAAAAGTGAAGAGATGTTATAA
>SpuMYB142	
ATGGGGCGACATTCTTGCTGCTTGAAGCAAAAATTAAGGAAAGGCTTGTGGTCACCTGAAGAAGATGAGAAACTGCTCAATTATATAACTAGATTTGGTGTTGGCTGCTGGAGTTCTGTTCCTAAGCTAGCCGGTCTGCAAAGGTGTGGAAAGAGTTGCAGATTGAGATGGATAAACTATTTGAGACCTGACCTTAAAAGAGGAATGTTCTCACAGCAAGAGGAGGATCTCATAATCAGTCTTCATGAAGTTTTGGGTAACAGGTGGGCTCAAATTGCTGCACAGTTACCAGGAAGAACAGATAATGAGATTAAGAACTTTTGGAATTCCTATCTGAAGAAGAAGCTTATGAAGCAAGGTATTGACCCGACAACCCACAAGCCTCTATGTCAAGTGGAGGTGAAAGAGCAGAAGGTTTGTACAGAGAAGGCATCTTTTCAAATACAACAGTCTAAAGGGTTGCCAATTGTATCAAGCTTCACTGCACAAGAGCCAGCATTTCTCATTAACGATACTGCTTACAATATCAGTGGATTGCAAGAAGTTTCAAGAGAGCAATTTCTCAACAAGCAATCCTATGATCCTTTATCCTACTTTGAATTCCCTGCCGGTATTGATCCAACCGGGTATAATTCAAGCCTTTCAAGTGTGTATTATCCAACTGTTAGATCTCTTGATCAAAACCATTTTGAAACAAGTTCAAACTTTGGATTCACTTCAATGCCAAGCTTAACAAGTTTTGACCATGGAAGCATGAGTGGGACAGATTTCTCCGATAACTCGGCTTCGAGAATGAGTTCGATGTTCTTGAACGAGGCAAAGGAAAGCTCCAGTAACAGCTCAAACATCAGCAATTGTGCAGGATACCAGATGAACAACATGATGGAGAATGCAGCAGCTTTCTCATCATGGGAGTCTGATGATCATAAGTTTGAGCCGGTGTTTCAATATCATCAAGTCAATGGGATCAAGACAGAAGAATTGAACCCTAGTCCATGGCAGGAAGCTGGACGTCTCCATACTCATCAGAATTCAGTAGATTTCAATAGCTATCCGTTAACGTCGCTGTCAGAAGATATAACAGGAGCAAATTTTGATGTCTTCCACCAGATATGA
>SpuMYB143	
ATGGGTAGACAACCTTGTTGCGACAAACTTGGTGTGAAGAAGGGGCCTTGGACAGCCGAGGAAGACAAGAAGCTGGTCAATTTTATTCTCTCACACGGTCAATGTTGCTGGCGAGCTGTCCCAAAGCTCGCCGGACTCCGACGATGCGGCAAGAGCTGCCGCCTTCGCTGGACTAATTACCTCCGGCCTGACTTGAAGAGAGGCCTTCTTAACGAGGATGAGGAAAAACTTGTCATTGATCTCCATGCCCGCCTTGGCAACAGGTGGTCCAAAATTGCTGCAAGATTGCCGGGGAGAACAGATAATGAGATCAAGAATCATTGGAATACTTACATTAAGAAAAAGCTTATTAAGATGGGCATCGATCCTGTTACACACCAGCCTCTCAATAAACAAGAGAGTCCCCGAGAAAGTAGAGTACCTTGTCCCACTAATTATGATCAGCTGGTTCTACCTGCAATCTGTGGCCATGCCTCCTCCCGGACTGATAACCCAAGCACGACGACCCCGGCAGGAAACTCGTCAGTGGATGAACGTGCAGGGTCATCGGAACCTAATAATGACGATGATCCACCGGCGAGTTTTATATGGTCAGATATATTTCTTGACGACTCATCCTGGAACTTCCAAGCCACTGGAGAAGATTATAGTGAGCTTGGTGTATCTAATTCCTCGTCAGATGATAGTATGTCTACATGGTTTTTAGACTGTGAGGATCTTGGAGATGAATTCTTTGGGCTTAGCTGCTTCAGTGACATGGATTCGAGTATCCTAGACTTGGGTGGCAAGCATTAA
>SpuMYB144	
ATGGGTAGACAACCTTGTTGCGACAAACTTGGTGTGAAGAAGGGGCCTTGGACAGCCGAGGAAGACAAGAAGCTGGTCAATTTTATTCTCTCACACGGTCAATGTTGCTGGCGAGCTGTCCCAAAGCTCGCCGGACTCCGACGATGCGGCAAGAGCTGCCGCCTTCGCTGGACTAATTACCTCCGGCCTGACTTGAAGAGAGGCCTTCTTAACGAGGATGAGGAAAAACTTGTCATTGATCTCCATGCCCGCCTTGGCAACAGGTGGTCCAAAATTGCTGCAAGATTGCCGGGGAGAACAGATAATGAGATCAAGAATCATTGGAATACTTACATTAAGAAAAAGCTTATTAAGATGGGCATCGATCCTGTTACACACCAGCCTCTCAATAAACAAGAGAGTCCCCGAGAAAGTAGAGTACCTTGTCCCACTAATTATGATCAGCTGGTTCTACCTGCAATCTGTGGCCATGCCTCCTCCCGGACTGATAACCCAAGCACGACGACCCCGGCAGGAAACTCGTCAGTGGATGAACGTGCAGGGTCATCGGAACCTAATAATGACGATGATCCACCGGCGAGTTTTATATGGTCAGATATATTTCTTGACGACTCATCCTGGAACTTCCAAGCCACTGGAGAAGATTATAGTGAGCTTGGTGTATCTAATTCCTCGTCAGATGATAGTATGTCTACATGGTTTTTAGACTGTGAGGATCTTGGAGATGAATTCTTTGGGCTTAGCTGCTTCAGTGACATGGATTCGAGTATCCTAGACTTGGGTGGCAAGCATTAA
>SpuMYB145	
ATGGGGTGCAACCCATCTGACAAGCCGAAGCTAAAGCCGAAGCACAGGAAAGGGTTGTGGTCACCTGAAGAAGATCAAAGGCTTAGAAACCATGTCCATAAACATGGCCATGGATGTTGGAGCTCTGTCCCCATTAATGCTGGCTTGCAGAGGAATGGGAAGAGCTGCAGATTGAGATGGATCAACTACCTGAGACCAGGATTAAAAAGAGGGTTGTTTTCTGAACAAGAAGAAGAGACAATCCTGGCCCTTCATCGCACGTTAGGCAACAAGTGGTCTCAGATAGCACAGCATTTGCCTGGAAGAACGGATAATGAGATAAAGAATCATTGGCATTCCTATTTGAAGAAGAAGTTTTTCAAAGATGAAGGAACGGAGTCTTTGAAAAGAACTCAATCTGACAGTTCAAACTCAGACATCATGGAACTTTCACCATCTCCCAAGAAAATCAAAATGCAAGCTTCAAGTTTCGACTCATCAATGAGCATGGAAAAACCATCAGCTGAAATCAACCGGCCAGTTCCGCAGATGCTCGAGTCTCCTAAAGAGCCTAAGGGAAGCTCCTTATTACCGAAGATTATTTTTGCGGAGTGGCTTTCACTTGACAGCTTTGCAAGTTTTGGTGAGCCTATGGATTCAAAGAGTACATTTGACCACAATACAAGCTTCCAGGACAATTTCATGCACGATTACTTACTGGATGAAAGAGCATTCTGTGGTGGGTATCATAATTCACTAAGCGATGGTTCGAGCGGCGACATTTTTAGTTCAGAATTCAAGTTTGAGAGCCAGAGTCCAGGAAATGAGTTTGACTTTTGCTCTGGACAGGATTTATGTAGTGATTTCAACTTGAGCAATATTAGTGATGTGATGTACATATGA
>SpuMYB146	
ATGCATCCTATCTTCTCCCTGACCTGGTGCTCAGAAAACCAAGTCCCCGGCCTCTCTGTTTTGATTCGACTTGTTGGTTTCTCAGGAGAAAAGGAAGAGAGAAAGATGGGAAGGGCTCCTTGCTGCGACAAGGCCACTGTGAAGAGAGGGCCATGGTCGCCTGAAGAAGACGCGAAGCTGAAGGAGTTCATAGAAATACACGGGACAGGAGGGAATTGGATTGCTCTTCCACAAAAGGCTGGTCTTAAAAGATGTGGGAAAAGCTGCAGATTAAGATGGCTAAACTATCTCAGGCCCAACATTAAACATGGGGAGTTCTCTGATGATGAAGATAGAATGATCTGCAGCCTTTATGCCAGCATTGGAAGCAGGTGGTCAGTAATAGCAGCGCAGTTGCCAGGCAGGACGGATAATGATATAAAAAACTACTGGAACACCAAGCTCAAGAAGAAACTAATGGGTTTGATTAATCATATTGCTCAGAGAAAACCTCAGCAAGCTGCTCATTTCTCATCTCTCCTTCACACTACACCATTGCCGTCTTCACCTTCCACTCCCTTGTCATCATCACCTTCATTCACATGCAGCAACACCAGTTATAATTATACCCTAGCTGGGTCTTTCACTGAACCAATCTCGTTTTCATCATGTCCTTTGAGCAATAATTCTTTCTCTACTGCTTCTATCCAAGAAACCTTTGTGGGTTCTATGCGAAATTATCACGTGAAAGATAGTCTCATGAGGTTTGAAGGTGAAGCTAGCTGCAGTTCTTCTGATGGAAGCTGCAGCAATCAGATGAGCCATGTCAAAGAGGAGTATGAACATGGTGGTGGTGCAAATAACAACACTGAACAGGTGGGCTTACAGAATTATCTACACAACGGGGCTGAAGACGACCAAAAGTTGATGGTTTCAAGTGGCGGTGCTGGTCATGGTGTACTTGATGTGTGGAAGCAAATTGGGTTATGTGAAGAGAATCCATTGGACTATGGTCTAGAGGAGATTAAACAGCATATTAGCACTAGCAATTGCAATAACTTTTTGTTTGATGAAAACAAGACTGCGGATAAAGTCATGTACTACTGA
>SpuMYB147	
ATGAATCAGGGGATTGGAATCCTGTCTCAGGCCTCGTATGTACAGAATTCAAACTGGTTGTTTCAGGAAAGAAGGGGAACGGAATGGACCCCTGAAGAGAACAAGCAGTTTGAGAATGCTTTGGCTTTGTATGACAAGGATACGCCTGATCGGTGGCAGAAGGTGGCAGCCATGATTCCAGGCAAGACTGTAGGTGATGTCATCAAACAGTACAGGGAATTGGAGGAAGATGTTAGCGATATAGAGGCAGGACTAATCCCTATTCCTGGATATAATAGTGATTCTTTCACATTAGAGTGGGCGAGTAATCATGGCTATGAAGGGTTGAAGCAATTTTATAGTTCTGGAGGAAAGAGGGGCACAGCGACTCGGCCTTCTGAGCAGGAAAGGAAGAAAGGTGTGCCGTGGACTGAGGAGGAGCACAGGCAGTTTCTTCTGGGTCTTCTCAAGTATGGTAAAGGGGATTGGAGAAATATCTCCCGCAATTATGTGACTACTCGGACGCCAACTCAGGTGGCTAGCCATGCACAGAAGTACTTTATCAGGCAAAATAATGGAGGGAAGGACAAGAGGAGATCTAGTATCCATGATATCACTACCGTCAATCTTCCAGATGCCAGATCTCCATCACCAGAAAACAGAAAGCCATCATCTCCAAATAATTCAACCACAACCGACCAATTTCAGGCAGCACCAATAACGGCCGGCATGGTTAAAGGGCTATTTGACTGGAAACCACAAAATGAAGGAGCAGCCACAGTTTTCAATCCAGCAAATGGCAATTTGTTGATGGCACCTTTCTGTGGGATATCTCCATATGGATCCAAGCTGCAGGAGCAAATTCTGCTTGGAGGAACACTTCCAGGATATCAATTCGGTCCTTACAATTTGATTTTTCAGATGCAATCAATGCAGCATCAATAA
>SpuMYB148	
ATGAGCAGCATGATGAATGGGACCGAGGATAATATGTGGTCCAAGGATCGCCGAGATTCACCTGCAGCTGATGAAGGTATTGACGGGGGAATGGTGGGTGGGATTAGTCCTTTGAAGAAAGGCCCATGGACCTCTGTGGAAGATGCTATTTTGATAGACTATGTCAAGAAGCATGGAGAAGGGAATTGGAATTCTGTCCAGAAGCATTCAGGGCTCTTCCGATGTGGAAAAAGCTGCCGTCTGCGATGGGCGAATCATCTACGACCAGATCTGAAGAAAGGTTCGTTCACTCCAGAGGAAGAGAACCGCATCATTCAACTCCATGCTAATATGGGAAACAAATGGGCTCGAATGGCTGCGGAGTTGCCTGGACGGACAGACAACGAGATAAAGAACTACTGGAATACAAGAACAAAGAGACTGCAACGTGCTGGCTTACCACTTTACCCCCCTGAAGTTTGTCTGCAAGGATATAAGATGAATAAAGATGGTCAAAATATGGGCAAATTGCAAACAGGGGACGCACATGATCCTGATATGATGCTGACTGAACATTTTAAGATTCCAGAAGTGGAATTCAAAACTCTGGCACTCAATCCAGGTGTCCTGCCTTATTCAACAGATCTTTTTGATGCTTCTGCAAGCAGCGTGCTTAAACAAGGTGTAGGTTTATCCTATGGTCAGGGCCTTGTGATCCCAACAATTCATCCTGCCAAACGCTTTAGAGAGTCACAGACTATATTCACTGGTCTTGATGGTAGTGTCAGCACGGGAATATCAGAGTTTGATCAATTGACAGATTATCATCACGGAAAGATTACAGGGAACTTCGGGTTATCTTCCCCATATAGTTGTGATTTGAACAACTATGAACAGTCATCATGCGGTGTTCTTCCTGGCAGTCATGCCATATTAAATGGCAATTCTTCTTCTTCTTGTGAGCCCATATGTGGGGCCATGAAGTTGGAGCTCCCTTCACTCCAATGTTCAGAAACTCAACAGGATAGCTGGGGAACACCTGCTTCCCCACTGCCTTCACTTGAGTCTGCTGATGCTTTAATTCAGTCTCCTCCAACCAAGGAGACAAACTCAGATGGTCAGTCGCCAAGAAGTAGTGGTCTATTGGAGGCAGTTCTCTATGAATCACGAGCTCTGAAACACTCAAAGAAATCTCCAGGCCACCAAACTTCAGATGCTTTTGTCGCAAATGGTTGGGGAGCACATAGTTCACCTATGAATGTCTGCGCAGCAGAGTGGGAACTACATGCTGATCTTAACTCTCCTTCAGGTCATTCAGCTTCCTCATTGTTTAGCGAGTGCACCCCGATCAGTGGAAGCTCCTCGGATGAACAAGCATACACTGTCAGGCCGGAACCGATCGATCAGGTTCTGTCGTATGTTGAAGCGAGAGAAGTTCTCCATCAGACAGACTGTAACAGGCCAGATGTCTTGCTCGGCTCAACCTGGTTTGCGCCTAGCAATAAATACCATAATGACCATTTTTTTCAGACTGACGATGTAGCGGCACTTCTTGGTGGAGATCAACCGTGA
>SpuMYB149	
ATGATGCAAGACGAAATCCGAAAGGGTCCATGGACAGAAAAGGAGGACTTACTGCTGGTCAACTTTGTGCACTTGTTTGGAGATCGACGATGGGATTTTATTGCAAAAGTATCAGGATTGAACAGGACAGGAAAAAGTTGCAGGTTGCGATGGGTTAATTATCTCCACCCTGGTCTTAAAAGAGGGAAGATGACACCTCAAGAAGAAAGACTTGTGCTGGAACTTCACGCCAAATGGGGAAATAGATGGTCAAGAATTGCTCGCAGCTTACCTGGACGTACTGATAATGAAATAAAGAACTATTGGAGGACTCATACGAGGAAGAAGGCTCAAGAGAGGAATAGGGCCATGTCCCCTTCACTGTCATCTTCAAACTGTTCCTCTTCATCCAATACCACTACAGTGAATTCTTCGCCTCCTCCACGAACTGGAGAAACAAGTTTTTATGACACAGGAGGGCTCGAACAGGTTGCTTTAGCAGGAAAAAATGGCGAGGCAGTGCAAGGAGGTGGAAAGGGATACTCGATGGATGACTTTTGGAAAGACATTGAAAACACTATTGAACCTCTTTGTGATGGGTTTAGTGAAGAAGGCTGCAAATTTTCTTGTCCTTCGCTGGCTTCTCCGTCATGGGAGTATTGCTCCTACACACTTTGGAGTTTCGGTGATGATGAAGAGGGCAAGATATTTCTCCCTTACGACGAGGGGACAACGTTTTTGACTGGCTAA
>SpuMYB150	
CACCCTGCTTATATAAATGAGTGGAGCTCGGCTAGATCCCCCCAAGTACCAGTAATTAAGAAGCTTGAGCTAGAGGTTGGAGAGACAGAGAGAAGCAAAAGGGAGACAGCGAAGATGATGCAAGACGAAATCCGAAAGGGTCCATGGACAGAAAAGGAGGACTTACTGCTGGTCAACTTTGTGCACTTGTTTGGAGATCGACGATGGGATTTTATTGCAAAAGTATCAGGGTTGAACAGGACAGGAAAAAGTTGCAGGTTGCGATGGGTTAATTATCTCCACCCTGGTCTTAAAAGAGGGAAGATGACACCTCAAGAAGAAAGACTTGTGCTGGAACTTCACGCCAAATGGGGAAATAGATGGTCAAGAATTGCTCGCAACTTACCTGGACGTACTGATAATGAAATAAAGAACTATTGGAGGACTCATACGAGGAAGAAGGCTCAAGAGAGGAAGAGGGCCATGTCCCCTTCACTGTCATCTTCAAACTGTTCCTCTTCATCCAATACCACTACAGTGAATTCATCGCCTCCTCCACGAACTGGAGAAACAAGTTTTTATGACACAGGAGGGCTCGAACAGGTTGCTTTAGCAGGAAAAAATGGCGAGGCAGTGCAAGGAGGATGGGCACTAGCACGGCTCTAA
>SpuMYB151	
ATGGAAGGAGGAGGCTTTGGTGGCCGTTTTGGAAATCGAAATTTGAAAAACGACCGTTCCAGCATTTATCCACCATTAACAGCCACAGATAGATTTTTATGTGGTCAAAGCCATTTCACACCCCAAAATATTCAAAACAAAGAAACCATTGTTTCAAACAATGGGTTGTGTGGTTTTTATCCGCCCAGTGGTGCAGCTGGTGCTGTTCCATGGCCAAACTTTCAAGACACAAGCTTTGCTGATGGGCTTTTTGTTGGTGGAGATAGCCTTTATTGGACATTCGAGGGAAACCCTATTGGGGGTTTGAATGGAAAGGTGAATGCTTCAGGGAAAAGTTCTAAAGGGATAGCAAAGAAAACCAAGAAAGGATCCAGTGCAACTTTGATCAAGGGGCAATGGACGGAAGAAGAGGATAGGAAGCTGATTAGGCTGGTGAAGCAATTTGGAGTGAGAAATTGGGCCCAGATAGCTGAAAAGCTCCATGGTAGAATTGGAAAGCAGTGTCGTGAGAGATGGCACAACCATTTAAGGCCTCATATCAAGAAGGATAGCTGGAGTGAAGAAGAGGAGAGCATATTAGTGGAAGCTCATACTAAAGTTGGGAACCGATGGGCGGAGATTGCGAAGCTTATTCCAGGAAGAACAGAAAATGCTATAAAAAATCACTGGAATGCTACAAAAAGAAGGCAGAATTCAAGGAGAAAGCACAAGCAAACAGAAAACCAAACCGGAAAACCTAAATCCTCAATACTTCAAGATTACATTAGAAGCAAGGACCTTAAAAATGCCTCAACTTCCGTAACCACTACCACCAACAGTACCCCATCAAGCTCCTTATCTGCAGACCCATCGAGCCAAATCAACTATTTTCTCCCTGAATTATCAGAATCAAACACTGATGATGACTCTCCATCATCATTACTTGCACAAACATGTAATGATGACGAACTTTTGTTCATCCAAAATCTCTTTGCCAACAAACCCAAAGAGCCATTAACAGATAAAGCTGCTATGGAGAATCCAATATTGAAAGCCAACAGCTTCAATGCGGATCCTTTTAATATTGATTCCTTGTCCATGGATTCTTGGGGTATATACCAAAACAGTGGAGGTCAGCTGCTCAAAGATGGAAATGGAAATGAAAATGGCTTTGTTTGTTCTAGTCTGAATCCGAAGCTGTGCACTAATTGTCTCCAAGCAGAGGAAGATGATCAGACACCCACTTATAACCACCTCCATTCTGATCTCTATCTTTCGTATTTACTGAATGAAGCAAGTAGCGACCCATGTTCGTGTTCTACAGAATATGGATACAGCAGCATGATCAACCTGGACTTGGAGATGGATCAAACTGATTCTCCCAAAGGAAAGAAGGAGATGGATTTGATAGAGATGATTTGTTCTTCTCAATTCTCTCAGGGTAGTAACAAAATGTAG
>SpuMYB152	
ATGAGGAAGCCAGAGGCCACTGGGAAGAACAACGATAAAAGTAACAAGTTCAAGAAGGGCTTGTGGTCACCGGAGGAAGACGACAAGCTCATGAACTACATACTAAACAATGGACAAGGTTGTTGGAGTGAAGTAGCGAGGAATGCTGGTTTGCAGAGGTGTGGCAAGAGTTGCCGGCTTCGTTGGATTAATTACTTGAGGCCTGATCTCAAGAGAGGTGCATTTTCACCTCAAGAAGAAGAGATGACCATCCATTTGCATTCCCTTCTTGGTAATAGGTGGTCTCAAATAGCGGCTCGCTTGCCAGGAAGAACCGACAATGAAATCAAGAATTTTTGGAATTCAACAATAAAGAGAAGACTAAAGAACCTGCAGTCATCCAACCCGTCACCAAACACAAGTACTGATTCATCCTCGGAACCTAGCAAAGAAGTGATCATGGGAGCGTTCGTGAGCATGCAAGAACAAGGCATTAATTTTCCCATGAACATGGATCCGTCACCGTCATCGTTAGCAACCTCCATGCAAGAAATGATTCTAAATACCATAATGGACCCGTTATTACCTACGCTTGATCGTGATCATGGCCTAAACATGTATATCGGCGGTGCAAGTGGATACGAATCCAACGGTGCACCGCCATGCATGATTCAAGGTGGAATGAACAGTTCTGATCAGGGGTTGTATGGGCTGGAAGGGATCTTTGGAGGGGTGAATGTTGGGATTCCTCCTTTAGCGAGTGTAAGCTACATGGAGGAAAATTCAAGAAGCCAAAATATACAGGATAATAACACTGACAAGCACCCATATAGTAGCTATGTGAATAGTACTCTTAACAAAAACTGCAATAGCACTCGTACTGATCATAATAAGACAGAAAACGCTGCTGCTGAGATGGGGAATTTTTGGCACGGAGAAGAGTTAAAAGTGGGGGAGTGGGACTTGGAAGAGTTGATGAAAGATGTGTCGGCCTATCCCTTTTCTTGA
>SpuMYB153	
ATGGATAAAAGTCCATGCAACTCTCAGGAAGTCGAAGTGAGAAAAGGGCCATGGACCTTGGAAGAAGACTTGATCTTAACCAATTACATCGCGAACCATGGTGAAGGTGTATGGAACTCGCTCGCAAGAGCTGCAGGTCTGAAACGTACCGGAAAGAGTTGTCGGCTCCGGTGGCTCAACTACCTGCGGCCAGACCTCCGAAGAGGGAATATTACTCCTGAAGAGCAGCTCTTGATCATGGAACTGCATGCTAAGTTGGGAAACAGGTGGTCGAAAATTGCAAAGCATCTTCCAGGGAGGACCGACAACGAAATAAAGAATTACTGGAGGACCAGAATCAAGAAGCATTCGAAGCAAACTGAAACATCAGCGGCGGAGAGTTCTGAGACGAATGAACATGGGAGCAGTGCTTGCCAAGTTTCCAGCACAACCGACCAAATGGAGACCTTCTGTCCACCGTTCTATCAAGGAGATAACGTCGGGGCTTTCTCCGGTGGGAGTATACCTCAAGAACTGAACGAAAACTATTGGAGCATGGAGGATCTCTGGTCCATGCAGCTACTTAATGGCGATTAA
>SpuMYB154	
ATGGAGTTTAATACAAAACTGAGAGAGGAAATCCCGTTTCTTTCAAGCCTTCTCTCTGAACATACCTTGAATCCAGAGGGAACTGATGAATTTTCCATTGATGAAGCTTTCTCTTCCAGGGGCCTTTTTTACAATCTTCACCATCTTGATAACAGCCATCTCATTAATAGCAGTCCCCTAATCACGCCCTCATCCTATCTTGATCATTTCACCATGGAAGGCTCCTCGAAGAATCCATTTTCAGGAACATGCATCGATCCGGCTCGCCTTGATTCTTTGCCAAGTGGCTTCTCTAGTCATGATCTCGTGAATGCCTGTAAATCCACACCTTCGTTGCCTTCAGGTTGCGGAGATGGGCCACTGCATGGCTTACCAGGAGGGCCAGTTCGGGAACATGACTATCAAAAAATATTTGAAGCTCGCTCCTCGAATCAGAAGGAGATGAAGGGGCAACGCAAGTTTGAAGAAATCGGGTTGATGAGCGCTGCTGCTATCAATGGGGTATCCACAGATGAGAGTACTGATCAAGATTCCAAGTATCATCACAAGCAAGTTGATCATCACAGGAAGGCCAGAAGGTTGCTCCTGGAGAAAGATTCGAAAGTTGATGGGAGATCTCAAGTTATCAAAGGCCAATGGAGTCCTCAGGAGGACAGACTACTCGTGCACTTGGTGAAGCAGTATGGAATAAAGAAATGGTCTCTGATTGCAAAGATGCTGGAAGGCAGAGTAGGAAAGCAGTGCCGAGAGAGATGGCATAACCATTTGAGACCAGACATCAAGAAGGATGCATGGAGCGAGGAAGAGGATGAAATACTGATCAAAGCCCACAGAGATATTGGAAATAGATGGGCTGAGATTGCCAAGAGATTACCTGGAAGGACAGAGAACACCATAAAGAATCACTGGAACGCAACCAAGAGAAGGCAATTATCGAGGCGTAGATCCGGAAAGGACTTGAATTCTAAAATCACCCTCTTGCAGAGCTACATTAAGATGGTGACCTCATCCCCATCAACACAAGAAATCAAAGAGGAAGCGAAAACTGAGGACGTCAATTCGAATTCACAAAACCAAAACGAGAGCTCAGGTTCATCCTCGACAGACTTGGAAATCCCATATGAACATGACCAAAACCCTAACTTGTTTCATGATAGTTACGGGTTTATGTCCTTCCTGGAGGAGATGCCGTGCAGCTGTGTGGTTGATGAGAGCAATATGGAGTTTGAGATATCGGAGCTGGATCGTTTGATGAAGGGTGCTGAAGTGAAGAAGGAGATGGATCTGGTAGAGATGATCACCCAAGGAATTATTCACTAA
>SpuMYB155	
ATGGGAAAATCTCCTTGCTGTGAGAAAAATGGAGTAAAGAAAGGTCCATGGACAGAAGAGGAAGATAAGAAATTGATTAATTACATTCAGAAACATGGGCATGGAAGATGGCGACTCCTCCCAAAAAATGCAGGACTCAAAAGATGTGGAAAGAGTTGTCGTCTTCGGTGGACTAATTACTTGAGGCCCGACATCAAGAGAGGGAAGCTCTCGTTTGAAGAAGAGGAGACAATAATTCAGTTGCATAGTGTTTTGGGAAATAAGTGGTCTGCAATTGCTACTCGCTTGCCTGGACGAACTGATAACGAGATCAAGAATTATTGGAACACCCACATAAAGAAAAGGCTACTGAGGATGGGAATTGATCCTGTGACTCATAAGCCACGCCTTGATCTTCTTCAACTCTACTCGGTTCTCAACTCGACTGTCCACAACTCATCTCAGCTTAATATTTCGAGTTTTCTTGGCAATATTGGACCCATTTTGAACCCAGATCTCTTAAATCTAGCCACTTCTTACTTGTCATGCCAAGGCAATTACATTAGCCAAGATGGCCAAGTTGAAAACAGCCAATTCCAATGCTCACAACCAAACGAGCTCCCGAACCAAATCCAAGCTTGCCCAGATACATTAAATGCTCAGTTTCTATATGAAACCCAGATTAGTGATGCCAATTTGGAGCAACTTTCTTGTAACCCCACCAGCTTTAGCTGTCAAAACTCACTACAAAGTTCGTGGCACACTAACGGGGAGAGCACTCCCGATATTTGTGAAAGTTTCATGTCGAACTACGTGTATCATGATTCTAATAATAAACCCATCGCCAACGATATTTCCTTCGAGACACTACCGAGTTTGAGTTTTAGCTCATTTCTGTCGACACCTTCGTCTAGTACAACTCCCTTGCGTTCTTCATCGACAACTTGCGTCAATGTCAGCACAGAAGATGAGAAGGATAGTTACTGCAGTAACATACTGGTGTTCGGCATTCCCAGCAGCTTGGATCCCAACAGACACATTTAG
>SpuMYB156	
ATGAGAGCATCGATGCTTGGTGTTACGAAGAGGATTTACAGTTCTAGTGAAGAGGAAAGTGGGCTAAGAAGAGGGCCATGGACTCTTCAAGAAGACACTTTGCTCACTCGTTACATTGCTCGTCATGGTGAAGGTCGTTGGAACATGTTAGCAAAATGTGCAGGACTGAAGAGAACCGGAAAGAGTTGCAGGCTGAGGTGGCTGAATTACCTAAAGCCTGACATCAAGCGTGGAAATCTTACCCCACAAGAACAGCTTTTGATTCTTGAACTGCACTCCAAGTGGGGTAACAGGTGGTCGAAGATCGCACAACATCTGCCTGGAAGAACAGACAACGAAATCAAGAATTATTGGAGGACAAAGGTGCAGAAAGAGGCTCGCCAACTTAACATTGAGGCTAATAGTGAGAAGTTTCTTGATGCTGTTAGGAGTTTTTGGATACCGAGATTGCTTCAAAAAATGGAGCAGGCTTCTTGTTCTTCTTCCTTGGCAACACTCGATTCACAATCACAAGCTGATCATGGGGTCAAGTCTCCACCATCCAATTCAACAGTTCCTAGTTCATTGTCAACATTGCTGTGTCCTCCAGAAAGCCAATCGGCACACTATTCAAATCTTGGCAGTGAAAAATCAGGTTCAGTAACAAGCCCTACCGTTCTTTCTACAAATTCCAATACAATCTCACCGCAGCCTGAAACTCTTGAAAAAAACCCAACTTGTTCGCTTCTCCCTGGTGATGCTATCTGCAGTAACTTAATTTTGAGTGGCAGCTGCTATGACCTGGATGGATTCGATCAGGCTTCTGCTGGAATGGGCGCTTATGACAATTCGCCAGTGGAATGCCAGATGGGAGAGGGCAATTGGGTGTTTGATAGCATGGAAGATACTCTATGGGATATGGACGACACGTGGCATTTTAGGGACTTGAGTGAAACAGGCATCTAG
>SpuMYB157	
ATGAGTTCCAGAGGCCATTGGAGGCCGGCTGAAGACGACAAGCTTCGCAAGTTGGTGGATCAGTTTGGTCCTCACAATTGGAACTCCATAGCCGAAAAGCTTCAAGGAAAATCAGGGAAGAGTTGTAGGTTAAGATGGTTTAATCAGTTGGATCCAAGAATCAACAGAAGCCCTTTTACAGAAGAGGAAGAGGAGAGGCTTCTTGCTTGTCAGCAGATTCATGGCAATAAATGGGCTGTTATTGCGAAGAAATTTCCTGGTCGTACTGATAATGCTGTGAAGAACCATTGGCATATAATCATGGCAAGAAAATGTCGAGAAAGATCAAGGATTCATGCAAAAAGAGCAGCTTCTGAAACTCTGTCTTTTTTTTATCATGAGCAGAAACAATATTCTTTCTCAAATCATGATGTTTTTATGATTTTTTTTTTTTTTTATTTTATTTATCTTTTTTCTTCATTTTTTCTTTATTTTTTTTTTTGTTGTTGTTTTTATTATCGTCGTCCCATCTGTCTCAACTATCAGTCTTTTTTCAGCAATTTCTGCAATGAAAATACTAGCCGTCATGAAGGTACAGATCAACCTCCTGAGTTTTATGATTTTCTCCAGGTAAAGAGTTCTGATTCTAGCAAAAGCGAGGTGCTCGACAGTGCTAGAAGAGATGATGTCGAGGTAGATCAGGAATCCAGGGAATTATTACACCAGAGAAAGGCTCATTTTCCTTTCATTGATTTTCTATCTGCTGGAAACTCTAATTAG
>SpuMYB158	
ATGGGGAGGCCTCCCTGCTGTGATAAATCAAACGTCAAGAGGGGCCTCTGGACGCCCGAGGAGGATGCCAAGATACTAGCTTATGTCTCCAACCATGGCACTGGTAACTGGACTCTGGTTCCCAAGAAAGCTGGACTGAACAGGTGTGGAAAGAGCTGCAGGCTAAGATGGACGAACTACCTCAGGCCTGAACTTAAACACGACAGATTCGCTCCTGAAGAGGAAGAGCTTATTATTAAGCTGCATGAGGCGATAGGCAGCAGGTGGTCTCTAATCGCAAAGCGACTGCCTGGAAGAACAGACAATGATGTCAAGAACTACTGGAACACTAAGCTCAGGAAAAAGCTTCAGAAGATGGGAATTGATCCTGTAACTCATAAACCTTTTTCACAGATTTTTTCTGACTTTGGAAACATCAGTGGCATTTCAAACACTGGAAACCTCAATAAATCCTCAAACACCAGCTTGATGTCCGAGCCTGATCATCGATTCTCATCTTCCATCTTAACTGCCACTGAGATTTCATGTTTCAAGAAAACCATGCATGAGCAAGTACAGGAATACAATTCTACTGTTACTCACCCCACTTCATGGGACTTTCTGGCCCAGTTTCCAGTCCATGACACAGAAAAGTTACCACTTTTCTTCAATGAGGACAGCTCTTCCTGCCCATCATCGTCCTCTTCATCTTCTACTAGTACTTTCACACAGTCCTATTCCTGCCAAAAATCTCAGGCTCCATTGATCTCACCCACCTGCACCTTTACGTGGAGTGAATTTCTCCTCAGCGACCCTGTTTTCTCCACTGAATTTCATCATCAAGAAGAGCGAAGTGACTTTGATGAGATGTTGTCACCGACCATCTCTTCAACCATGGCAATGGCACAGAATGATTTATCATCTTGCAACATAACTAGCACTGGAAGCAACGACCGATCAGTTTGCGATCATGGAACTGTCGGTAATGAACTTGAAGAAAACAACAATGCTGCTGCTGCTGATCATGCGGCCTATTCGTCCTCTGCAAGCTCATTTGTCGATGGCATCCTGGACAAAGACAGAGAGCTGCATTCACGGTTTCCTCAACTTTTGGATCCCTCTTTTGATTATTACTAA
>SpuMYB159	
ATGGATAAAACACAATCCAACTCTCAGGATGTTGAGGTGAGAAAAGGGCCATGGACCTTGGAAGAAGACTTGATCCTGACCAACCACATCGCAAACCACGGTGAAGGTGTATGGAACTCTCTTGCTAGATCTGCAGGTCTGAAACGTACAGGAAAGAGTTGCAGGCTTCGTTGGCTCAACTACTTGCGGCCCGACCTTCGAAGAGGGAATATTACACATGAAGAACAGCTCTTGATCATGGAACTGCATGCTAAGTGGGGAAACAGGTGGTCGAAAATTGCAAAGCATCTTCCAGGGAGGACCGACAACGAAATAAAGAATTACTGGAGAACTAGAATCCAGAAACATATTAAGCGAGCTGAAACATTTGCTGCACTGGGTTCTGAGACGAATGAACAAGGGAGCAGTGGCAGCCAAGCTTCCAGCACAGCCGAATTGATGGTGACCGACTGTCTACCAACCTACCATGGAGATGTGGAGGCCTTTTCAGGAGAGAATATACACGAAAATTACTGGAGCATGGAGGATCTGTGGTCCATGCAGTTACTTAATGGCGATTAA
>SpuMYB160	
ATGGGCAGACCACCTTGCTGTGATAAGATAGGAGTGAAGAAAGGACCGTGGACTCCTGAGGAAGATATCATTTTGGTATCGTATATTCAAGAACATGGACCTGGGAACTGGAGAGCTGTGCCTACTAATACAGGGCTGCTTAGATGCAGTAAGAGTTGCAGACTGAGATGGACTAATTACCTAAGGCCAGGGATCAAACGTGGTAATTTTACAGATCATGAGGAGAAGATGATAATCCACCTCCAAGCCCTTCTAGGCAACAGATGGGCTGCCATAGCCTCATACCTCCCTCAGAGAACAGATAATGACATTAAGAACTTTTGGAACACACATTTGAAGAAGAAATTGAGAAAGATTCAAGCAGGGCAAGGAGATCAGTCCAGAGATGGGTTATCATCAGCAGGTTCACAGCAAATTTCAAGAGGCCAGTGGGAGAGAAGGCTTCAAACTGATATCAACATGGCTCGGCAAGCCCTATGCGAGGCCTTGTCTCCCGGTAAACCAAGCAGCCTATTAACCGGGTTGAAACCCGCTTGTGTTAATGAAAAACCAGCTCCAGCACCCATCTATGCATCAAGCACTGAAAATATAGCTCGATTGCTCAAAGGATGGATGATAAATGGGCCTAAGCAGTCGCTGAAAAATTCAACAACTACTCAGAATTCCTTCATCAATATGGCTGGAGCTGATTTGCTATCTGGTGAAGGGACTCCTGATAAAGCAGACAAAAACGGCACTGGATTATCTCAGACATTTGAATCACTCTTTGGTTTTGACTCTTTCGACTCTTCAAATTCAGATTTCTCTCAGCCCATGTCGCCTGACACTGGTCTTTTCCAAGACGAAAGCAAGCCGAATTCCGGCGGTCAAGTGCCGTTGTCGCTGATTGAGAGGTGGCTGTTCGATGAAGGAGCCATGCAGGGGAAAGATTACCTAAATGAAGTCACAATAGATGAAGATAATCTCTTCTAG
>SpuMYB161	
ATGGGCAGACCACCTTGCTGTGATAAGATAGGAGTGAAGAAAGGACCGTGGACTCCTGAGGAAGATATCATTTTGGTATCGTATATTCAAGAACATGGACCTGGGAACTGGAGAGCTGTGCCTACTAATACAGGGCTGCTTAGATGCAGTAAGAGTTGCAGACTGAGATGGACTAATTACCTAAGGCCAGGGATCAAACGTGGTAATTTTACAGATCATGAGGAGAAGATGATAATCCACCTCCAAGCCCTTCTAGGCAACAGATGGGCTGCCATAGCCTCATACCTCCCTCAGAGAACAGATAATGACATTAAGAACTTTTGGAACACACATTTGAAGAAGAAATTGAGAAAGATTCAAGCAGGGCAAGGAGATCAGTCCAGAGATGGGTTATCATCAGCAGGTTCACAGCAAATTTCAAGAGGCCAGTGGGAGAGAAGGCTTCAAACTGATATCAACATGGCTCGGCAAGCCCTATGCGAGGCCTTGTCTCCCGGTAAACCAAGCAGCCTATTAACCGGGTTGAAACCCGCTTGTGTTAATGAAAAACCAGCTCCAGCACCCATCTATGCATCAAGCACTGAAAATATAGCTCGATTGCTCAAAGGATGGATGATAAATGGGCCTAAGCAGTCGCTGAAAAATTCAACAACTACTCAGAATTCCTTCATCAATATGGCTGGAGCTGATTTGCTATCTGGTGAAGGGACTCCTGATAAAGCAGACAAAAACGGCACTGGATTATCTCAGACATTTGAATCACTCTTTGGTTTTGACTCTTTCGACTCTTCAAATTCAGATTTCTCTCAGCCCATGTCGCCTGACACTGGTCTTTTCCAAGACGAAAGCAAGCCGAATTCCGGCGGTCAAGTGCCGTTGTCGCTGATTGAGAGGTGGCTGTTCGATGAAGGAGCCATGCAGGGGAAAGATTACCTAAATGAAGTCACAATAGATGAAGATAATCTCTTCTAG
>SpuMYB162	
ATGGAAATGACCTTGCACCAGTTCCACAGCATCGCGTGTTGTCACCATGAAAATGATGGCATTCCCAGTCATTATACCACCTCTACTTCTACACCTCGCAACTCATCAGCAATTGAAACTTTTCATGACATGGGTTCTCTCCCCCTTGTTCCTGACAGTAGAATGCGGCTGAATATCTGCTCCTCTGTGTGTTCTTACAAGGGCCGAAGGGATTTTGCCCTGGAAGGCAAATGCTGCAGCAACAGGTTGGAGAATCACCAATGGAGTGAAGAAGTTGGTGATGCTGGGGAAAAACAAAAACACAAGGCTGAACGTATGGAAAACACTGAGGATATAGCAGAAATAATGGAAGTTAGGGGGTCGAAGATTTGTAATAAAGGGCATTGGAGACCAGCAGAAGACTCTAAACTCAAGGAACTTGTTGCTCTTCATGGACCTCAAAACTGGAACCATATAGCAGAAAAGTTGCAAGGAAGATCAGGTAAGAGCTGTAGATTGAGATGGTTCAATCAGTTGGATCCCAAGATCAACAGTACAGCTTTTAATGAAGACGAAGAAGAAAGGCTAATGGCAGCTCACAGAGTTTATGGTAACAAATGGGCCTTGATCGCTAGATTTTTCACAGGGAGGACTGATAACGCTGTTAAAAATCACTGGCATGTTGTCATGGCGAGGAAATACAGAGAGCAATCCTGCATTTACAAGAAGAGAAAGCGTACCCAGGCTGTTCAAAGAAGGGGAGACAATGCCGGAGATTCTTTGATCGGAAACACAGTCAAGAACACAGATCCCAGCTCTAACATTATCTGCAGTAGCAGAATCATCAAACCATCTAGCCTCCCGTTTTCACCTCCGATTGGTGGCTCTAATAGTGCCTACGGCAAGATGACTGCAGGACTCTTGATTTCTAGAAGTCACCATGGATCTCTTGCAGAAGAGACACCTAGTTTCTTTTCAGGTCACCAGATGCGCTACAAAATGCTACGAGATAGTGACACATGCACTGTTTTCGATGCCATGCAACAATCCAGCAGCCGTCGCTTTCCAGGTTTCTCAGACTCCATGGCATCGTCAGCAACTCAAGCCACGGCAAGTGAACCATCGTCATCGTCGCTCTCAGCCGCAGAGAATACAGAAGCCAGCTCCTCTGAGATCACCACTACATCGCCACCATTTATAGATTTTCTTGGAGTAGGAGCCACAGAAAGTGCTAGAGTTTCCGAAGCTTGCAACATGTATTTGCGAAGCAATTCTGTTGCCTATGAATAG
>SpuMYB163	
ATGGGTCGATCACCATGCTGCGACAAGGTCGGCTTGAAGAAAGGACCGTGGACACCGGAGGAAGATCAGAAACTCCTAGCTTATATTGAAGAACATGGCCATGGAAGCTGGCGTGCCTTGCCCGCTAAAGCAGGTCTTCAAAGATGTGGAAAGAGTTGCAGGCTTAGATGGACAAACTACCTCCGACCAGATATTAAGAGGGGAAAGTTCAGTTTGCAAGAAGAACAAACTATTATTCAACTCCATGCTCTCTTAGGGAACAGGTGGTCGGCCATAGCCACTCACTTGCCGAAGAGGACAGATAATGAGATCAAGAATTACTGGAATACACATCTGAAGAAAAGGTTAGCCAAAATGGGGATTGATCCGGTGACTCACAAGTCGAAAAACGATGCTTTGCTTTCCAGTGACGGTGAATCCAAGAATGCGGCAAATCTTAGCCACATGGCTCAATGGGAAAGTGCCCGGCTCGAAGCTGAAGCAAGATTGGTCAGGGAATCCAAACTACGTTCACATTCAATTCAACACCAACTTAGCAGTACCACTCCAGGTTACATTCCCGGTTCAGGTTCAAGTCCAGGCTCAACTTCAGCTTTGGTTCAGCCGCAGCGGTCTCTTGATGTGCTAAAAGCTTGGAATGGTGGCTGGTCAAAGTCAAGTGAAGGTAATGGTGGCGGTCTAAACAATATGGGAATTGGAGATGTCATTGAGTCTCCAACATCTACTCTAACTTTCTCGGAAAATGCACCTCCGGTCATGAATTCAGGTGCAGGTGGAGAGAATTCAATTTCAATGACTGAGTTTGTTGGGACTTCAGGATCAACAGAGTCTGGAATTATCAAAGAAGAAGGTGAACATGATTGGAAAAGCCTTTCAAATTCAAGCCATTTGCCCGATAATTCAGTTTCTCTTACATCAACCCTACATGACATGACAATTTCCATGGAAGCACCATGGAATCCAGAATCTTTAAGGGAAAATTGTGACGATGTTCATGCTGGGAAAAATGTCATGGAAGAAGGGTTCACTCATCTTCTGCTTGGTGATTCTGCTGAGAGGAGTTTGTCAGACAATGGCAAAGACTCTGACCATAGTGGTGGCAGTGGCAGTGGCAGTGGCAGTGGCAGTGGCAGTGGTAGTAACTATTACGAAGACAATAAGAATTACTGGAACAGCATTCTCAATTTGGTGAATTCTTCGCCATCTAGTTCACCCATGTTCTAA
>SpuMYB164	
ATGGTAGGCTCATTAGGAGTAAGGAAAGGTGCATGGACGGAAGAGGAAGATATACTTCTAAGGAAGTGCGTTGAGAAATATGGTGAAGGAAGTTGGCATCAAATTCCTTCCAAAGCAGGCTTGAATCGATGCAGGAAAAGCTGTAGAATGAGGTGGTTGAATTATCTCAAGCCAAGTATCAAGAGAGGACAGTTTTCGGTGGACGAAGTAGACATGATTACCAGGCTACACAAACTTCTTGGCAACAGGTGGTCATTGATTGCCGGTAGACTCTCAGGAAGAACAGCGAATGATGTAAAGAACTATTGGAACAAAAACCTGCGTAAGAAGGTGTTTTCTAGCACTGATGAAGCTCAATCTAAACCAGAAGCAAAATCAACAGCAAAAGACAACATAATAAAGCCTCAACCTCGGAAGCTCAGAAACTTATGGTGTTTAACAGGAGAAAGTACTGCACTTTTTAATGTCAGTTCTCAGCATGGGAACGATCTTGGCAAGCCATGCTACACGCCAGCATCGCCACCTGCGGATTATTATGAAGTTGAAAGTTTACTGTGGGAAAGCTTGTTAGATGACAGAGAAATGAATCTAACGATGAACAGCAGTTTTCTGGGTTCTGCTTCAGCAGCTAACCTAGAATCCAACGAAAGCCTTTTTGCAGAGAGCAACGCACCAGGTGGGATGAAAATTGGCGACACGTTCTTCGAACAAGAACAAAATTGTTGGAGTACTGATATTTGTTTTGATGCAGACACTTGGGAATCTAATCAGTACAGAACTAGATCAACAACGACGTGA
>SpuMYB165	
ATGGTAGGCTCATTAGGTGTAAGGAAAGGTGCATGGACGGAGGAGGAAGATATAATTCTAAGGAAGTGCGTTGAGAAATATGGTGAAGGAAGATGGCATCAAATTCCTTCCAAAGCAGGCTTGAATCGATGCAGGAAAAGCTGTAGAATGAGGTGGTTGAATTATCTCAAGCCAAGTATCAAGAGAGGACAGTTTTCGGTGGACGAAGTAGACATGATTATCAGGCTACACAAGCTGCTTGGCAACAGGTGGTCATTGATTGCCGGTAGACTCTCAGGAAGAACAGCGAATGATGTAAAGAACTATTGGAACAAAATCCTGCGTAAGAAGGTGTTTTCTAGCACTGATGAAGCTCAATCTAAACCAGAAGCAAAATCAACAGCAAAGGACAACATAATAAAGCCTCAACCTCGGAAGCTCAAAAACTTATGTTGGTTAAGAAGAGAAAGTACTCCACTTTTTAATGGCGGTTCTCGGCATGGGAACGATCTTGGCAAGCCACGCTGCACGCCAGCATCGCCACCTGCGGATTATTACGAGGTTGAAAGTTTACTGTGGGAAAGCTTGTTAGATGACAGAGAAATGAATCTAACGATCAACAGCAGTTTTCTGGGTTCTGCTTCAGCAGCTAACCTAGAATCCAACGAAAGCCTTTTTGCAGAGAGCAACGCACCAGGTGGGATGAAAATTGGCGACGCGTTCTTCGAACAAGAACAAAATTGTTGGAGTACTGATATTTGTTTTGATGCAGACACTTGGAATCTAATCAGTACAGAACTAGATCAACAACGACGCGAAGAACTTCAGTCTATAATGTTGTAA
>SpuMYB166	
ATGGCAAGCTCGTTTGGTGTACGGAAAGGTGCATGGACGGAAGAGGAGGATACACTTCTAAGAAATTGCGTCGAGAAATATGGTGAAGGAAGATGGTGTCAAATCCCTCTGAAAGCTGGTTTGAATCGATGCAGGAAAAGCTGTAGAATGAGGTGGTTGAACTATCTCAAGCCGAATATCAAGAGAGGACAGTTTTCAATTGGCGAAGTAGACTTGATTATGAGGCTACACAAGTTGCTTGGCAACAGGCAAGTCATCGAAATGTGGTCGTTGATAGCCGGTAGACTTCCGGGAAGAACAGCAAACGATGTAAAGAACTATTGGAACACAAACCTGAGTAAGAAGGTGGTTTCCAGCACTAGAGACGCTCAAACAAAACCAGAAGAAAAATCAATAACAAAACACAACATAATAAAGCCACGACCTCGGAACTTCAAAAATTTATGTTGGCTAAGGGCTGGAAAAGAGGACGATCTCTGTAAACCATATTCAACCACAGCATTTCCCACTACCGATATTAGTGAAATTGAAAGTGTGTGGTGGGAAAGCCTGTTGGATGACAAGGAAATTAATCAAACGAACAACAACAGTTGTCTGGGTTCTTGTTCAGCAGCTAACCAAGAGCCCATCAAAAGTATTTTGGTAGAGGACAATCCACGAGGAGGTATAATGACTGGGGATGTGCTCTCTGAAAATGGGCAAAATTGTTGGGATGACTTTGCTTTTGATGCAGATCTTTGGAATCTAATCGATACAGAAATAGATCAACAAGGACTTGAAGGATTTTAG
>SpuMYB167	
ATGACAAGCTCGTTTGGTGTACGGAAAGGTGCATGGACGGAAGAGGAGGATATACTTCTAAGAAAGTGCGTCGAGAAATATGGTGAAGGAAGATGGTGTCAAATCCCTCTGAAAGCAGGTTTGAATCGATGCAGGAAAAGCTGTAGAATGAGGTGGTTGAACTATCTCAAGCCGAATATCAAGAGAGGACAGTTTTCATCTGGCGAAGTAGACTTGATTATCAGGCTACACAAGTTGCTTGGCAACAGGTGGTCATTGATAGCCGGTAGACTTCCAGGAAGAACAGCAAACGATGTAAAGAACTATTGGAACACAAACCTGAGTAAGAAGGTGGTTTCCAGCACTAGAGACGCTCAAACAAAACCAGAAGCAAAATCAATAACAAAACACAACATAATAAAGCCAAGACCTCGGAACTTCAAAAATTTATGCTGGCTAAGAGCTGGAAAAGGTACTCCATTTATTAATGTTGGTTCTCAATACGGGGACGATCTCTGTAAGCCATATTCTACCACAGCATTTCCACCTTCCGATATTAATGAAATTGAAAGTATGTGGTGGGAAAGCCTGTTGGATGACAAGGAAATTAATCCAACGAACAACAACAGCTGTCTGGGTTCTTGTTCAGCGGCTAACCAAGAGCCCATCAAAAATATTATCGTAGAGGACAATCCACGAGGAGGGATAATGATTGGGGATGTGTTCTCTGAACATGGACAAAATTGCTGGGATGACATTGCTTTTGACGCAGATCTTTGGAATCTAATCAATACAGAAATAGATCAACAAGGACTTGAAGGATTTTAG
>SpuMYB168	
ATGAGAAAACCGTGCTGTGATAAACAAGGAAATAACAAGGGAGCTTGGTCCGCGCAAGAAGATCAGAAGCTCATTGATTATATTAAAACTCACGGTGAAGGTTGCTGGCGATCTCTCCCTGTGGCTGCAGGTTTGCACCGCTGTGGCAAAAGTTGCAGGCTAAGATGGATAAACTATCTCCGGCCAGACATAAAACGTGGTAACTTTGGTCAGGATGAAGAGGACCTCATTATTAAGCTCCACGCCCTCCTTGGAAATAGGTGGTCATTGATAGCAGGAAGATTACCAGGAAGAACAGATAATGAGGTGAAGAACTACTGGAACTCCCATTTGAAAAAAAAGCTGATAAACATGGGAATAGACCCAAATAATCATCGGTTGAACCAAATTCTTCCTCGTCCTCAAGCTGAGCCTGCTCCTGTTCCTGCTACATCAACTACCACGGGGTCTAAGAACAATATCATTACAGCAAGCGAACCCAAGAAATCATCAAATGATGACAGTGATAGGGTTTCTGACACAGCCAGTTGTCTTGAAGATGATTATAAATCTTCGGTGACGCCGCAGGTTGCTACTTCTGGCTCCTCGAATATTAATCTTGATCTCACCATTGCAGCTCCAGCTTCTCCTGGTCATAAGACCATTTTTGGAAACAAGCAGCAAAATTGCAATTGGGGCAAAACCTGCCACGTCGAGAGTGAGCCAACATCATTGCCTACTCTAGCTCTTTTTAGATGA
>SpuMYB169	
ATGGGAAGGCAACCATGCTGTGACAAAGTTGGGTTGAAGAAAGGGCCATGGACTTCTGACGAGGATACGAAGCTTATTAACTTCATCCTCGCGAATGGCCAATGTTGCTGGAGATCCGTTCCTAAGCTTGCAGGATTGTTGAGGTGTGGGAAGAGTTGCAGGCTGAGATGGACGAACTATCTGAGGCCAGATTTGAAGAGAGGTCTTCTGTCAGAATATGAAGAGAAGATGGTGATTGATCTCCACGCTCAACTTGGCAACAGATGGTCCAAGATTGCCTCACATCTACCTGGCAGAACTGATAATGAAATCAAGAACCATTGGAATACTCACATCAAGAAAAAGTTGAGGAAAATGGGAATCGATCCTCTCACTCACAAGCCACTCTCCACCGTTGAAACACCACCACCACCACCGCAGCAAGAAGTTCAAGTGCCGGAGAATATACAGGAAATAGAGCAGCAAGCTGTACAACAGTCTTGCTCTACTAATATCATGTCTGAATTGGACCAAAACAAGGAACCTGAGACATTATTACAACTAACAGTAACTGATCGAGAAGAAGAGAATAACATGGGAAGCACATATGACACGACGTCGGAGCTAACGAATGGTTTCTGCGTCGATGAAGTTCCATTAATTGAACCTTACGGAATCTTCGTCCCTTGTGGACCTTCTCCTTCATCATCGTCAACGCCATCGACATCTTCATCTTCTTCTTCTTCATATGGTTCAGACAATATCCTTGAAGACCTGCTACAGCCAGATTTTGAGTGCGCTATCAATAATGTTGACTTTGGCTTGTGGGATGATTACTTGAACGGTTGGGATGAGCTGATCAGTGACGTTGTCAGTGACAGGAAGCAAACAACAATGTTTGATCCTCCTCCCAATCAGTGCTCAAGAATGATTTTGGATCAAGATTGTTGGGCAAATGGGCTCTTTTGA
>SpuMYB170	
ATGGGAAGAAAGACAGAGTGTTCCAAGGATGGTCTCAACAAAGGAGCCTGGACACCTGTTGAAGATAAAATGCTTCTGGATTATTTGAAGATCCACGGAGAAGGAAAATGGAGCAATATTGTCAGAGAAACAGGACTTAAGAGAGGTGGAAAGAGCTGCCGGCTTCGGTGGATGAATTATCTCAGACCTGATATAAAGAGAGGCAACTTCTCTGGTGATGAAGAAGACCTCATTATCAGGATGCATAAGCTCCTGGGCAACAGATGGTCTCTGATAGCAGGAAGACTTCCTGGACGAACAGACAATGAGATAAAGAACTATTGGCACACCACTATTGCTAAGAAGGCACGGGGAAAGCCGAAGGTGGATAGGAAACAAATAGAACCAGGATCTCCAAGTGGGGCAGCGTCAAGTTTAAAGAATCAGAGCTGCATTGAATCACAGTGCACCACCGGGGTGGTTGCTGCCACCACCACATCACAAGAAAACTCATCTCAAGATCACCAACTTAGTGTTGCAATGCCACAATTCACCACCAGCAACTTACAATATGGGGCTGCATCAAATTTCAAGAACCAGAGCACCATCGAATCCCAGTGCACTACCGAGGTGGCTGCCGCCGCCTCTACATTACAATCCACCGACACCAACTTGCAATATGATATGCCGAAGACATATGAATTTGAATCATCCAGCAAGGGGTTGGCATCTGGGGGGGAGGATAATTCATCCGACATTATGATGTATAATGATTACATGGATGACTTCAGCAAGATTCTTGACTCCGACTTCACAGAGTTTAGTGGCATCCATGATATTTTCAGCACAGACCATCATTCCAATAATACCGACGCGGTAAACGGCGATCATCACGGTGTCTCTAGTGAAGGATGCAAATCGAGAGAAACAACAGAGTTTCCTGAGAAATTATTGGAGTCGGACAGGTGGTCTGGCAATACATGTGGTCTAGCTGACCAAGGTTTTGATTTCATGTCATTGCTTTCATTTCTTGATTCAACTGATGACGAATGGACAGCAGATGCTTTAGGTACAAAAGAACTTTAG
>SpuMYB171	
ATGGGAAGAAAGACAGGGTGTTCCAAGGATGGTCTCAACAAAGGAGCCTGGACACCTGTTGAAGATAAAATGCTTCTGGATTATTTAAAGATCCACGGAGAAGGAAAATGGAGCAATATTGTCAGAGAAACAGGACTTAAGAGATGTGGAAAGAGCTGCCGGCTTCGGTGGATGAATTATCTGAGACCTGGTATAAAGAGAGGCAACTTCGCTGATGATGAAGAAGACCTCATTATCAGGATGCATAAGCTCCTGGGCAACAGATGGTCTCTGATAGCAGGAAGACTTCCTGGACGAACAGACAATGAAATCAAGAACTATTGGCACACCACTATTGCTAAGAAGGCACGGGGAAAGCCGGAGGTCGATAGGAAACAAATAGCACCAGGATCTCCAAGTGGGGCAGCGTCAAGTTTAAAGAATCAGAGCACCGTTGAATCACAGTGCACCACCGGGGTGGTTCCTGCCGCCACCGCATCACAAGAAAACTCAGATCAAGATCATCAACTTAGTGTTGCAATGCCACAATTCACCACCAGCAACTTGCAATATGGGGCTGCATCAAATTTCAAGAACCAGAGTACCATCGAATCACAGTGCACTACCGAGGTGGTTGCTGCAACCTCTACATTACAAGAAAGCACAGCTCAAGTTCATCAAGACAGTATTGCGATGGCACAATCCACCGACAGCAACTTGCAATATGATATGCCGAAGACATATGAATCTGAATCATCCAGCAAGGGGTTGGCATCTGGGGGGGAGGACAATTCATCCGACATTATGATGTATAATGATTACATGGATGACTTCAGCAAGATTCTTGACTCCGACTTCACAGAGTTTAGTGGCATCCATGATATTTTCAGCACCGACCATCATTCCAATAATACCGACGCGGTAAACGGCGATCATCACGGTGTCTCTAGTGATGGATGCAAATCGAGAGAAACAACAGAGTTTCCTGAGAAATTATTGGAGTCGGACAATTGGTCTGGCAATAAATGTGGTCTAGCTGACCAAGGTTTTGATTTCATGTCATTGCTTTCATTTCTTGATTCAACTGATGACGAATGGACAGCAGATGCTTTTGGTACTAAAGTACTCTAG
>SpuMYB172	
ATGCCACTGGCACCTAGAAGAGGTAGATGCGATAAAAGGGAAGCTAGCAAAGGAGCATGGACAGCTAAAGAGGACCAAAAACTGGCCCAGGCCATTGAAATTCATGGTCCAAAGAGGTGGAGCTCAATTGCTGCCAAAGCAGATCTGAAAAGATGTGGGAAGAGCTGCAGGTTGAGATGGATGAATCATCTTAGACCAAATATTAAGAGAGGTAACATATCAGACCAAGAACAGGACTTGATACTCAGGCTTCATAAACTCCTTGGTAACAGATGGTCTCTGATAGCTGGAAGACTGCCTGGAAGGACTGATAATGAAATCAAGAACTACTGGAACTCTCATTTGAGCAAAAAGATAAAGCCAGATGAGGAGAAGCCGGTAAGAACCTCGACATTGCAGGAACCTGAGCCTGAGAAAACCAATGTACTGGATATGGATAATATTGCCAGGGGAAGGGAAGAGGGTGCTTCAAGGAGGCTTGAGGACTCAAAATCCAGCTTAGTTGGGGATGAATTATTTGATTTCTCAAACGAGGATCCCATGGATTTGGAATGGATGAGTAAATTCCTCACACTGGATGAGTCCTTGTATGAATTTCCATGA
>SpuMYB173	
ATGGGTCGAGCTCCTTGTTGTGATAAAAACAATGTGAAAAAGGGACCATGGTCACCAGAAGAGGATGATAAGCTTAAGGCTTATATTGACCAGTTTGGTACTGGAGGCAACTGGATTGCACTTCCTCAAAAAGTTGGGCTTAAGAGATGCGGAAAAAGTTGCAGACTGAGATGGTTGAATTACTTGAGGCCTAATATCAAGCATGGTGGATTCTCTGAAGAAGAAGACAATATCATCTGCAGCCTCTACATAAGTATTGGCAGCAGGTGGTCCATAATTGCTGCACAATTACCGGGAAGAACAGATAACGATATCAAGAACTATTGGAACACAAGACTGAAGAAGAAGCTACTGGGAAGGCGCAAACAATCTGCCAACAATCGCCTATCATCCACGAATCCAGACGCCAATGGCGTGGAAGATAGCTCATCTTCACAGGCCTTGAGCAACTCAGCACTTGAAAGGCTCCAGCTGCACATGCAGCTTCAGAGCCTTCAAAACCCTATCTCTTTCTACAACAATCCTGCACTATGGCCCAAGTTGCATCCTTTCCAAGAGAAGATTCTCCTTCAATCTTTGAGTGAAATCTCTAACCCTCTTATGCAATATGCCTTCCCTGGTACTCAGCAAGGAGATGCGCAAAAGGTTGATATCTATGGGCAGCTAGTGGATTCCGACACACTTCAACAAGGTGATCATCCAAAATCCAGCGATTCAAACGTCGTCAGCTTGGAGAATTCTTTGAATGTTATAGCATCCTCGGACAGTCCTATTCCCTTATCCAATGGTACAAATGTAATGGACTTGACTAGTGTGCCAAGAGCAGGCATGGCAGTCGACCAATCTGATGCAGAGGTCCAGCCTGTCTCAAATTTCCAATCCGAGCTCGAAAACTTTCTCAACAACAAAACGTCTGGTTTTAATGCACAGGGGGATCAGATTGGTGAATTTGATTGTTTCAAAGAAATGAATGGTTCTAGGGACAACATGAACTGGTGGTCAAATGACTTTGAGACAAAATCAGCCTCCTCAAATTCTTGGGATTCCACTTCTGTTCTTCATTCGGAAAGGATGTTTCAAGATTATGAATTAGCTTACAATATGTAA
>SpuMYB174	
ATGGAGAGTATAGAAGCGAAGCCTAAGGTCAAGAAAGGTTTGTGGAAACCAGATGAAGACTTGGTCCTGAAAACATATGTAGAGACTCATGGTGAAGGCAACTGGTCAACTGTGTCTAAGAAATCAGGTTTGATGAGAGGTGGGAAAAGTTGCAGATTAAGGTGGAAGAATTATTTAAGACCCAATATTAAACGAGGCGGGATGTCCCAGGAAGAAGAAGACATGATAATTAGGATGCACAAGCTTCTTGGCAACCGATGGTCACTTATAGCCGGCCGGCTTCCAGGTCGGACTGACAATGAGGTGAAGAACTACTGGAATACCCATTTGAACAAGAGATTACCCTCCGGCAAGAGAATGAGCGCCGACTCCACCCCTGATCAGAACAAAAGCAAGAGACTCCGTGCACTTGGCGATTCTCAGCCCGCTGGCAACACGATTCCAGCAGGCATCACTGAAGAATTGGAAGGGAAGAGCCAAGAGAAAGGAGAGAGAAGTGCAGTGAGTGATGCATGGACACAACAGGCTGCACAGAGCATGAACTATTACATAGAATCTCCAATGGTGCCAGACAACAATGCTACTTTTGTCTTTGACGACGAGCCTTTCTTAGCCTACTGGGATTCCTTTGTTTTGTTTGAATCAATAGGGTGTGGTGGAGACTGGTGA
>SpuMYB175	
ATGAGGAATCCATCCTCAACCACTTCAACAAGGAGCAAGATTACTGTACCTACACCATGTTGCAGCAAGGTGGGCATAAAGAAGGGGCCATGGAAACCAGAAGAGGATGAGCTCTTGGCAAGCTACATCAAGAAAGAAGGTGAAGGGAGATGGCGCACGCTCCCCAAGCGAGTTGGACTTGCTAGGTGTGGCAAGAGCTGCCGCCTCCGCTGGATGAACTACCTCAGGCCTTCTGTCAAGAGAGGGCATATTGCCCCAGATGAGGAAGATCTCATTCTTAGGCTTCACAGGCTGCTTGGTAACAGGTGGTCTTTGATAGCTGGGAGGATACCAGGGCGAACAGATAATGAGATTAAGAATTACTGGAATACCAGTCTCAGCAAGAAGCTCATTAGCCAAGGAATAGACCCTAGGACTCACAGGCCATTAAATCCTAACCCCGACTCCTCAGAAATGGCAAATGTTCCAGTCCAAAATTGTAACCCTAAATCTCCTCCAGTACTGGATGAGAATGGGAGGGTCTATCGAACTGTAGCCACTAGAGTAAGTGAAAACTTCACAGCGCCGCCTAACCTGGATGATCAGTTTCCTAGCCAGGTTGCTGCTGATGCTACAGAATATTGGCCAAATCGTGATGGTTTTAATATGGGATCATTACAAAGTGGTTATGATCAAGGAAAAACTGACGAAGATCTCATTGAAGATATTGGAAATGAGGACACTTTGTCTTCTTTTCTGGATTCCTTGCTCAATGATAATGTGTTCGTGTATCAACAACGACAACAGTTACAGCAGCAAAATATGTTTGGACTTTCTTCTAAGCTTGTGGTTTCTTCTTCACAAATTCTCAGTCACGGAAACATTTGGGAAGCTCAAGTCTCACCTCCAATGGCAGCCTTCGGTGACAAAGCTGTGGACGGGGCTCCTTCAAATAGTCTTCCAGTTTTAACTCATCAACCTGCACCACTACATGTGCATAAAGAAAATCAAACAGATGTGATTAACGGTATGTACTAA
>SpuMYB176	
ATGAGGAATCCATCCTCAACCACTTCAACAAGGAGCAAGATTACTGTACCTACACCATGTTGCAGCAAGGTGGGCATAAAGAAGGGGCCATGGACACCAGAAGAGGATGAGCTCCTGGCAAACTACGTCAAGAAAGAAGGTGAAGGGCGATGGCGCACTCTCCCAAATCGAGCTGGACTTGCTAGGTGTGGCAAGAGCTGCCGCCTCCGGTGGATGAACTACCTCAGGCCTTCTGTCAAGAGAGGGCATATTGCCCCAGATGAGGAAGATCTCATTCTTAGGCTTCACAGGTTGCTTGGTAACAGGTGGTCTTTGATAGCTGGGAGGATACCAGGGCGAACAGATAATGAGATTAAGAATTACTGGAATACCAGTCTCAGCAAGAAGCTCATTAGCCAAGGAATAGACCCTAGGACTCACAGGCCATTAAAACCTAACCCCGACTCCTCAGAAATGGCAAATGTTCCAGTCCAAAATCGTAACCCTAAATCTCCTCCAGTACTGGATGAGAATGGGAGGGTCTATCGAACTGTAGCCACTAGAGTACGTGAAAACTTCACAGCGCCGCCTAACCTGGATGATCAGTATCCTAGCCAGGTTGCTGCAGATGCTACAGAATATTGGCCAAATCGTGATATGGGATCATTACAAAGTGGTTATGATCAAGGAAAAACTGACGAAGATCTCATTGAAGATATTGGAAATGAGGACACTTTGTCTTCTTTTCTGGATTCCTTGCTCAATGATAATGTGTTCGTGTATCAACAACGACAACAGTTACAGCAGCAAAATATGTTTGGACTTTCTTCAAAGCTTGTGGTTTCTTCTTCACAAATTCTCAGTCACGGAAACATTTGGGAAGCTCAAGTCTCACCTCCAATGGCAGCCTTCGGTGACAAATCTGTGGGCGGGGCTCCTTCAAATAGTCTTCCAGTTTTAACTCATCTACCTGCACCACTGCATGTGCTTAAAGAAAATCAAACAGATGTGATTAATGGCATGTACTAA
>SpuMYB177	
ATGAGGAATCCATCCTCAACCACTTCAACAAGGAGCAAGATTACTGTACCTACACCATGTTGCAGCAAGGTGGGCATAAAGAAGGGGCCATGGACACCAGAAGAGGATGAGCTCCTGGCAAACTACGTCAAGAAAGAAGGTGAAGGGCGATGGCGCACTCTCCCAAATCGAGCTGGACTTGCTAGGTGTGGCAAGAGCTGCCGCCTCCGGTGGATGAACTACCTCAGGCCTTCTGTCAAGAGAGGGCATATTGCCCCAGATGAGGAAGATCTCATTCTTAGGCTTCACCGGTTGCTTGGTAACAGGTGGTCTTTGATAGCTGGGAGGATACCAGGGCGAACAGATAATGAGATTAAGAATTACTGGAATACCAGTCTCAGCAAGAAGCTCATTAGCCAAGGAATAGACCCTAGGACTCACAGGCCATTAAAACCTAACCCCGACTCCTCAGAAATGGCAAATGTTCCAGTCCAAAATCGTAACCCTAAATCTCCTCCAGTACTGGATGAGAATGGGAGGGTCTATCGAACTGTAGCCACTAGAGTACGTGAAAACTTCACAGCGCCGCCTAACCTGGATGATCAGTATCCTAGCCAGGTTGCTGCAGATGCTACAGAATATTGGCCAAATCGTGATATGGGATCATTACAAAGTGGTTATGATCAAGGAAAAACTGACGAAGATCTCATTGAAGATATTGGAAATGAGGACACTTTGTCTTCTTTTCTGGATTCCTTGCTCAATGATAATGTGTTCGTGTATCAACAACGACAACAGTTACAGCAGCAAAATATGTTTGGACTTTCTTCAAAGCTTGTGGTTTCTTCTTCACAAATTCTCAGTCACGGAAACATTTGGGAAGCTCAAGTCTCACCTCCAATGGCAGCCTTCGGTGACAAATCTGTGGGCGGGGCTCCTTCAAATAGTCTTCCAGTTTTAACTCATCTACCTGCACCACTGCATTAA
>SpuMYB178	
ATGGGGAGAGCTCCTTGTTGTGAGATGATGGGGTTGAAGAAGGGACCTTGGACTCCTGAAGAAGATAAAATTTTGGTATCTTACATTCAAAGTTATGGGCATGGCAATTGGCGAGCACTCCCCAAACAAGCTGGTTTATTAAGGTGCGGCAAGAGTTGCAGGCTCAGGTGGATAAATTACTTACGTCCAGACATTAAACGAGGAAATTTCAGCAATGAAGAGGAAGAAACTATCGTGAAGCTACATCAAATACTTGGAAATAGATGGTCTACTATAGCAGCAAGATTACCAGGAAGAACAGATAACGAGATCAAGAATTATTGGCACAGCCATCTAAAGAAAAGATTTCAGCAAGATAGGGGAAACCCAGTTGAACATCGCAGGAAAACACCAAGAAATGCAATAGTTGATAACACTAGTTCATCACAGCTTGAGAATTTCGAAGTTCATCAAAGTAAATGCCATAGCCCGTCGGATAAAGCTCCAATTTTCCAGGAAGCTTCGTCCCAAGAAATATTTAATGGTTTCGATGGTAAGAACGACATGGAGGAGTTCTGGTATGAGCTTCTCGTGAAAGCAGGAAACTCAAGAGAAGTGCTTGAAAGTTGGGGGCAATTTGGATAG
>SpuMYB179	
ATGAGGATCATGATAAAGGGTGGAGTTTGGAAGAACACGGAGGATGAAATACTAAAAGCAGCAGTTATGAAATATGGAAAGAATCAGTGGGCTCGTATTTCTTCTCTTCTTGTTCGTAAATCTGCTAAACAATGTAAAGCTCGTTGGTATGAGTGGCTTGACCCTTCCATTAAAAAGACTGAGTGGACTAGAGAGGAGGATGAGAAATTACTTCATCTTGCTAAGCTCATGCCCACTCAGTGGAGGACGATTGCGCCTATTGTTGGACGGACTCCGTCACAGTGCCTTGAGCGTTACGAGAAGCTGCTTGATGCAGCTTGTGTTAAGGATGACAACTATGATCCTGGTGATGATCCACGGAAATTGCGCCCTGGTGAGATTGATCCGAACCCGGAATCTAAGCCTGCACGTCCGGATCCTGTTGATATGGATGAGGATGAGAAGGAAATGCTCTCAGAAGCTCGAGCTAGGATAGCAAATACTAAAGGTAAAAAGGCTAAAAGAAAGGCTAGGGAGAAACAGCTTGAAGAAGCTAGGAGGCTTGCTTCCTTGCAGAAAAGGAGGGAACTGAAGGCTGCTGGTATTGATAATAGGCATCGAAAGAGGAAAAGAAGGGGTATAGACTATAATTCTGAAATCCCCTTTGAGAAAAGACCTCCTCCAGGATTTTATGACATTGCTGATGAAGATAGACCTGTGGAACAACCCAAGTTCCCAACCACTATTGAAGAACTTGAAGGGAAAAAAAGGATGGATATTGAAGCACAGTTAAGAAAGCAAGACATGGCAAAGAATAAAATTGCTCAAAGGCAAGATGCCCCATCAGCTATTCTGCAAGCAAACAAGCTGAATGATCCAGAAACTGTACGGAAGAGGTCAAAATTGATGCTTCCTGCACCACAGATTTCAGATCATGAATTGGAGGATATTGCAAAGATGGGGTATGCTAGTGATCTTCTTGCGGGAAGCGAGGAGCTCACAGAAGGGAGTGGGGCAACACGTGCTCTTTTAGCAAACTATGCTCAAACACCACGTCAAGGAATGACACCGCTACGAACCCCTCAAAGAACTCCTGCTGGTAAGGGTGATGCTATAATGATGGAAGCTGAAAACCTAGCACGGCTGAGGGAGTCACAAACACCTTTACTGGGAGGAGAGAATCCAGAGTTGCACCCTTCAGATTTTTCTGGTGTTACTCCTAAGAAACGGGAGATTCAAACACCAAACCCAATGCTGACTCCTTCTGCAACTCCTGGCAGTGTTGCTCTTACACCCAGAATTGGTATGACACCATCAAGGGATTCTTTTGTGATGACCCCAAAAGGAACTCCCATCAGGGATGAACTCCATATAAATGAAGATATGGATATGCATGATAGTGCCAAACTTGAGCAACGAAGACAGGCTGATCTGAGGAGGAATTTGCTGTCTGGTCTTGGTAATCTTCCACAGCCAAAGAATGAATACCAGATAGTCATTCAACCGCCTCCTGAGGACAATGAAGATCCAGAGGAGAAGATTGAAGAGGATATGTCTGATAGAATAGCCAGGGCAAAAGCTGAGGAAGAAGCTCGGCAGCAGGCATTACTTCGGAAGAGATCAAAAGTATTGCAAAGGGAACTCCCTCGGCCTCCTGCTGCTTCTTTGGAATTAATTAGAGAGTCTTTGCTGAGAGCTGATGGGGATAAGAGTTCCTTTGTTCCTCCAACATCAATTGAACAAGCTGATGAAATGATAAGGAAGGAGCTTCTAGCCTTACTAGAACATGATAATGCAAAGTATCCACTTGAAGAAAAGCCAAGCAAGGAAAAAAAGAAAGGCTCCAAGCACCCTTCAAACAGATCTGCTACTTCTATCCCTGTGTTAGAGGACTTTGAAGAAGATGAGATGAAACAAGCTGATAATTTGATTAAAGTGGAGGCTCAGTACATACGTGTAGCAATGGGGCATGAAGATGAGTCCCTTGATGAATTTGTTGAAGCACACAAAACATGTATAAATGACCTCATGTACTTCCCCACTCGCAATGCTTATGGTCTCTCCAGTGTTGCTGGAAATATGGAGAAACTCGCAGCATTGCAGAATGAATTTGAGAATGTGAAAACAAGGTTAGAGGCTGAAAGGGAGAAGGCATTACGGCTTGAGAAGAAGGTTAATGTTCTCACACAAGGTTATCAGGTGCGGTCAGAAAGACAGCTTTTGCCACCAATTGAGTTGACCTTAAAGCAGATGGACACTGCTGGCACAGAACTAGAGTGCTTCCAAGCGTTGCAGAGGCAAGAGCAATTAGCAGCATCACACAGGATCAATGGTCTTTGGGAGGAAGTTCAGAAGCAAAAGGAGCTAGAGCAAACTTTGCAAAGGAGATATGGGGATCTTGTGGCTGAGCTGGAAAGGATACAACAACTCATCATTAATTACAGAGCACTAGCAATACAACAAGAAGAAATTGCTGCAAAGAATCGTACACTTGAGTTGGCTGAAGCTGCAACAAAGCAAGCTGCCATGCTGAACTCGGAAACTTCTGAGCCTGTGACTTCAGATGAACATGGAAATTCTATGCCAGTTGGTTCATCTGACAAGAAAGTTTTAGAGCAGCAAATGGATGTTGATTCAGAGAATGTGAACAGTGCACTGGCCACGGATACAAGCTTATTCAATGATGTTGTGCCTTCTGATGAGGGGCAGATGACACTTCTACAGGGTAATGGCCATGAAGCTTCTGGTGCCATTCCCTCGAGTCCAGATGGAAATAACCAAAATGGAGCTCCAGTTCTGACAGAGGACTCAATAAACAGAGGAGATATTGTATCCACTGTTGGTGTTGCAGTGAAGATTAAGGTGAATGATGCTTCTGTTGATGGGGATGCTGGTGATGTTGTTATGAGAACAGAAATTATGGACGGTTTAGCTTCTGTTGAAGGAGAGAGTATCCAAGAAAGAGCTGATGACTTTGACAAAGCTGATGTGATTCAGGTTTCCAATGGCGGAGATGATAAAGTAAATCAAATGAAGGATGAGGGAAAATTGCCTGTCATTGATGTGGATCTTACTGACTCTGAATAG
>SpuMYB180	
ATGGGTCGCTCACCTTGTTGCGAGAAAGCACACACCAACAAAGGTGCCTGGACTAAGGAGGAAGACCAGCGCCTCATAGACCACATCAGGATCCATGGCGAAGGTTGCTGGCGATCTCTCCCTAAAGCAGCTGGATTGTTTAGATGCGGGAAGAGCTGTAGATTGAGGTGGATAAACTACCTGAGACCTGATCTTAAAAGAGGGAATTTTACTGAAGAAGAAGACGAGATTATTATTAAGCTCCATAGCTTGCTAGGCAACAAATGGTCTTTAATTGCTGGGAGATTACCAGGAAGAACAGATAATGAGATAAAGAACTACTGGAACACACATATCAAAAGAAAGCTAATTAGCCGTGGCATTGACCCACAAACACACAGGCCTCTCAATGAGAAAACCACCACCACCACCACCGCTGCTTCCACCGCCAAAACCACCCAGTTAAACTTTAAGAACACCCCACCTCAATCACTGGCTGGAATCAGTATCTTAAAAAGCCAACTTGATTTCAAATACAACTCCACCACCAGAAATGCTTTTCTTAGCAGTCAGTACTCGAGTTTCAGACCCAAGAAAATAGAGAGCATTACTCTAGAGGAAAACAACTGTACAAGCAGTAGCATGACAACTGATGAAGAGCAGCAACAAAAGAGGGAGAGTAATCATGATCAAGATATCAACTTGGACTTGACCATCGGGCTGGCTCCAGCAACAAAAAGAGAGTCAACTCCGACTTCTTCTTCCAACTCGGCAGAGTCCAGGCTACAACAACCAGTTTCTTCTAGCCAGCTATATGGTAGTGAGTCAACACGGCCGGTTTGTTTGTGCTGGCAATTTCGGGGTGAAAGAAGGGAAATGTGCAGGGATTGCCAGAATCAGAGCCCGTATCATAGATCTTATTGTTAA
>SpuMYB181	
ATGGGAAGATCTCCTTGTTGTGACGAGAGTGGCCTCAAGAAAGGTCCCTGGACCCCCGAGGAAGATCAAAAACTTGTCAAATATATCCAAAAACATGGCCATGGAAGCTGGAGAGCCCTCCCCAAGCTTGCTGGTCTTAACAGATGTGGAAAAAGTTGCAGGTTAAGGTGGACCAACTATTTAAGGCCAGATATCAAACGAGGAAAATTTTCCCAGGAAGAAGAACAGACAATTCTAAATCTCCATTCCATCCTTGGGAACAAATGGTCAGCAATCGCCGGCCACCTGCCGGGGAGGACCGATAACGAAATCAAGAATTTCTGGAACACCCACCTGAAGAAAAAACTCATTCAAATGGGTTTTGATCCTATGACTCATCGGCCCCGAACTGATATATTCTCAAGTTTGCCTCATCTTATAGCCCTAGCCAACCTGAAGGAGCTCATGGATCATCATTCATTGGAAGAACATGCTCTAAGAATGCAAACAGAAGCTGCACAAATGGCAAAACTTCAATATTTGCAGTATCTCCTTCAACCTCAGCCTCCAGCAGCTTCTAGTAATGCAACAAGCTCAAACAACCTAAACAATATCAGTACTATTGGTGAAATGGAATCCTTTAATCTCTTGAATTCACTTCCTTCATTCAAGGATAGCCCAGTGTCAACTTTATCCCAGTTGGATTTATCAGCTTCCTCTCTTCAAGGGGTCAATGATTTAATTTCCTTCTCTCATTTGCCTGACTTACAAATCCCCTGCAACTATCAAACACCAGCAAACAAGGAAGTGCTTGATCAAGCTCCTGATCAGCTGACAGTGTTTAGTCAAGGAGAGAACTCACCCAATTCTCCATGGCAGCTTCCTTCATCTTCAACCCCATCTCCTCCTTCCGTATTTCCACCTGTGACACAGAATTGCGGCATGATCCACAACTTGGGAGATGCCTCTAGTACTTCAAGCTATGCAGGAGAAGCTCCTTCAGTCTGGCATGACATCCTTGAAAACCCTTTGTTTAATGATATTGCTTAG
>SpuMYB182	
ATGTCTATTACGAGAAAGGAAATGGAAAGGATCAAGGGGCCGTGGAGTCCAGAAGAAGATGAGGCGTTACAAAAACTAGTTCAAAAACATGGTCCAAGGAACTGGTCACTAATAAGCAAATCAATCCCTGGTCGATCAGGTAAATCATGCAGGCTCCGCTGGTGCAACCAGCTCTCACCTCAGGTCGAGCACCGTGCCTTCACTCCTGAAGAAGACGACACGATCATCCGAGCCCACGCTCGTTTCGGCAACAAGTGGGCCACAATTTCCCGTCTCCTCAACGGACGCACCGACAACGCCATTAAAAACCACTGGAACTCCACCCTCAAGCGCAAGTGCTCTTCACTGGCAGACGACGGTAATTTCTCCAATCGCGAGGGGTATGATGGTAATATGGATGTTGATGATGCTCAGCCTTCCAAGAGATCGGTCAGTGCAGGTTCTGGTGTGCCTGTTTTTACGGGGCTCCACATGAGCCCGGGGAGCCCCTCTGGATCTGACGTCAGCGACTCAAGCCTGCCCGGTTTGTCTTCTTCTTCTTTTAATCATAATATATACCGTCCCGTTGCCAGAACCGGAGGGGTTCTGCCCCCGGTTGAAACGACGTCGTCGTCTGAGAACAACAACGACGACCCACCTACCTCACTGAGCTTATCTCTACCGGGGGCTGATCCAGCAACTAAAGTGCCCAACCGAGTCGTCGAGTCAACTCAGCAGCCAAAACCCAATTCAGTGACACCCTTTTTGCTGGCAGCGGACCCAGCCCAGACCACCCCGGGAGTGGCTGGTCAGACTGGACATGCCGGATGCGGTTTTGTGGGGTTCAGCAGAGAGCTAATGACGGTGATGCAAGAGATGATTAGGAGGGAAGTGAGGAATTATATGATGGAACAGAGTGGTGGTGTTGGTGGGGGCATGTGTTATCAGGGTATGAGTGGAGAGGGGTTTAGGAATGTTGCAGTGAATAGGGTTGGGGTTGGTAAGATTGAGTAG
>SpuMYB183	
ATGGGCCACAGGTGCTGCAACAAACAGAAAGTTAAGAGAGGGTTGTGGTCTCCTGAAGAAGATGAGAAGCTTGTCAATTATATCACCACCCACGGCCATGGAAGCTGGAGTTCTGTCCCTAAATTTGCTGGTTTAAAAAGGTGTGGTAAGAGTTGCCGTTTGAGATGGATAAACTACTTGAGACCAGAGCTGAAGAGGGGTTCCTTCTCTGCGGAAGAAGAGCAGATCATCATAGATGTCCACAGAATTTTAGGCAACAGATGGGCGCAGATAGCAAAACATCTTCCAGGAAGGACAGACAATGAGGTGAAGAATTTCTGGAACTCGTGCATCAAGAAAAAACTCATGGCACAAGGCTTGGACCCGAAAACTCACAACTTGATCCCTTCTAATCAGAGGGCAGCTCATAAGGCTGCATGCAACGTATCACAATCTAGCCAACAACCCTTTTCAATTATCAACCTGGATTCAAAGATGAAGGATTATTCCATGGAGATAAACCCTCCTATTCTAACTCTACCTTCTCCTTATCCTTCCAGTAACAGTACCCAACCCCCATTGCTTCAGACCGCAACCAGCTTGCCCTTGCCCGCCTCTAGCTATCAAAACACCAGTGTCATTTGGAATGAAAATGCTCAGAATCCCCAGAATTCTTCTATTTTCCCTTGTTTATCATCCATTGATCAGAACACACTCATTTCCTCTTCATCTTCGACTTCAGTGAACCCAACTGGGTTCGGTCTCTTAAATGAAAATAGCTTTTGGCGAAGTAATAACAATATTGGCGAGCCCTTTGACGCGGCTAAAATATTCGAAGTTATGCAATCACAGGGTCAGGAAAACCAGCCGAACAAGATTTGTGACACGCAAATGATCATTGATAATGCTAAAGGTGTTCACGACAACATGGACGCTTCATTTGACACTACTAGTTACGATCTTGAGTTTGTCGACTCCACATTATTGCCTGGCTCAATGTGTCGTGATCTTAGCTCCATGGATGATCTTGCATGGAACTTTTAG
>SpuMYB184	
ATGGGGAGGTCTCCTTGTTGCGATGAGACTGGCCTCAAAAAAGGACCATGGACTCCGGAAGAAGATCAAAAGCTCGTCGATTACATCGAAAAGCATGGTCACGGAAGTTGGAGAGCTCTCCCGAAGCTTGCAGATCTTAATAGATGTGGCAAGAGCTGTAGGTTAAGGTGGACAAATTACCTGAGACCTGACATAAAGAGAGGCAAATTTTCTCAGGATGAAGAGCAAACAATTCTACATCTCCATTCAATTCTTGGAAACAAATGGTCAGCTATTGCTACCCATCTACCAGGCCGGACGGACAATGAAATCAAGAACTTCTGGAACACCCATTTGAAGAAGAAGCTGATTCAGATGGGTTTTGATCCAATGACCCACCAACCAAGAACTGACTTCTTTTCCAGCTTGCCTCATCTCATAGCCCTCGCTAACTTGAGAGACCTAATGGAGCAGCGTCCAATAGATGATCAACATGCAATGAGATTGCAGGAAGATGCTGTCCAGTTAGCTAAGCTTCAATATTTACAGTATCTTCTCCAATCAGCTGCTTCAATCCACACCACCAACTCCTACGGTCAAAATGGTATTACAGACATGGAAGTTCTCAATCTGTTGAATTCAATTCCTCCCACAAAAGAAAACCTTTTATTAAATTCATCAGAACTGGAGAATCAGGCCTCGTATCACTTTGCAAATACAACCTCTCAACTACTCCACCATCCAAGTGTATTGTCCCCATTGTCTGACCCACAGGTCCCTTTCAGTTATCAACCATCTTTGAATACTGAAATGGGCCAAGCTCCATTTCTAGCTACAATGCTTAGCCAGGAAGGTAATAACCCATCTGATTCTTCATGGGTGCTTCCTTCTCCTACTCCTGTTCTTGCAACTGTAACCCGCGAGACTAACACAAGCAATCCAGGTGATGCTAGTAGCACAACTTCTTGCTATGGTGGAGGAACTTCTTCATATTGGCCTGAGCTTTTTTTTGAAGAACCTACGATGCATGAGATTCCTAGTTATATTGTCTGA
>SpuMYB185	
ATGGGGAGAGCTCCTTGTTGTGAGATGATGGGGTTGAAGAAGGGACCTTGGACTCCTGAAGAAGATAAAATTTTGGTATCTTACATTCAAAGTTATGGGCATGGCAATTGGCGAGCACTCCCCAAACAAGCTGGTTTATTAAGGTGCGGCAAGAGTTGCAGGCTCAGGTGGATAAATTACTTACGTCCAGACATTAAACGAGGAAATTTCAGCAATGAAGAGGAAGAAACTATCGTGAAGCTACATCAAATGCTTGGAAATAGATGGTCTACTATAGCAGCAAGATTACCAGGAAGAACAGATAACGAGATCAAGAATTATTGGCACAGCCATCTAAAGAAAAGATTTCAGCAAGATAGGGGAAACCCAGTTGAACATCGCAGGAAAACACCAAGAAATGCAATAGTTGATAACACTAGTTCATCACAGCTTGAGAATTTCGAAGTTCATCAAAGTAAATGCCATAGCCCGTCGGATAAAGCTCCAATTTTCCAGGAAGCTTCGTCCCAAGAAATATTTAATGGTTTCGATGGTAAGAACGACATGGAGGAGTTCTGGTATGAGCTTCTCGTGAAAGCAGGAAACTCAAGAGAAGTGCTTGAAAGTTGGGGGCAATTTGGATAG
>SpuMYB186	
ATGGCAACTGTGAAAAAAGAGTCAGCTAAGCCCATGGAAAAGGGAGCATGGACAGCTGAAGAAGATAGGAAACTGGCTAAGGTTATTGAAATTCATGGCGCAAAAAGATGGAGGACAATCGCATCCAGAGCAGATCTCAATAGGTGTGGTAAGAGTTGCAGGCTGAGATGGCTGAATTATTTGAGACCAAACATCAAGAGAGGCAATATATCTGACCAGGAAGAGGACCTCATACTTAGGCTTCATAAACTTCTAGGAAACAGGTGGTCACTGATTGCTGGGAGATTACCGGGTCGAACAGATAATGAGATCAAGAACTACTGGAACTCTCATTTGAGCAAGAAAATAAACAAAAAAGGGAAACAGATTGAGGATTCGAATAGAGAAGGCCAGAAAATTGAAAGAAAGACGACAGAGTTCAATTCGGAGTTGAAAGAAGATAATAACCCGCGTAATGGAAGTGAAGAAGGCTCAAATGTAAATTTTAATATAGACGATTTCTTCGATTTCTCCGATGAAGATCCTTCGAACTTGGAATGGATGAGCCGATTCCTTGAGATGGACGAGGCTTAA
>SpuMYB187	
ATGGGGAGGGCACCTTGCTGTGAAAAAAACGGGCTGAAGAAAGGACCATGGACGCCGGAAGAGGATCAGATCCTGATCGATTACATACAAAAACATGGCTATGGAAACTGGAGAACACTTCCAAAGAATGCTGGGTTGCAGAGGTGTGGAAAGAGTTGTCGTCTTCGTTGGACGAATTATTTGAGGCCTGATATCAAGAGAGGTCGGTTTTCTTTCGAGGAAGAAGAGACAATAATTCAGCTACATGGTATTTTGGGAAACAAGTGGTCTGCCATTGCTGCTCGATTGCCTGGAAGAACCGACAATGAAATCAAGAACTACTGGAACACACACATCAGGAAAAAGCTTCTGAGAATGGGAATTGACCCGGCCACTCACAGTCCAAGAGTGGATCTTTTTTACCTCTCCTCGATCCTAAACTCATCTCTTTACAGCTCCTCCCAGATGAACATGTCGAGAATTCTTGGGGCTCAACCTTTTGGCGACCCAGAACTTTTCAGGCTAGCCACATCCATGTCATCTTCTCAACGTGACCAGACCCAGAATTCTGTAATCCAAAATGGTCATCAAGAAAACCATCTTTCACACCCACAAGTAGTCCAACAAAGCCAACACCAATCGATAACTCATCAAGCTAACCAGTTTCAAACCCCAGGTCAAGAAATGCCTACTTGCAGTACTTTGACCACCACCCCTTGTGTTACATTTTCTGATGAAGCACAGCTAATGAACCCTGATGTAGACCAATACCAACTAAGCAATATTACGAACTTTGGCTCTCCAAATTCTCAGCTAAGCACTCATGATCAGTGGCAAAGCAATAAAATGGGTTCGATTTTAACAGAAGATTATTATGTGCCTGCAGTATCAGGTTACAACAGCGCCGCCGACAACCGCTACGGGTCGGATCTCGTCGACCCTTGCTCTGAGACCTCGACTTTTATTTCCAATAACAGCAACCAGACCTTTGGTTTTGCTTCAGTTTTATCAACTCCTTCTTCAAGTCCAGCACCCTTGAATTCCAATTCAACATACATCAATAGCAGCAGCACTGAAGATGAGAGGGATAGCTATTGCAGCAACATCTTGAAATTCGAAGTCCCGGATATTTTAGATGTTAGTTATAACTTCATGTAA
>SpuMYB188	
ATGGGGAGGTCTCCTTGCTGTGAAAAAGCGCATACAAACAAAGGTGCATGGACTAAGGAAGAAGATGATCGCCTTATTGCTTACATTAGAACCCATGGTGAAGGTTGCTGGCGTTCACTTCCTCAAGCAGCTGGCCTTCTAAGATGTGGCAAGAGTTGCAGACTTCGTTGGATCAACTATCTAAGACCTGATCTTAAACGTGGCAATTTCACTGAAGACGAAGACGAGCTCATTATCAAACTCCATAGTCTCCTCGGCAACAAATGGTCACTTATAGCCGGAAGATTACCAGGGAGAACAGATAATGAGATAAAAAATTACTGGAACACACATATACGAAGGAAGCTTTTGAATAGAGGCATAGATCCTGCGTCTCACAGGCCACTCAATGAACCAGCACAGGAAGCTTCAACAACAATATCTTTCAGCACGACTACACCAGTTAAAGAAGAGTCGTTGGGCTCTGCTAAAGAGGAAAGTAACAAGGATAAGATAATTTGCACAACTGCTTTTCTATGCAAAGAAGAGAAAACCCCAGTTCAAGAAAGGTGTCCAGATTTGAATCTTGAACTAAGAATTAGCCTTCCTTGCCAAAACCAGCCTGATCATCCCCAGCCATTCAAAACTGGAGGAACTACAAGTCTTTGTTTCGCTTGCAGCCTGGGGCTACAAAACAGCAAGGACTGCAGCTGCAGTTTCATTGTGGGTACCATTGGAAGCAGTAGTGGTGCTGGCACCAAAACTGGCTATGACTTCTTAGGGATGAAAAGTGGTGTTTTGGATTATAGAAGTTTGGAGATGAAATGA
>SpuMYB189	
ATGGGTCGATCACCATGCTGCGACAAGGTGGGCTTGAAGAAAGGGCCGTGGACACCTGAGGAGGATCAAAAGCTCTTGGCTTTCATTGAAGAACATGGCCATGGAAGCTGGCGTGCCTTGCCAGCAAAAGCAGGTCTTCAGAGATGCGGAAAGAGTTGCAGGCTTAGATGGACTAACTATCTCAGATCTGATATTAACAGAGGGAAGTTCAGTCAGCAGGAAGAACAGACAATTATTCAACTCCATGCCCTCTTAGGGAACAGGTGGTCGGCTATAGCCACTCACTTGCCAAAGAGGACAGATAATGAGATCAAGAATTACTGGAATACACATCTTAAGAAAAGGTTAGCGAAAATGGGGATTGATCCGGTAACCCACAAGCCAAAAATTGATGCTTTACTTTCCAATGACGGTCAAACCAAGAATGCAGCAAATCTTAGCCACGTGGCTCAATGGGAAAGTGCTCGGCTCGAAGCAGAAGCTAGATTGGTTAGGGAATCTAAGCTACGTTCACGTTCATTTCAACACCAGCCTAGCAGTATGACTACTCCAGGTTACATTCCCGGTTCAGGTTCAGGCTCAGGCTCAGGCTCACCTTCAACTTCGGCTCGACCGCCGCGGTCTCTTGATGCGCTAAGAGACTGGAATGATGGGTGGTCAAAATCAAGTGAAGGTAATGGTGGTACTGGTTCGAGCATTGGAATTGGAGGTGGCCTGGAGTCTCAGACATCCACCCTAACTTTCTCAGAAAATGCACCACCAGTCGTGAGTTCAGTTCCATTAATGACTGAGTTTGTCGGGACGTCAGGGTCAACAGGTACTGGAATTATCAAAGAGAAGGGTGAACATGATTGGAAAAGCCTTTCAAATTCAAGCCATCTACCCGATAATTCCGTATCTCTTATTTCAAGTTTTCCTGACGTGACAGTTTCCATGGAGGTTCCATGGAATCCTGAGTCTTCGAGGGCTGATAACAACAGTGTTCATGCCGGAAATGTAATGGAAGAAGGGTTCACTCATCTCTTGCTCTGTGATTCTGCAGAGAGGAGCTTGCCGGACAATGGCAAGGATTCTGACCATGGCGGCGGCGGCGGCGGCACTGGTAGCGACTATTATGAAGACAATAAGAATTACTGGAATAGAATTCTCAATTTGGTGAATTCTTCCCCCATTTAA
>SpuMYB190	
ATGATGGGTAGGGGAGTTGCAGAGCAAGGGTGGAGGAAGGGTCCTTGGACTCCCGAAGAAGATAAGCTGCTTAGTGAATATGTGAGCGTGAATGGCGAGGGAAGATGGAGTTCTGTTTCTAGGTTTTCAGGTTTGAGTAGGAGTGGAAAGAGCTGCAGACTGAGGTGGTTGAATTACCTTAGGCCAGGACTTAAGAGAAGCCAAATAACACCACAGGAGGAAGGCATCATTATTGAACTACATGCTCTCTGGGGCAACAAGTGGTCAACTATTGCTAGATACTTGCCTGGTAGAACAGATAACGAGATAAAGAACTACTGGAGAACCCATTTCAAGACAAAAGATAAATCCTCTCAGAAACAAGATCAGCGAAAAGCTCAGATTCTCAAACCGGAAATGCAGCAACACCAGCAGCAACTAGAATCTGGTGAGATGAAAATGGAAAACACCATTGATGATCATTTTAAGATGAATGAAGCAGAAATGTTCCACAATTTGGAGGATCAATGCTGGTCTGCTATGTCTCAAGATGTCGCATCTTGGGCAGACTTTGTTGTGGAGGATTGTTATGGACTATGGGGTGGCTTGTGGAACTTGGATGATCATCCTCAGGGTTAA
>SpuMYB191	
ATGAGTCGCACAACAAATGAGTGTGAGGATGGCATGATCTCCAAGGATCAGACTGAGTTGCCATTGGGCGAGGAAGGCAGCTATGATGAATGTACAAATGGAGTTGTTCTTAAGAAAGGGCCATGGACTTCTGCTGAAGATGCAATTTTGATAGAATATGTGAAGAAGCACGGGGAGGGGAACTGGAATTCTGTTCAGAAGCACTCAGGGCTTTTGCGATGTGGCAAAAGCTGCAGATTACGATGGGCCAATCATCTAAGGCCTAATTTAAAGAAAGGAGCATTTACTCAAGAAGAAGAGCAACTAATCATTGAACTTCATGCTAAGATGGGAAACAAATGGGCACGGATGGCTGCACATTTGCCTGGTCGTACAGACAATGAGATAAAGAATTACTGGAATACCAGAATTAAGAGGCGTCAACGGGCTGGCTTACCCCTTTATCCACCTGAAGTCTGTTTGCAAGCTTCACAGGGGAGTCAACAATGCCTGGACATTAACAGAATTGACAGTGGGAATAAGGGTCAGCATGATGTCTTGCAGACCCACAATTATGGGATACCTGATGTCATGTTTGACAATTTAAGGACCAACCAAAGCATCTTACCTTATGTCCCTGAACTTCCTGATATTAGTGCAAGTAGTGTTCTGATGAAAGGTTTGTGCTCTTCTCAACATGGAAGCTTCATGTCACCAACAATGCACCGTCAGAAGCGTCTTCGAGAGACAACAAACTTACAATCCAGTTTCAGTGGTGGCATGAAAAATGATTTCCATGTGTTTGACCAGTTTCAGGATGGTGATAAAGCTGCTCAATACTTTGGGCTATCCTTTCCATTTGATCCTGATTCTGTCGCCAAGAACCCAGAGATTTTTGGTGAAAATCAGGGTAGCCATACCCTTGCTAATGGCAATTTCTCTGCTTCTAAGCCTACTTCAGAGGCTGTGAAGTTAGAGCTCCCTTCACTCCAATATGCAGAAACCGATTTAGGTGGCTGGGGGGCATCTTGTTCCTCATCACCTTTAATCGAGTCTGTTGATACTTTTATCCAATCTCCTCCTACTGGGACAGTTGAGTCAAATTCACCACGTAATAGTGGGCTATTGGATGCTTTACTTTATGAGGCCAGAACTCTAAGCAGTGCAAAGAATCGATCATCTGATAAGAGTTCAAATTCATCCACCATTACTCCTGGTGACGATGCAGACTGTTCTGTCCTTAATTTTAGCGAGACAGAATGGGAAGACTATGGCGATCCCATTTCTCCTTTGTGTCATCCTGTAACTTCCCTTTTCAGAGAATGCACACCCATCAGTGCCAGTGGAAGTTCTTTGGATGAATCACCACCTACTGAGACTCTTACTGGATCTAAACATAAATTTGGATGTCCTGCAGAATACAATATGAAATCAGAACCTGTTGATCACACTTGGACACCGGATAGAGAAAAAGAATCCTATACCCATTTGAATATTACTCGCCCTGATGCCTTACTTGACTCAGATTGGCTTGAGCATGATTCTGGTTATGGAAAGGACCAGGTCATCATGCCTGAAGCCATAGCAGCCCTTCTCGGTGATGATTTGAGTAGTGAGTACAAGCAGATGGATTTGAGTAGCGAGTACAAGCAGATGGATGCTGGAGCATCTACAGGTCATGGATGGGGACCTGGTTCCTGTTCATGGAACAACATGCCTGCTGTCTGTCAAATGTCTGAATTCCCTTGA
>SpuMYB192	
ATGGGTTCTGTTGATGGTGGTGACAGGATCAAAGGTTCTTGGAGCCCACAGGAAGATGCCACTCTGGTCAGACTTGTAGAGCAACATGGACCGAGAAACTGGTCTATGATAAGCACTGGCATACCAGGCCGGTCAGGGAAATCTTGCAGGCTAAGGTGGTGCAATCAGCTTTCACCCGAGGTGCAACATCGCCCATTTACGCCAGCGGAGGATGCTAAGATTGTCCAGGCACACGCCATCCACGGCAATAAGTGGGCTACGATTGCCAGGCTCTTACCTGGCCGGACTGATAATACTATAAAGAATCATTGGAACTCTACTTTACGTAGAAAACGTGCGAGCGTGTCATCTACCTCATCTGAGTCGAATTCAGTTCACAAACGCTCGACTTTGGAGGTGTCGGTTGATTCTGATCAGTCTGAGTCTGATTCGGGGTCCAAGAGGCAGTGCTTGCATGCTTCGCCGGGGCATCATAGTGTCGATGGAGACGTGGGGTTGGATGGGCCTGAGACGTCCTTGACACTATCTCTGCCGGGAGATGGTTTTGTTTCGACTTCTGTGGCGGAGAAACTGAAGGAGGGCGTGGCGGTAGATGGCAGAGAAAAGGATCTTGGCGAGTCAATCATGAAAGATTCTGAAAAGAGATGGACAGAGGAGATGGACGAGGCATGCGTGAGGACTCTCATACAGAAAATAATACAAGAAGAAGTTAGGGTTTATTTTGATAGATTAAAGACTCGAGATGGAGTTACGATTGGATCTCTAAAGGGTATATGA
>SpuMYB193	
ATGAGTCTGCAGCACCTGATGACTGACAAACATGTTTTCAACGGGTATCCAGACATGAACTTTTTGCCTCCACCTCCCCCCCCTGCTCCACATCTCTCTCTCTCTCGTGCAATTGGGGTTATGGGTCAACGAAGAGAGACTAGCAATCCTCAAATGGGGTTTCAGATTTTGAGCCATTCGATGGGCCAGAACACGAAACCACATTTGAGGATTCAACAGTTTGAAAGACCTGGTGATACGAGTGATGGGGGTTTTGGCTTTCAAAAAAAGAGGTTGTCTTTGAATTTAGGCGAGGAAGATGAGCTTAAGGCGTCTTATCTTGGTAGAAATGGGCATCCAAAGCTTTGCGCTAGAGGCCATTGGAGACCAGCTGAAGATGCTAAGCTAAAAGAGCTCGTGGCTCAGTATGGTCCTCAAAACTGGAACTTGATCGCAGAGAATCTTGAAGGAAGATCAGGTAAGAGCTGTAGATTAAGGTGGTTTAACCAGCTAGATCCAAGAATTAACAGGAGGGCATTCACTGAAGAGGAAGAGGAGAGACTTCTGGCTGCTCATAGAATTTATGGCAACAAATGGGCTATGATTGCCAGGCTATTTCCTGGCAGGACTGATAATGCAGTTAAGAACCATTGGCATGTGATCATGGCCAGGAAACAGAGAGAAAATTCCAGCGTTTCCAGGAGGAGAAAGTCAACTTCTTCCTCTCAAATCCTCCATAAAAGATCATTAAAAGCCACTTTGCAAAACAATGCATGCAGTGAATCAACAACCATCTCCAGCACAATCGAGGAGTCTGGCTCAACATGCACTGATCTCTCTCTCACTCCCTCTTCAACCAAAGTTCCTGCCAGACTTTTCACCAGGTTCAGCCCTCAAGGTTGTTCCCAAAGGGTTTCTTCGGCAGAGAAGGAAGCGACTGTGGGAAATCTGGATTTTGACGAGTTCTCCGGCAGCAATTCAAACTCAGAAGATTCTTTAACTGGGTCAGTGGTCACCGGCAGGGCCAATCCCGCGCTCTCCGGTGACTGTGAAACTAGGAATGAGAAAATCAACATGCCCTTCATAGACTTTCTAGGAGTAGGAGCTTCATAA
>SpuMYB194	
ATGAGTCTGCAGCACCTGATGACTGACAAACATGTTTTCAACGGGTATCCAGACATGAACTTTTTGCCTCCACCTCCCCCCCCTGCTCCACATCTCTCTCTCTCTCGTGCAATTGGGGTTATGGGTCAACGAAGAGAGACTAGCAATCCTCAAATGGGGTTTCAGATTTTGAGCCATTCGATGGGCCAGAACACGAAACCACATTTGAGGATTCAACAGTTTGAAAGACCTGGTGATACGAGTGATGGGGGTTTTGGCTTTCAAAAAAAGAGGTTGTCTTTGAATTTAGGCGAGGAAGATGAGCTTAAGGCGTCTTATCTTGGTAGAAATGGGCATCCAAAGCTTTGCGCTAGAGGCCATTGGAGACCAGCTGAAGATGCTAAGCTAAAAGAGCTCGTGGCTCAGTATGGTCCTCAAAACTGGAACTTGATCGCAGAGAATCTTGAAGGAAGATCAGGTAAGAGCTGTAGATTAAGGTGGTTTAACCAGCTAGATCCAAGAATTAACAGGAGGGCATTCACTGAAGAGGAAGAGGAGAGACTTCTGGCTGCTCATAGAATTTATGGCAACAAATGGGCTATGATTGCCAGGCTATTTCCTGGCAGGACTGATAATGCAGTTAAGAACCATTGGCATGTGATCATGGCCAGGAAACAGAGAGAAAATTCCAGCGTTTCCAGGAGGAGAAAGTCAACTTCTTCCTCTCAAATCCTCCATAAAAGATCATTAAAAGCCACTTTGCAAAACAATGCATGCAGTGAATCAACAACCATCTCCAGCACTATCGAGGAGTCTGGCTCAACATGCACTGATCTCTCTCTCACTCCCTCTTCAACCAAAGTTCCTGCCAGACTTTTCACCAGGTTCAGCCCTCAAGGTTGTTCCCAAAGGGTTTCTTCGGCAGAGAAGGAAGCGACTGTGGGAAATCTGGATTTTGACGAGTTCTCCGGCAGCAATTCAAACTCAGAAGATTCTTTAACTGGGTCAGTGGTCACCGGCAGGGCCAATCCCGCGCTCTCCGGTGACTGTGAAACTAGGAATGAGAAAATCAACATGCCCTTCATAGACTTTCTAGGAGTAGGAGCTTCATAA
>SpuMYB195	
ATGAGTCTACAACACCTAATGAGTGACAAACATGTTTTCAATGGGTATGAAGACATGAACTTCTTGCCTCCAACTCCTCTTCCTGCTTCTCAACTCTCTCTCTCTCATGCATTTGGTGTTATGGGTCAACCAAGAGAGATAAAAACTAGTAATCCTCAAATGGGGTTTCAGATTTTGAGTCATTCAATGGACCAGGACAGGAAACCATGGAGCATTCAGCAGTTAGAGAGCTGGGGAGCTCAGAGACCTGGTGATGTGAATTTTGGAGTTCAAAAAACGAGCTTGTCTTTGAATTCACGTCAGCAAGAGGAGCCTCAAACCTCTGTTCATGGTAGAAATGGGCATACGAAGCTCTGTGCTAGAGGCCATTGGAGACCAGCTGAAGATGCTAAGCTCAAAGAGCTTGTCGCCCAATATGGTCCTCAAAATTGGAACTTGATAGCAGAGAATCTTGAAGGAAGATCAGGTAAGAGTTGCAGATTAAGGTGGTTTAACCAGCTAGATCCAAGAATTAACAGGAGAGCATTTACTGAAGAGGAAGAGGATAGACTCTTAACTGCTCATAGACTTTATGGCAACAAATGGGCTATGATTGCAAGGCTATTTCCAGGAAGGACTGATAATGCTGTTAAGAACCATTGGCATGTGATCATGGCTAGAAAACATAGAGAAAATTCCAGCATTTACAGGAGGAGAAAGCCCCCTTCGTCCTCTCAAATCTTCCCTATAGGATCAGTAGATGTCACTTTGCAAAACAATGCTTGCAGTGAATCAACAACTATCTCTAGTACCATTGACGAATCTGGCTCAACATGCACTGATCTCTCCCTCACTCCCTCTTCAACCAAAGTGCCTCCTAGACTTTTCACCAGGTTCAGTCCTCAAGGAGACCACAGGGGTTCTTCTGTGGACAAGGAAGTGACAATGAGAAATGTGGATTTTGACAAGTTCTGTGGCAGTGACAATGGGGTGGTGGTTAGGGGTGTGGACCAATCCGCTCAGTCTGATTCAAACTCGGAAGATTCTGCAACTGAGTCGGTTGGCACCACCAGGGCCAATCCCTATCTCTCTGGTGACAACGAAAATAGGAATGAGAAAATCAACATGCCCTTCATAGACTTTCTCGGAGTAGGAGCTGCATCTGATAAGCTGGGTTTTCGGTTAAATTAA
>SpuMYB196	
ATGGGCAGATCTCCCTGTTGTGAGAAAGAACACACCAACAAAGGTGCATGGACTAAAGAAGAGGATGAACGTCTTATTAATTATATCAAAGCTCATGGAGAAGGTTGCTGGAGATCTCTCCCTAAGGCTGCTGGTTTGCATAGATGTGGGAAGAGTTGTAGACTAAGGTGGATAAACTACCTGAGGCCTGATCTCAAGAGAGGAAACTTCAGTGATGGAGAAGATGAACTCATCATTAACCTTCACAGCTTACTTGGTAACAAATGGTCTCTCATTGCTGCTAGGCTACCAGGAAGAACGGACAATGAGATAAAGAACTATTGGAATACTCATATCAAAAGAAAGCTCTTTAGCCGCGGAATTGATCCTCAAACTCACCGTCCACTCAAATCCACCACCGCCACCTCCTCCTCCACCACAGCCACGACTAACAGCACCAGCAGTAAGAACAGCAACATGTGTACCAAAACGAGTACTAGATTTCATCTAGAAGAGCAGAACTATCCGTTTCTTCAAGTGCAGCCCGAGCTTACGATGAGCAGCATGATCAAGAAAGAAAACAATTCCAATATCATCAAGGTAGGTGGAAGCAGTACTGACTCGGCTGAAGATTCCAATAGTAGCAGTGGAGTGACAACAGAACTAGAAGTGTACCCAGATCATAAACTGGTCAATCTTGAGCTCTCTATTGGCCTTCCGAGTCAGGCTCCACCCTCTTCTATCAACAATCTTAAGCAAGCAAAACAGCAAGAACAGGAAGAAGTGGCCACGCATCAATTGTTTGAGACATCTACTACTACTTCAACGACTCATGTTTCTGTTCATAAAGTAGCTTGTCTGTGCTACAAACTAGGGTTCAAGAAAAGTCAAGCATGTAGTAGTTGTGATGACATGGGAAAAAAAAGTAAGAGCTGA
>SpuMYB197	
ATGAGTCTACAACACCTAATGAGTGACAAACATGTTTTCAATGGGTATGAAGACATGAACTTCTTGCCTCCAACTCCTCTTCCTGCTTCTCAACTCTCTCTCTCTCATGCATTTGGTGTTATGGGTCAACCAAGAGAGATAAAAACTAGTAATCCTCAAATGGGGTTTCAGATTTTGAGTCATTCAATGGACCAGGACAGGAAACCATGGAGCATTCAGCAGTTAGAGAGCTGGGGAGCTCAGAGACCTGGTGATGTGAATTTTGGAGTTCAAAAAACGAGCTTGTCTTTGAATTCACGTCAGCAAGAGGAGCCTCAAACCTCTGTTCATGGTAGAAATGGGCATACGAAGCTCTGTGCTAGAGGCCATTGGAGACCAGCTGAAGATGCTAAGCTCAAAGAGCTTGTCGCCCAATATGGTCCTCAAAATTGGAACTTGATAGCAGAGAATCTTGAAGGAAGATCAGGTAAGAGTTGCAGATTAAGGTGGTTTAACCAGCTAGATCCAAGAATTAACAGGAGAGCATTTTCTGAAGAGGAAGAGGATAGACTCTTAACTGCTCATAGACTTTATGGCAACAAATGGGCTATGATTGCAAGGCTATTTCCAGGAAGGACTGATAATGCTGTTAAGAACCATTGGCATGTGATCATGGCTAGAAAACATAGAGAAAATTCCAGCATTTACAGGAGGAGAAAGCCCCCTTCGTCCTCTCAAATCTTTTCTATAGGATCAGTAGATGTCACTTTGCAAAACAATGCTTGCAGTGAATCAACAACTATCTCTAGTACCATTGACGAATCTGGCTCAACATGCACTGATCTCTCCCTCACTCCCTCTTCAACCAAAGTGCCTCCTAGACTTTTCACCAGGTTCAGTCCTCAAGGAGACCACAGGGGTTCTTCTGTGGACAAGGAAGTGACAATGAGAAATGTGGATTTTGACAAGTTCTGTGGCAGTGACAATGGGGTGGTGGTTAGGGGTGTTGACCAATCCGCTCAGTCTGATTCAAACTCGGAAGATTCTGCAACTGAGTCGGTTGGCACCACCAGGGCCAATCCCTATCTCTCTGGTGACAACGAAAATAGGAATGAGAAAATCAACATGCCCTTCATAGACTTTCTCGGAGTAGGAGCTGCATCTGATAAGCTGGGTTTTCGGTTAAACTAA
>SpuMYB198	
ATGGGTCGCTCGCCTTGCTGTGAGAAAGAACACACCAACAAGGGTGCCTGGACGAAAGAGGAAGACCAGCGCCTGATGGATTATATCAGGGTCCATGGTGAAGGTTGCTGGCGTTCTCTCCCTAAAGCTGCTGGGTTGCTTAGGTGCGGCAAGAGCTGTAGATTGAGGTGGATAAACTACCTGAGGCCTGATCTTAAAAGAGGGAATTTTACTGACGAAGAAGATGAGGTTATTATTAAGCTCCATAGCCTGCTAGGCAACAAATGGTCTTTAATTGCTGGAAGATTGCCGGGAAGAACAGATAATGAGATAAAGAACTACTGGAATACACATATCAAGAGAAAGCTAATTAGCCGTGGCATTGACCCACAAACACACAGACCTCTAAACGAGAAAACCGCCGCCGCCGCCGCCACCACCACAAGCAACACCACTGCCACCATCAAAACTACCACCTCTTCCGCTGCCGCCGCCAAAGTCACCCATTTGGAGTTCAAAAACACCCCACCTCAATCACTAGCCGAAATCAGTCTCTTAAAAAGCCAGCTTGATTTCAAACACAACAACAACTTCCACAGCAGCCAGTACTCAAGTTTCAATCCCAAGAAAACAGAGACTCCTTCTGCTGAGGAAAATAACTGCACAAGCAGTAGCATGACAACTGATGAAGAACAGCAACAAAAACAACAGAAGAGGGAGAGCCATCAAAATCAAGATGTGAACTTGGACTTGACTATAGGGCTAGCTCCTGCAAAGACCTTTTCTCCCAACTCGGCCGAGTCAAGGATACAACAGCCAGTTTCTTCTACCTGCCATTTATTAGGCAGTGTGTTAACTCGGCCTGGTTGTTTGTGTTGGCAAATGGAAGGCGAAAGAAGGGAACTGTGTAGGAATTGCCAGAATCAGAATCAGAGCTCAAAAAGTAATCATAATAATAATGGGCTATATTATAGATATTATTAG
>SpuMYB199	
ATGGGCAGACCACCTTGCTGTGACAAGATCGGAGTGAAGAAAGGACCATGGACTCCTGAAGAAGATATCATTTTGGTATCATATATTCAAGAGCATGGTCCCGGAAATTGGAGAGCTGTGCCTACTAATACAGGGTTGCTTAGATGCAGTAAGAGTTGCAGGCTGAGATGGACTAATTACCTCAGGCCAGGGATCAAACGTGGTAATTTTACCCATCACGAGGAGAAGATGATAATCCACCTCCAAGCCCTTCTAGGCAACAGATGGGCTGCCATAGCTTCATACCTCCCTCAGAGAACAGATAATGACATTAAAAACTATTGGAACACACATTTGAAGAAGAAGTTAAAAAAGCTTCAAGCAGGGCAAGAAGGTCAGTCTAGAGACGGGTTATCAGTAACTGGTTCGCAGCAGATTTGTAGAGGCCAATGGGAGAGGAGGCTTCAGACTGATATCCACATGGCCAGGCAAGCTCTGTGCGAGGCCTTGTCTCCGGAGAAACCAGACAGCTTATTCACTGAGCTGAAGCCCTCCGGTGGGTATGAAAAACCAGCTCCAGCATCACTCTATGCATCAAGCACTGAAAACATAGCCAAGTTGCTCAAAGGTTGGATGAGAAGCGGGCCTAAGCAGTCCCTGACAAACTCAACAACTACTCAGAATTCCTTGAACAACATGGCTGTAGCTGATTCACTGTCTAGTGAAGAGACTCTAAATAGAGCAGACAAAAATGGCACTGAATTGTCAGAGGCATTCGAATCACTCTTTGGTTTTGACTCTTTTGACTCTTCACATTCAGATTTCTCCCAGTCGACGTCGCCTGATACTGGCCTCCTCCAAGAAGAAAGCAAGCCAAATCCCGGTGCTCAAGTGCCATTGTCAGTGATTGAGAGGTGGCTCTTTGATGAGGGAGCTATGCAAGGGATAGAGTACCTTAGTGAAGCACACTAG
>SpuMYB200	
ATGGTGAGAGCTCCTTACTTTGACAAAAATGGAGTAAAGAAAGGTGCATGGAGTCGAGAAGAAGATGATAAGTTAAGAGAACATGTTGAGAAATATGGACTTTGGAACTGGCGTGAAATCCCCAAGTTTGCAGGATTATCAAGGTGTGGCAAGAGTTGCAGACTAAGATGGATGAATTATCTCCGCCCAGATGTAAAACATGGGAACTACAACGAAGAAGAAGAAGATTTAATCCTCAAATTACATGAAAAACATGGAAATAAATGGTCCTTGATCGCTGCAAAATTACCAGGAAGAACAGATAATGAAGTGAAAAACTACTGGCACGCCCATCTGAAGAAGCGATCGGTGAAAAAACAAAACACATTGGTGCTGAAAGAGAAATGTAGCGGTCATACTTCTGAAAGTGAAGGCAGCCAGATGAAAAAAGAAATGGAAGCTAGAACTGTAGTTTCCTACACTCCCTCTAACCCAATTTTAGAGAGCACTCCATTATCCCCAGAAACATCTTGCAGTGAGCTCTCCAACATGAGCACTAATTTTGCTCCAAAACTTCCTGTGTCAGCGGGCTCAAACTGGAATAATATTGCAGAAAATATTCTCCCTTCAGTGCCAACATTTGGTGAGTTCATAGGAGATTTTTGGACTGAGCCATTTTTAACAGATAATGCCTACACCCAAGATGATTTTCCAGGAGTATCTTTTTGTCAAGAGGAGCTCTTTGTTTCATACTATGATGATGGCATGGATTTCTATAATGAAATGATGAAAGAATTGCCAGGGAACAATTAG
>SpuMYB201	
ATGAGTAGCATGATGGATGATAGCGAGGTCAGTAAGAGATCCAAGGGTTGTCACGGCTCGCCTGCAGCTGATGAAGTTAATGATGGGGGGATGGTGGGTGGAATGATCCCTTTGAAAAAAGGTCCATGGACCTCTGCAGAAGATGCTATTTTGATAGACTATGTCAAGAAGCATGGAGAGGGGAATTGGAATGCTGTCCAGAAGCACTCAGGGCTCTTCCGATGTGGAAAAAGCTGCCGTCTGCGATGGGCGAATCACCTACGACCAGATCTGAAGAAGGGTGCTTTCACTCCAGAGGAAGAGAACTGCATCGTTGAACTCCATGCTATGATGGGTAATAAATGGGCTCGAATGGCTGCAGAGTTGCCTGGACGGACAGATAATGAGATAAAGAACTACTGGAATACTAGAATAAAGAGAATGCAACGTGCTAGCTTGCCAATTTATCCTCCTGATGTTTGCCTGCGATTATATAAGACGATTCAAGATGGTCAAATAATGGGCACATTGCAAACAGGGGACACATACGATCCTGAACTGATGCAGACTGACCATTTTAAGATTCCAGAAGTGGAATTCAAAAATCTAGAACTCAGTCGAGGTGTCCCATCTTATTCATTGGGTCTTTTTGATACTTCTGCAAGCAGCATGCTGAAACAAGGCGTAGGTTCTTTTTATGGTAATGGTCTTGTGTTCCCAACAATGCATCCTGCCAAACGCCCTAGAGAGTCACAGACCATATTCACTGGTCTTGATGGTATTGTTGGCAGGGGATTGCCAGTCTTTGATCAATTGACAGATTATCCTTGTGGAAAGATTATAGAGCACTCTGGGTTATCTTCCCCCTATGATCCTGATTTGAGCACCTATGACCAGCCATCATGGGATGTTCTTCCTGGTAGTCATGCCATATTAAATGACAACTCTTCTTCTGCTTCCGCGCCCATATGTGTGGCCAAGAAGTTAGAGCTCCCTTCACTCCAATATTCAGAATCTCATCAAGATAGCTGGGGCACACCAGCTTCCCCGCTGCCTTCGCTTGAGTCTGTTGATACTTTAATTCAGTCTCCTACAACCAAGGAGATGTGGTCAGATGGTCAGTCATCAAGAAGTAGTGGTCTCTTGGATGCAGTACTTTATGAATCACGAAATCTGAAAAACTCAAAGAAATGTTCTGGCCACCCAACTTCAGATGTTTCTGTCGCATTTGGTGAAATACATGGTTCACCCTTGAATCCCTCTGAAACAGAATGGGAAGTCCATGCTGATCTTAAGTCTCCTTCAGGTCATTCAACTTCCTCATTATTTAGCGAGTGTACTCCTGTCAGTGGAAGCTCCTTAGATGGACGAGCGTATAATGTTAGGCCCGAGCCAGTTGATCAGGTTTTGATCCCATATGCTGAGGCAAGAAAAGCTCCCAATCAGACAGACTGCAACAAGCCAGATGTTTTGCTTGGCACAGCCTGGTTTACGCCCAGCAATAACTGCCAGAAGGACCAGTTTTTTCAGACTGATGATGTAGCCGCCGATCTCGGTGGTGATCAACCATGA
>SpuMYB202	
ATGGAGGAATATTCTTTGGCCGGTAATTCAAGTGATGATGCAAAGAGTCCTGCTTGCCCTAGAGGTCACTGGAGACCTGCTGAGGATGACAAACTCAGGCAACTGGTTGAACAATATGGTGCACAGAACTGGAATTATATTGCAGAGAAGCTCCGAGGAAGATCAGGGAAGAGTTGCAGATTGAGGTGGTTTAATCAACTTGATCCAAGAATCAACAGGAGACCCTTCAGTGAAGAGGAAGAGGAGAGACTACTAGCAGCTCATCGTGTTCATGGAAACAAATGGGCATTAATAGCCAGACTTTTTCCAGGTCGAACGGATAATTCTGTGAAAAATCAATGGCATGTAATAATGGCGAGGAAGCAAAGGGAACAGTCCAAGGTGTGTGGAAAGCGGTATCAAGATAGTCTAAGTGAATCCAATCCCTCCTCCAGTAGTTCCCATGCAAGGAAATCTAGGACTCAAGAGCTGTTCAGTTCGAGAATTGGATTCGATCAGTACTCTAGGGAGTGGGAATTTCGAAACCCCAGTAAAGATAGGATATTCTCAATATCTGCTTCTACTTCTTCACCTTGTTGGAATTTCCCCCCGTCAACTTTAGCAGCTTCAAACAATTCTTATTCGGTGGATTTATCGAGAAGCAAAGGAAGAGATCATTACTTCAGCTCAAGTTTATTCTGCACCACCGAGAGCTCCAAAATCTCCGATCAATCTATTTATAGATACCGTGAGAATTCTTCAACGTGTAGCCGCAATTGGAGCTCCAGTATATTCGGGCTTCCAAACTATAGAAGGGCTGTTCCAAGTCCTTTAGGATACCTTAAACTTGGAGATGATTTTGAAAACCATGGAATGATCAAGAAAGAGTTGTCTTGCCATAACCATGATCAAGAGCAAGGAGATGATCATGAATCTATCAGACACGAGGATGTTCCTTTTATAGATTTTCTTGGTGTCGGTATATCTTCTTGA
>SpuMYB203	
ATGGAAAGTGAAGGAGCAAAGCCTGAATTCAAGAAAGGGTTGTGGAAGCCGGAGGAGGACTTGATCCTGAAAGCACATGTAGAGACTCATGGTGAAGGCAACTGGTCAGCCGTGTCCAAGAGATCAGGTTTGATGAGATGTGGGAAGAGTTGCAGATTAAGATGGAAGAATTATCTGAGACCCAATATTAAGCGAGGCGGGATGTCCCAGGAGGAAGAAGACATGATAATTAGAATGCATAAGCTTCTCGGCAACCGGTGGGCACTCATAGCAGGGCGGATTCCTGGTCGGACGGACAACGATGTGAAAAACTACTGGAACACCCATTTGAACAACAGAAGCCCTTCAAGAAAAAGAAAAACCATCGACTCCGAACTTGATCAGAACGACGAGGAGAAGCAGAACAAGAGCAAGAGACTCCGTTCGCCAAGCAACTCTCAGCCGACCTGCAACGCGATCGCAGTAGGCAGCGCTGAAGAATTGGAAGGGAAGAAGCCGGAGAATGAAGGGGGAGGAGGTGCTGTAAGTGATGCATGGATACAGCGAGATGCACAGAGCATGAACTATTACATAGAATCTCCAATGATGCTCGACAACAATGCTACTACTTTTGTCTATGAAGACGAGCCTTTCCTAGACTACTGGGATTCCTTTGTCATGTTTGAATCATTAGACTTTGGCGGTGATTGGTAA
>SpuMYB204	
ATGAGAAAACCGTGCTGTGATAAACAAGGAAATAACAAGGGAGCTTGGTCCGCGCAAGAAGATCAGAAGCTCATTGATTATATTAAAACTCACGGTGAAGGTTGCTGGCGATCTCTCCCTGTGGCTGCAGGTTTGCACCGCTGTGGCAAAAGTTGCAGGCTAAGATGGATAAACTATCTCCGGCCAGACATAAAACGTGGTAACTTTGGTCAGGATGAAGAGGACCTCATTATTAAGCTCCACGCCCTCCTTGGAAATAGGTGGTCATTGATAGCAGGAAGATTACCAGGAAGAACAGATAATGAGGTGAAGAACTACTGGAACTCCCATTTGAAAAAAAAGCTGATAAACATGGGAATAGACCCAAATAATCATCGGTTGAACCAAATTCTTCCTCGTCCTCAAGCTGAGCCTGCTCCTGTTCCTGCTACATCAACTACCACGGGGTCTAAGAACAATATCATTACAGCAAGCGAACCCAAGAAATCATCAAATGATGACAGTGATAGGGTTTCTGACACAGCCAGTTGTCTTGAAGATGATTATAAATCTTCGGTGACGCCGCAGGTTGCTACTTCTGGCTCCTCGAATATTAATCTTGATCTCACCATTCCTGCTCCTGTTCCTGCTACATCAACTACCACGGGGTCTAAGAACAATATAATTACAGCAAGCGAACCCAAGAAATCATCAAATGATGACAGTGATAGGGTTTCTGACACAGCCAGTTGTCTTGAAGATGATTATAAATCTTCGGTGACGCCGCAGGTTGCTACTTCTGGCTCCTCGAATATTAATCTTGATCTCACCATTGCAGCTCCAGCTTCTCCTGGTCATAAGACCATTTTTGGAAACAAGCAGCAAAATTGCAATTGGGGCAAAACCTGCCACGTCGAGAGTGAGCCAACATCATAG
>SpuMYB205	
ATGGTCAAAGCAACCTTGGTTGATAAAAATGGATTCAGGAAAGGCGCATGGAGCAAAGAAGAAGATGATAAGTTGAGAGTTTATGTTCAGAAATATGGCCACTGGAATTGGCGACAACTTCCCAGGTTTGCTGGTTTATCAAGGTGTGGCAAGAGTTGCAGATTAAGATGGATGAACTATCTCCGACCGGACGTGAAGCGTGGAAATTTCTCTCATGAAGAGGACAACTTGATCCTCCAAATGCATGAAGAGCTTGGAAATAAATGGTCTACCATTGCTGGGAAATTACCTGGAAGAACAGACAATGAGATTAAAAATCACTGGCACACCAACTTGAGCAAGAAAGTGAAGCGAAACCAATCAGTTTCTTCTGGGTTGGTGGATAAAGAGCAGTCTCGAGAAACTTCACAGTCTGAGGATAGTCAGACTGAAAAGTCTGAAACCGAAAGTGTTTCTGTCAATTCTCAACCAAAGCCTCACCATCAACCAGATATTTTAGAGAACTTCCCTTCACAAGAAATATCCTGCAGTGAGTTCTCCTCCATGAATAATGATTCTGTGTCATCAAGCGTGAAGGGTGCTGCAGATGGTTTCTCTCCAGCTGAAATATTTCAAGATTCAGTTTCAGATTTCTGGAACCTGCCATTTTTGGCGGACAACAATGACAACCAAGATGGTTATCATTCATTGTTATTCACAGAAGAAGTATACATGCATTCCTATGAATTCAACTATGACGATGATAGCATAGATTGGATCCAGCAAATGATGCAGGAACTGGAATATAGTAATTAA
>SpuMYB206	
ATGGGAAAATCTCTTTGCTGTGACAAAAATGGACTGAAGAAAGGTCCATGGACGGCGGAGGAAGATCAGAAACTGGTCGGTTACATTCAGAAACATGGGCATGGGAGGTGGCGAATCCTACCCAAAAATGCAGGACTCAGAAGATGTGGAAAGAGCTGTCGTCTCCGGTGGTCTAATTACCTGAGACCAGACATCAAGAGAGGAAAATTCTCACACGAAGAAGAAGACACAATGATTCAATTGCATAGTATTTTGGGAAATAAGTGGTCTACAATTGCTACTCGCTTGCCTGGAAGAACAGATAATGAAATAAAGAATTATTGGAACACCCACATAAAGAAAAGGCTATTAAGGATGGGAATCGATCCTGTGACTCATAAGCCACGCCTCGATCTTCTTCATCCCTACTCGGTTCTCAACTCGTGTCTCCAAAACTCATTTCAACTCAGTTTTCCAAGTTTGCTTGGCATTGGACCCATTTTGAACCCGAGTCTCCTAAATCTAGCCACTTCTTTCTTGTCATGCCAAGGCAATATTAGCCAAGATGTTAGTCAAAAACATTTTCAAGAAACCCAGCATGGGAATAACCAATTTCAATGCTTACAACCAAACGAGCTCCTAAACCAAGTCCAAGCTTCCAGAAACACGTCGGCTGATCAATTTATAGACGAAACACAGATCAGTGAAGCCAGTTTGGAGCAACTTATTTCTAGCGATCCCACCAACTTCAGCTCCCAAAATTCTTTGCAAGGAACGTGGCATACTAATGAGGAGTCCCCCGACATTAGTGAAAGCTTCATGTCAAACTATGTGTATTATGATTGTAATAATAAACCCATCATCAGCAATACTTCTTTTGATGAGACGCTACCGAGTTTGAGTCTGAGCTCACTTCTATCAACACCTTCATACAACACAACTCACCTCAGTTCTTCATCAACAACTTGTGTCAATGTTAGCACTGAAGATGAAAAGAATAGTTGCTGTAATAATATGTTTGTTTTTGATATTCCTTGTAGCTTGGATGGCAACAGGCTTGTATGA
>SpuMYB207	
ATGGGAAGAACACCTTGCTGTGACAAAAATGGACTCAAGAAAGGTCCTTGGACCTCTGAAGAAGATCACGAGCTCATCAGCTATATTCAACTTCATGGACCTGGCAACTGGCGCTCCCTCCCCAAAAATGCAGGGCTTCAAAGATGTGGAAAAAGCTGTCGTCTTCGTTGGACAAACTACCTGAGACCTGATATCAAGAGAGGAAGATTTTCATTTGATGAAGAAGAGACTATTATTCAACTGCACTGTGTTTTGGGAAACAAGTGGTCAGCTATAGCAGCTCGTTTGCCAGGAAGAACTGACAACGAAATCAAGAATTACTGGAATACTCATATTAGAAAAAGGTTGCTTAGAAATGGAATTGATCCTGTGACTCATGCTCCACGTCTTGATCTTCTTGACCTCTCCTCCATTCTAACGTCAGCTTTGTGCAACCCGTCAACACTTCTCAATCTGTCAACCTTGGTGGGCAGTACTCAAGCCCTACTCAATCCTGATATTCTAAGACTAGCCACCACTCTATCATCATTGAAACAAGAAAATTCAGACATGTTTTTGCAACAACTACAAGAAAACCAGCTTCTAAACTCACTGTTACAAATCCAAGATGTTCCTGCATTATCATCACATCCTAGCCAGTTTCAGAATCTAGTTCATCAAGTTCCTGTTTGTTCTACATCTGCTGTTCCATTTATAAACCATACAGCACAAATTATGCAAGAAAATGTAAAAGGGTTTTTTTCGAATCCGACGAGCACTTTCAGCTGCCAAAATTCCCAAGAAAACTTTGTGCCTTCAAGTTTGAATGAGATTTTGGTTTCACTGCCAAACTTTTATTGCAATAGTACTACTACTACAGATCCTAAAGTTCCTGAACCTGGAGAGTACTCAGGATTCCAATCAGCAAACAATGGATATCAGAACTTCAGCATCGACTCAGTTATGTCAACGCCTTTAATGAGCCAGGATCCATTGAATTCATCATCAACATATGTCAACAGCAGCAGTACCGAGGATGAGAGGGAGTGCTACAGCAGCTTGTTGAAGTTTGAAATTCCTGAGAGTTTGGACATTGATGATTTCCTGTAA
>SpuMYB208	
ATGGGCAGGATTCCATGCTGTGAGAAGGACAACGTGAAGAGGGGACAATGGACACCTGAAGAAGATAACAAACTCTCTTCCTACATCGCCCAGCACGGCACCCGTAACTGGCGGCTCATCCCCAAGAATGCCGGTCTTCAAAGATGCGGGAAGAGTTGCAGGCTGCGGTGGACAAATTATCTTCGTCCTGATCTGAAGCACGGCCAGTTTTCGGAGGCTGAAGAGCAGACCATTGTCAAGCTTCACTCTGTTGTTGGCAACCGGTGGTCATTGATTGCTGCTCAGCTTACAGGACGAACAGACAATGATGTTAAAAATCACTGGAACACCAAGCTGAAGAAGAAGCTTTCTGGCATGGGAATAGATCCAGTTACCCACAAACCCTTCTCCCACCTCATGGCGGAGATCGCCACCACACTAGCAACACCACAGGTGAGCCACCTAGCTGAGGCGGCCCTTGGCTGCTTCAAAGATGAAATGCTCCACCTCCTCACTAAAAAGCGGATCGACTTCCAGCTGCAGCAATGCAGCCCGAATGTGGCACAAGGGAACACCTCCTCCCCTTATATTGCCAGTACTAAACATGATGAAAATGATGATACCATTGAGAAAATCAAGCTTGGTTTATCAAGAGCTATGCAAGAACCTGGAATGTTGCCTCCAAACAAAATCTGGGACTCCACTGGTGTTACGTCGCCCAATTTTGCAGGCATGATCTGCAGTGATTTTCCATCATCAGTGAACGCATTTTTATGCTGTCCGTCTGCTTTTGGCAACGACGGAGCTTTGTCACCGTGGAATCAGAGTATATGCACTGGAAGCACATGCACAGCAGGTGACCAACAAGCTAGGTTGCATGAAAAGCTTGACGATGAAAATGGAGAAGAATCCGAGGGTGGAAAAGAGATTAGAAATGTCTCATCCATATTCAATACAGACTGCATGCTATGGGATATACCAGCTGATGATCTAATGAGCCCACTTGTTTAA
>SpuMYB209	
ATGGGGAGACACTCTTGTTGCTACAAGCAGAAGCTAAGGAAAGGCCTGTGGTCACCTGAGGAAGATGAAAAACTTTTAAGGCATATTACTAAGTATGGCCATGGTTGTTGGAGCTCTGTCCCGAAGCAAGCTGGTTTGCAAAGGTGTGGCAAGAGCTGCAGACTAAGGTGGATTAATTACTTGAGGCCTGATTTGAAGAGAGGCACATTTTCACAACAGGAGGAGAACCTCATAATTGACCTTCATGCAGTTCTTGGAAATAGGTGGTCTCAGATTGCGGCACAATTGCCTGGAAGGACAGACAATGAAATAAAGAATCTATGGAACTCTTGCTTAAAGAAAAAACTTAGGCAGAAAGGCATTGACCCTGTTACTCACAAACCACTTTCTGAGGTTGTAAATGGAGAAAACAAGAATTCACCTGCCAGTGGCACCCAGGACAAAGCCTCTGCGGTCTCCTGTACTGAACTCAACCTTCTCAGAGCTGAAAACTCCAAGTCACCAGGAGCGAATTTACAAGAAAAAGGATCATCTCCAATTTCTCCAAACGGGTTCCAATTGGAGAGGGAAAGTACTTCCAGCTCCAGGGTCATGAATGGCAACGGCAATAACACCAATGAACAAGGTAACAACAATTTGATGACACCAACAAGCAACAAAGACTTTTTCTTGGATAGGTTTACTGCCCCCCACCATCAAGGTTCCACGAGTAACTGCCAGCCTTCGGATTTCGTGGGGCATTTCCCTCTACAACAATTGAATTATGCATCCAATGCCAGGCTCGCAACGAACTCGATTCCCTCCCCCTGGTTGAGCCAAGCCAGCAAAGCTTTTGACATGAACTCTGAATTCTCTTCGACTGTGATACCCTCCATTCTTCCACCAGTCGTAACAAGCTCGTTTCTTTCTACTTCTATGGGCTACAGGCCTTCCATTACTGCTCCACCTGACAATCCTCCATTGCCCTCTTTTGCAAGCAACAGTTGTCGGCTGTGGGAAACCGTTGCCCCCAGAAACAATAGTAACAGCAGCACTGGAAGCAACGGCAGCACCGAGCTGCAAAGCAACAGCTCCTTCTTTGAGAACACCATGTTTTCTTGGGGACTGGGAGATTGTAGCTCGTCAGAAAAGGAGGCACAGAACCACTTGATGGTAAGCCAACACGAGGACATCAAGTGGCCTGAATATCTTCAAAATCCATTGCTCATGGCTGCTGCCTTACAAAATCAAAATCAGCAATCATTGTACAGTGAGATAAAACCAGAAACGCATCTCCTAACAGAAAATTCAAGTGGTATGTGGCCTCATAACCAGCACCAGCAGCAACCTTTACAAGATCCTGATATATGTCCCAAGGATATGCAGAGAATCACAGCATCATTTGGATATATTTAG
>SpuMYB210	
ATGGGGAGGCATTCTTGCTGCTACAAGCAGAAGCTGAGAAAAGGCCTGTGGTCTCCTGAGGAAGATGAGAAACTTCTGAATTATATTACTAAGCATGGACATGGCTGCTGGAGCTCTGTCCCTAAACTAGCAGATTTGCAGAGGTGTGGAAAGAGCTGCAGGTTAAGATGGATTAACTACTTGAGGCCTGATTTGAAGAGAGGAGCATTTTCACAGCAGGAAGAAAACTTGATAGTTGAACTCCATGCAGTTCTTGGCAATAGATGGTCTCAGATTGCTGCGCAGTTACCTGGAAGAACTGATAATGAGATAAAAAATTTATGGAACTCTTGCATTAAGAAGAAGCTGAGGCAGAGAGGCATTGACCCCAACACTCACAAACCTCTATCTGAAGTTGAGAATTGTACCGAGAAGCAGCGGCCTACGGCGGACACAAGCAATGAGAAAGTTTCTATTGTATCAAATGAACTGAACCTCATTGAGGCAGCAGCTACTTTAAAACCTCCTGCAATTTCTTCCAGCTCAAAGATCAACACCAGCATCGACAGCAGTAAGGACAGGAATAGCAGTGGCAGCAACATGACAAATACTCCACCGACACAGGAATTCTTCCTGGATAGGTTTGCTACCTCCCATGAAAGCTCCCCTGCCAGTTGCAGGCCTTCTGATTTGATGGGGTATTTCCCTTTCCAAAAGTTGGATTACAAACGTGCTATAGGCCTCTCAATGAATCCAAATACCACTCTCTGCTTCAATCCAAATTCCTCCTCTTCTGAGATGATTTCTCACGAGTTCAATTCTAGTATGACACCAACGTCTATTCACCCATCCGTGTCAACCCCTATGTTCCAAACTCCAATTCGTGTAAAGCCTTCTGTTAGTCTTCCATCTGATCATAATCCTTCTGTAGCCTCTTGTGACGTCAATGGGGTTCAGAACTGGGAAGCAAGTAGCTTCAGCAATGGAAGCAGTAGCAGTATTGAATTGCAAAGCAACACCAATTTCTACGAGAGCAGCGCCTTCTCGTGGGGGTTAGCCGATTGTGGGAAATCCGGCGAGGAAGCTCACCTTCGGTCACTCGGAAACGACACAGCTGATGACATCAAGTGGTCTGAATATCTTAACACCACATTCTTTCTCGGAAGCACAACACAAAACCAAACATCTCAACATGTGTACAGTGAAGTGAAACCAGAATCATACTTCATAGCAGAAGGGTCAAGTGCTAGTTGGATACCGAACCAGCATCAACAAGCTTCACAGCCAGCAGACATCTATACCAAGGATCTGCAAAGACTTGCCGTGGCTTTTGGACAATCCCTTTAG
>SpuMYB211	
ATGGGCAGGATTCCGTGCTGTGAGGACAACGTGAAAAGGGGGCAATGGACACCTGAAGAAGATAACAAACTCTCTTCTTACATCGCCCAACACGGCACCCGTAACTGGCGGCTCATCCCCAAGAATGCTGGTCTCCAACGATGTGGGAAGAGTTGCAGGTTGCGGTGGACTAATTATCTTCGGCCTGATCTGAAGCACGGCCAGTTTTCGGGTGCAGAAGAACAGAGCATTGTCAAGCTTCACTCTGTTGTCGGCAACCGATGGTCATTGATTGCTGCTCAGCTTCCAGGCCGCACCGACAATGATGTTAAAAATCACTGGAACACCAAGCTGAAAAGGAAGCTTTCTGGCATGGGAATAGACCCAATTACCCACAAGCCCTTCTCCCACCTCATGGCGGAGATCGCCACCACACTAGCAACACCACAGGTGGCTCACCTTGCAGAAGCAGCCCTTGGATGCTTCAAGGATGAAATGCTCCACCTGCTCACTAAAAAGCGGATTGACTTCCAGCTGCTACAAAGCAACACAAATGGAGTACAGGGGAACACCTCGTCCCCTTCTATTGCCACTAAACATGATGAAACTTTTGAGAAACCTGGGATTTTTCCCCAAAACAAAACCTGGGATTCTACTGGTGCTACCTCTGCCAATTTCGCAGGCACCTGCTGCAACTTCCCTTCATCACTTGATGCGTTTTTATGCGGTCCGTCTTCTTTTGGCTATGAAGGAGCTTTATCGCCATGGAATCAGAGTATGTGCACTGGAAGCACGTGCACAGCAGGTGAGCAACAAGGTAGATCGCATGAAAAGCTAGATGATGAGAACGGAGAAGAATCCCAGGGTGGGAAAGAGATGAGAGATGGCTCATCCCTCTTCAATACAGACTGCGTTCTATGGGATTTACCATCTGATGAGCCCAATAGTTTAAGGGCATTTACATCATAA
>SpuMYB212	
ATGGGCCATCACTCTTGCTGCAACAAACAGAAAGTTAAGAGAGGCCTGTGGTCTCCAGAGGAAGACGAGAAACTCATCACCTACATTTCGACATTCGGCCATGGTTGCTGGAGCTCAGTTCCTAGACTTGCAGGTCTGCAGAGATGTGGGAAGAGCTGCAGATTAAGATGGATAAATTATCTCAGACCAGACCTAAAACGTGGGAGCTTCTCTCGTCAAGAAGCAGCACTCATCATTGAACTCCATAGTATTCTAGGCAACAGATGGGCACAGATTGCTAAGCAACTACCTGGAAGGACAGATAATGAGGTGAAAAACTTTTGGAATTCAAGTATCAAGAAGAAGCTCATCTCTCATGATTTCGCTGCTTTGGACAACTTCACTGATCATATTGTCCAGTACCATTCGACCGCTCCTGAGGAAGCTTTCTTCTCTGTGAATGAAAACCCTAATATCATCCCGGGTGCTCGCCAGCTCTACCTTCCCTCGCCAGCTTCAATGCTACAAAGTTTTGGCCATGGAGATTTCCAATTCAGCCAAACCAATAATTACAACGTTGATTTGCCTCATTTGTCACCAGCCCCCTTAATCCCACAACCTCTGAATGATAACTCGTCTTCCTTTGATCACCAGGTATGGGCCTTACCTTATCCACTACCTCAGCACCATCCAAGCCAAGAAGATCATCAGATTTTGAGAAATGAGGCAGGTCCACATTATATTGGAGAGGAGGCTGTCACTGATCAGAGTATCACCGCTGCAACAATGCCTTATGAAGCTGTCATGGTGACTATGATGCCAAAACTTTGTGAGAAAATCATCGAAGGAAATGGTGGCAGCATTCTAACTTCATCGAGTTCGCCGGACAGAGTTCATAGCCCACTTGCTAGACTTTCAAGTCTACCATCTGGGCCGTATTCTCGTGAATTGCTAACCAATCAATTGGACTCAATCGACGCCATAATGTTATCACTGCCATCATCACTGCCATTATCACCATTTTCAAGTAGTCAATACGCTGCAAACCCCCAATCTTCTTCCTTCTAG
>SpuMYB213	
ATGGGAAGAAAGACAGAGTGTTCCAAGGATGGTCTCAACAAAGGAGCCTGGACACCTGTTGAAGATAAAATGCTTCTGGATTATTTGAAGATCCACGGAGAAGGAAAATGGAGCAATATTGTCAGAGAAACAGGACTTAAGAGAGGTGGAAAGAGCTGCCGGCTTCGGTGGATGAATTATCTCAGACCTGATATAAAGAGAGGCAACTTCTCTGGTGATGAAGAAGACCTCATTATCAGGATGCATAAGCTCCTGGGCAACAGATGGTCTCTGATAGCAGGAAGACTTCCTGGACGAACAGACAATGAGATAAAGAACTATTGGCACACCACTATTGCTAAGAAGGCACGGGGAAAGCCGAAGGTGGATAGGAAACAAATAGAACCAGGATCTCCAAGTGGGGCAGCGTCAAGTTTAAAGAATCAGAGCTGCATTGAATCACAGTGCACCACCGGGGTGGTTGCTGCCACCACCACATCACAAGAAAACTCATCTCAAGATCACCAACTTAGTGTTGCAATGCCACAATTCACCACCAGCAACTTACAATATGGGGCTGCATCAAATTTCAAGAACCAGAGCACCATCGAATCCCAGTGCACTACCGAGGTGGCTGCCGCCGCCTCTACATTACAATCCACCGACACCAACTTGCAATATGATATGCCGAAGACATATGAATTTGAATCATCCAGCAAGGGGTTGGCATCTGGGGGGGAGGATAATTCATCCGACATTATGATGTATAATGATTACATGGATGACTTCAGCAAGATTCTTGACTCCGACTTCACAGAGTTTAGTGGCATCCATGATATTTTCAGCACAGACCATCATTCCAATAATACCGACGCGGTAAACGGCGATCATCAAGGTGTCTCTAGTGAAGGATGCAAATCGAGAGAAACAACAGAGTTTCCTGAGAAATTATTGGAGTCGGACAGGTGGTCTGGCAATACATGTGGTCTAGCTGACCAAGGTTTTGATTTCATGTCATTGCTTTCATTTCTTGATTCAACTGATGACGAATGGACAGCAGATGCTTTAGGTACAAAAGAACTTTAG
>SpuMYB214	
ATGGTGAGAACTCCTTGCTGCGATACAACTGGACTGAAGAAGGGTGCCTGGACGGCAGAAGAAGATAGGAAGTTAATGGCTTATATTACTAGATACGGCTCTTGGAATTGGAGACAACTTCCCAAGTTTGCAGGTCTACAAAGGTGTGGGAAAAGTTGCAGATTGAGATGGCTGAATTATTTGAGGCCAAATATCAAGAGAGGGAATTACACTAAAGAAGAAGAGGAAATCATCATTAGCTTACGTGAAACGCTGGGGAACAGGTGGTCTGCTATCGCTGCCAAGTTACCTGGGAGAACAGACAATGAGATAAAGAATCATTGGCACACAAATCTGAAGAAACGATTGAGAAAAAGTTCACCACAATCGAGCTCAGGTGATGATGATCTGGCTCAAAATTCCAAGGGCCAGGAAAAAGATACTGAAGCGACAGACGTCAACACACAAACTCCCGCTAATAGTGCTCAAATAATTGAGAGCTCCTCAAGCACATTGTCTCCTCAAGCACCATCTATTGACTTGTCAACCACAGATAACATAGCACCAGCAAACATGGACCTCATTTCTGACGATGTTTTTGCTTTCCTGGAGGCATATGAGTTCCCTGGTGGAAATTTCTGGACAGAACCTTTCTTGTCTGATGATTATAATTTCATGCCAAGTGATTTAATGGAACCCTTGGTGTACCCGGATTCACCATGTTCTTTTATCATTATGGAGGATTATAACTTATACTGA
>SpuMYB215	
ATGGGGAGAGCTCCTTGTTGTGACAAAGCAAACGTGAAAAGAGGACCATGGTCTCCGGAGGAAGATGCCACTCTCAAAAGCTACCTTGAGATTCATGGCACTGGTGGTAACTGGATTTCTTTGCCTCAAAAAGCCGGCCTTAAGCGATGCGGCAAGAGCTGCCGGTTACGATGGCTTAATTATCTCAGACCAAACATTAAACATGGAGGCTTTACCGAGGAAGAAGACAACATCATATGCTCTCTCTATAGTCAAATGGGAAGCAGATGGTCTCTCATAGCTGCTCAACTGCCCGGAAGAACTGACAATGATGTGAAGAACTATTGGAACACGAAATTGAAAAAGAAGATTCTTGTGGGAAAAATAAGCCTCTCAATCAAGAACAGCTCTACCAATGCCCCTCCTGCTAGCGTTACTAATATTCCTACTATTCCTTGCTCGACATCTCCTATTCTTTATATCCCTAAAGCTGAAACCGAAAGCACTGTCACCTTCTCTGATCACTATTCATTAACTCAAAGTTCAGGCGCATTTCCTACCTTATCCGATGCTGGTTACGAGCCTGTTATCAGCAGCACCACTCAGAACTGGAGCCAAAACCATTTCCAATATTCTAGTTTCCCCGGGATCGTCGACATGTCTGAATTTCGTGCATCTTCAATGAACAGTCACATTGTTTCTCCATCCCAAGAAGGTTCGACCATGTCAGATTCCTCCTCACTTGCCATGGATTACAAGGGTCTCTCACTGCCTAGCACTCATGGTGGTCCCGAGGAAGTTGGGATATTGATGGATTCTGAGCTTGGTTTTCCTAGCGACTTCGTCAATGACCTTTTGTTTCAAGACAGAGAGAGTGAAGTGGCTGCTAATTGCTTCCAATATTTTGCTGATTATGGCTATGTTGATATGAAGCCACAAGGACTGAATCAAGGCGTCACTAACCATTATTGA
>SpuMYB216	
ATGGGTCGAGCTCCTTGTTGTGATAAGAACAGTGTGAAAAGGGGACCATGGTCACCAGAGGAGGATGCTAAGCTTAAGGCTTATATTGACCATTTTGGTACTGGAGGCAACTGGATTGCACTTCCTCAAAAAATTGGGCTTAAGAGATGTGGAAAGAGTTGCAGACTGAGATGGTTGAATTACTTGAGGCCTAACATAAGGCATGGTGGATTCTCTGAAGAAGAAGACAACATCATCTGCAGCCTCTATATAAGTATTGGCAGCAGGTGGTCTGTAATTGCTGCACAATTACCAGGAAGAACAGATAACGATGTCAAGAACTATTGGAACACAAGACTAAAAAAAAAGCTTCTCGGAAGACGCAAACAATCTAGCTTCAATCGGATATCATCCACGAATCCGGTTAGCAACGGGGTAGAAGATAGCCCATCTTCACAGGCCTTAAGTAACTCAGCACTTGAAAGGCTCCAGCTACATATGCAGCTTCAAAACCCTATCTCTTTCTTCAACAATCCTGCACTGTGGCCCAAGTTGCATCCTTTTCAAGAGAAGAAGCTCCTTCAATCCTTGAATGAAAGCTTTAGCCCTCTTATGCAATATGCTTTCCCTAGTCCACAACAAGGGGATGAACAAAAGGTTGAGACATCTAGGCAGCTAGATGATTCTGACACGCGTCAACAAGGTCATCCAAAATTCAGCAACTCAAGCGTGGTTGGCTTGGAGAATTCGTTGAATGGTATAACATCCCCAGACAGTTATATTCCCTTCAGCAGTGGTGACCTTGCAATGGACTTGACTATTGTTTCAAGAGCCGGCGTGGTAGAGCCAGCTGATGCAGCAGCCCAGCCTGTTCCGAATTTCCAATCTGAGTTCGAAAACTTTCTCAACAGCAAAACATATGGTTTTGCTTCACAGGAGGATAACATTGGTGAATTTGGTTGTTTCAAAGAAATGAATGGTTCTTGGGAAGGCATGAATTGGCGGTCTAATGATTTTGAGACGAAGGACTCCTCAAATTCTTGGGATTCCGCTTCTGTTCTTCAGTTTGAAGGCATGTTTCAAGATTATGAATTAGGCTACAATGTGTAA
>	        
