# Supplementary material for: Genome-Wide Comparative Analysis of R2R3 MYB Gene Family in Populus and Salix and Identification of Male Flower Bud Development-Related Genes
Source: Front Plant Sci. 2021 Sep 14;12:721558. doi: 10.3389/fpls.2021.721558 (PMC8477045; doi:10.3389/fpls.2021.721558)
Supplement: Supplementary Figure 1 — Maximum likelihood phylogenetic tree of poplar and willow R2R3 MYB genes. [file Data_Sheet_1.ZIP › Supplementary/Supplementary Table 1.xlsx]

## Sheet: Sheet1
R2R3 MYB Name	Locus Name	Location
PtrMYB006	Potri.001G005100.1	Chr01:339493-342618
PtrMYB007	Potri.001G036000.1	Chr01:2551776-2556537
PtrMYB008	Potri.001G075400.1	Chr01:5988526-5990093
PtrMYB009	Potri.001G086700.1	Chr01:6861536-6862885
PtrMYB010	Potri.001G099800.1	Chr01:7899208-7901430
PtrMYB092	Potri.001G118800.1	Chr01:9532286-9534455
PtrMYB149	Potri.001G139900.1	Chr01:11265538-11267224
PtrMYB011	Potri.001G169600.1	Chr01:14330727-14332274
PtrMYB108	Potri.001G197000.1	Chr01:18899499-18901618
PtrMYB012	Potri.001G224500.2	Chr01:23495931-23501613
PtrMYB206	Potri.001G235500.1	Chr01:24727938-24729389
PtrMYB001	Potri.001G250000.1	Chr01:25952031-25954960
PtrMYB002	Potri.001G258700.1	Chr01:26778088-26781152
PtrMYB003	Potri.001G267300.1	Chr01:27516421-27518932
PtrMYB176	Potri.001G300200.1	Chr01:30440622-30441838
PtrMYB188	Potri.001G336700.1	Chr01:33985261-33986518
PtrMYB207	Potri.001G346600.2	Chr01:35235297-35238324
PtrMYB004	Potri.001G347200.1	Chr01:35318884-35321822
PtrMYB219	Potri.001G408700.1	Chr01:43158623-43160295
PtrMYB005	Potri.001G470500.1	Chr01:50219309-50221058
PtrMYB220	Potri.002G038500.1	Chr02:2475682-2477863
PtrMYB189	Potri.002G073500.1	Chr02:5096117-5098272
PtrMYB109	Potri.002G096800.1	Chr02:6975683-6976895
PtrMYB112	Potri.002G113700.2	Chr02:8507251-8509284
PtrMYB177	Potri.002G122600.1	Chr02:9158306-9160107
PtrMYB122	Potri.002G128900.1	Chr02:9651280-9652525
PtrMYB208	Potri.002G140900.1	Chr02:10463521-10464898
PtrMYB209	Potri.002G157600.1	Chr02:11848241-11858635
PtrMYB115	Potri.002G173900.1	Chr02:13269790-13271810
PtrMYB121	Potri.002G185900.1	Chr02:14549612-14551831
PtrMYB210	Potri.002G191800.2	Chr02:15219350-15220824
PtrMYB111	Potri.002G198100.1	Chr02:15915737-15919477
PtrMYB110	Potri.002G228700.1	Chr02:21858089-21860859
PtrMYB171	Potri.003G064600.1	Chr03:9325020-9326228
PtrMYB129	Potri.003G079100.1	Chr03:10712527-10713430
PtrMYB130	Potri.003G094200.1	Chr03:12119515-12121453
PtrMYB125	Potri.003G114100.1	Chr03:13767747-13769919
PtrMYB131	Potri.003G123800.2	Chr03:14534550-14540510
PtrMYB128	Potri.003G132000.2	Chr03:15142936-15145305
PtrMYB123	Potri.003G144200.1	Chr03:16056604-16057850
PtrMYB153	Potri.003G144300.1	Chr03:16061768-16063180
PtrMYB127	Potri.003G155700.1	Chr03:16835666-16837282
PtrMYB124	Potri.003G189700.2	Chr03:19470493-19475892
PtrMYB126	Potri.003G219900.1	Chr03:21532013-21534183
PtrMYB016	Potri.004G026600.1	Chr04:1918828-1920526
PtrMYB017	Potri.004G033100.1	Chr04:2417224-2418726
PtrMYB018	Potri.004G086300.1	Chr04:7213377-7215756
PtrMYB182	Potri.004G088100.1	Chr04:7377445-7379779
PtrMYB154	Potri.004G102600.1	Chr04:9014774-9016095
PtrMYB014	Potri.004G115600.1	Chr04:10649780-10651203
PtrMYB015	Potri.004G118000.1	Chr04:11015607-11016617
PtrMYB155	Potri.004G126700.1	Chr04:12466740-12468284
PtrMYB093	Potri.004G138000.1	Chr04:15966922-15968501
PtrMYB221	Potri.004G174400.1	Chr04:19281838-19283409
PtrMYB099	Potri.004G215100.2	Chr04:22231946-22234127
PtrMYB170	Potri.005G001600.1	Chr05:95544-97621
PtrMYB026	Potri.005G063200.1	Chr05:4547068-4549123
PtrMYB027	Potri.005G074500.1	Chr05:5449284-5450762
PtrMYB028	Potri.005G096600.1	Chr05:7289913-7293210
PtrMYB150	Potri.005G112000.2	Chr05:8592260-8594499
PtrMYB151	Potri.005G118500.1	Chr05:9198272-9200088
PtrMYB029	Potri.005G142600.1	Chr05:12128124-12129343
PtrMYB030	Potri.005G164900.1	Chr05:17064487-17066131
PtrMYB158	Potri.005G186400.1	Chr05:20376770-20378743
PtrMYB190	Potri.005G224100.1	Chr05:23472902-23474954
PtrMYB135	Potri.006G066400.1	Chr06:4951515-4952946
PtrMYB224	Potri.006G085900.1	Chr06:6517063-6518158
PtrMYB103	Potri.006G122100.1	Chr06:9756178-9757719
PtrMYB102	Potri.006G123400.1	Chr06:9887885-9889789
PtrMYB100	Potri.006G170800.1	Chr06:17846159-17847605
PtrMYB159	Potri.006G221200.1	Chr06:23377838-23379153
PtrMYB183	Potri.006G221500.1	Chr06:23401876-23404143
PtrMYB134	Potri.006G221800.1	Chr06:23443210-23444717
PtrMYB133	Potri.006G234200.1	Chr06:24379012-24381454
PtrMYB097	Potri.006G275900.2	Chr06:27590319-27591934
PtrMYB184	Potri.007G007900.1	Chr07:599251-601016
PtrMYB033	Potri.007G048900.4	Chr07:4667526-4670178
PtrMYB192	Potri.007G067600.1	Chr07:8776939-8780271
PtrMYB032	Potri.007G093900.1	Chr07:12073556-12075059
PtrMYB031	Potri.007G106100.1	Chr07:13016172-13018197
PtrMYB161	Potri.007G134500.1	Chr07:14767466-14769446
PtrMYB227	Potri.008G062700.1	Chr08:3790368-3794485
PtrMYB140	Potri.008G070900.1	Chr08:4372585-4373364
PtrMYB137	Potri.008G081600.2	Chr08:5140011-5141988
PtrMYB136	Potri.008G088000.1	Chr08:5503292-5505104
PtrMYB186	Potri.008G089200.1	Chr08:5598338-5600076
PtrMYB138	Potri.008G089700.1	Chr08:5629437-5631488
PtrMYB212	Potri.008G101400.1	Chr08:6417098-6419126
PtrMYB164	Potri.008G122100.1	Chr08:7954908-7956902
PtrMYB194	Potri.008G128500.1	Chr08:8365345-8366960
PtrMYB213	Potri.008G148400.2	Chr08:10008043-10015523
PtrMYB185	Potri.008G166700.1	Chr08:11385802-11388122
PtrMYB214	Potri.008G173400.1	Chr08:11836423-11837682
PtrMYB139	Potri.008G180800.1	Chr08:12326324-12328042
PtrMYB025	Potri.009G007100.1	Chr09:1307367-1309206
PtrMYB024	Potri.009G018700.1	Chr09:3042905-3047864
PtrMYB023	Potri.009G027300.1	Chr09:3830858-3832467
PtrMYB022	Potri.009G044100.1	Chr09:5031719-5034682
PtrMYB021	Potri.009G053900.1	Chr09:5767670-5770326
PtrMYB020	Potri.009G061500.1	Chr09:6340254-6342421
PtrMYB019	Potri.009G096000.1	Chr09:8663506-8664791
PtrMYB156	Potri.009G134000.1	Chr09:10828731-10830364
PtrMYB042	Potri.010G004300.1	Chr10:392021-393945
PtrMYB195	Potri.010G064000.1	Chr10:9157054-9158638
PtrMYB196	Potri.010G093000.1	Chr10:11615720-11621930
PtrMYB165	Potri.010G114000.1	Chr10:13236634-13243138
PtrMYB034	Potri.010G123000.1	Chr10:13959373-13960876
PtrMYB035	Potri.010G141000.1	Chr10:15270943-15273863
PtrMYB036	Potri.010G149900.1	Chr10:15850273-15852424
PtrMYB038	Potri.010G165700.1	Chr10:16921726-16923458
PtrMYB039	Potri.010G167500.2	Chr10:17044761-17047709
PtrMYB040	Potri.010G174500.1	Chr10:17508070-17509945
PtrMYB041	Potri.010G195000.1	Chr10:18878219-18882809
PtrMYB046	Potri.011G040200.1	Chr11:3403963-3405416
PtrMYB045	Potri.011G040300.1	Chr11:3418445-3420209
PtrMYB044	Potri.011G040400.1	Chr11:3425532-3427129
PtrMYB043	Potri.011G041600.1	Chr11:3536384-3538149
PtrMYB197	Potri.011G125900.1	Chr11:15108801-15110515
PtrMYB094	Potri.011G167600.1	Chr11:18326880-18328116
PtrMYB167	Potri.012G039400.1	Chr12:3487678-3489746
PtrMYB142	Potri.012G055600.1	Chr12:5674431-5676436
PtrMYB198	Potri.012G072500.1	Chr12:9807018-9809298
PtrMYB143	Potri.012G080400.1	Chr12:10673624-10675495
PtrMYB147	Potri.012G082000.1	Chr12:10897011-10898834
PtrMYB148	Potri.012G084100.1	Chr12:11137722-11139660
PtrMYB199	Potri.012G127700.1	Chr12:14530830-14533402
PtrMYB145	Potri.012G140500.1	Chr12:15445812-15448369
PtrMYB146	Potri.012G140700.1	Chr12:15454375-15457724
PtrMYB216	Potri.013G001000.1	Chr13:70795-73406
PtrMYB226	Potri.013G046300.1	Chr13:3321612-3329034
PtrMYB050	Potri.013G056400.1	Chr13:4202615-4204374
PtrMYB051	Potri.013G056500.1	Chr13:4220408-4222470
PtrMYB052	Potri.013G067000.1	Chr13:5264506-5267272
PtrMYB053	Potri.013G067500.1	Chr13:5432358-5434113
PtrMYB180	Potri.013G109300.1	Chr13:12250180-12252093
PtrMYB047	Potri.013G148600.1	Chr13:15294938-15296422
PtrMYB048	Potri.013G149100.1	Chr13:15342833-15344218
PtrMYB049	Potri.013G149200.1	Chr13:15353474-15356043
PtrMYB173	Potri.014G022500.1	Chr14:1961710-1963242
PtrMYB105	Potri.014G035100.1	Chr14:2893532-2894527
PtrMYB218	Potri.014G054700.1	Chr14:4278032-4279543
PtrMYB187	Potri.014G081200.1	Chr14:6474482-6477036
PtrMYB201	Potri.014G100800.1	Chr14:7884198-7886484
PtrMYB055	Potri.014G111200.1	Chr14:8677444-8679702
PtrMYB202	Potri.014G117000.1	Chr14:9090790-9092225
PtrMYB056	Potri.014G122700.1	Chr14:9500655-9503936
PtrMYB090	Potri.015G033600.1	Chr15:2784381-2786518
PtrMYB203	Potri.015G041100.1	Chr15:3859396-3861464
PtrMYB066	Potri.015G046200.1	Chr15:4593472-4595356
PtrMYB070	Potri.015G067700.1	Chr15:9247364-9249375
PtrMYB071	Potri.015G075600.2	Chr15:10032763-10034253
PtrMYB072	Potri.015G075800.4	Chr15:10067067-10068266
PtrMYB073	Potri.015G077700.1	Chr15:10299636-10301453
PtrMYB074	Potri.015G082700.1	Chr15:10698488-10700485
PtrMYB075	Potri.015G129100.1	Chr15:14068677-14071518
PtrMYB077	Potri.015G143500.1	Chr15:14965207-14967808
PtrMYB079	Potri.016G099200.1	Chr16:9684063-9685929
PtrMYB175	Potri.017G017600.1	Chr17:1478588-1480861
PtrMYB204	Potri.017G071500.1	Chr17:8232314-8235606
PtrMYB080	Potri.017G075000.1	Chr17:8734751-8737378
PtrMYB081	Potri.017G082500.1	Chr17:9783132-9785158
PtrMYB082	Potri.017G085200.1	Chr17:10253663-10256059
PtrMYB083	Potri.017G086300.1	Chr17:10386008-10388594
PtrMYB098	Potri.017G099500.1	Chr17:11701832-11703001
PtrMYB091	Potri.017G112300.1	Chr17:12798655-12800110
PtrMYB118	Potri.017G125600.1	Chr17:13748170-13751359
PtrMYB120	Potri.017G125700.1	Chr17:13755504-13757715
PtrMYB119	Potri.017G125800.1	Chr17:13779404-13781841
PtrMYB117	Potri.017G125900.1	Chr17:13798432-13808837
PtrMYB113	Potri.017G126000.1	Chr17:13813013-13814552
PtrMYB181	Potri.017G128900.1	Chr17:14000506-14002094
PtrMYB152	Potri.017G130300.1	Chr17:14103229-14105399
PtrMYB101	Potri.018G005300.1	Chr18:391874-393712
PtrMYB087	Potri.018G049200.1	Chr18:4741726-4745303
PtrMYB086	Potri.018G049600.1	Chr18:5006621-5007839
PtrMYB088	Potri.018G095900.1	Chr18:12454585-12456347
PtrMYB084	Potri.018G127700.1	Chr18:14985054-14986456
PtrMYB058	Potri.019G018200.2	Chr19:2133975-2135956
PtrMYB232	Potri.019G018400.2	Chr19:2145453-2153015
PtrMYB060	Potri.019G036300.1	Chr19:4087791-4089861
PtrMYB061	Potri.019G036400.1	Chr19:4110373-4112324
PtrMYB062	Potri.019G040900.1	Chr19:4713175-4714919
PtrMYB240	Potri.019G045900.1	Chr19:5539256-5540996
PtrMYB059	Potri.019G050900.2	Chr19:7623895-7625941
PtrMYB168	Potri.019G081500.1	Chr19:11477679-11479289
PtrMYB229	Potri.019G118200.1	Chr19:14583233-14584613
PtrMYB065	Potri.019G118700.1	Chr19:14633017-14634261
PtrMYB064	Potri.019G118800.1	Chr19:14636462-14637589
PtrMYB063	Potri.019G118900.1	Chr19:14647916-14649928
PtrMYB085	Potri.T125000.1	scaffold_221:28140-29154
PtrMYB057	Potri.T011400.1	scaffold_25:88474-90541
PtrMYB228	Potri.T144800.1	scaffold_408:31799-33266
