# Supplementary material for: Genome-Wide Comparative Analysis of R2R3 MYB Gene Family in Populus and Salix and Identification of Male Flower Bud Development-Related Genes
Source: Front Plant Sci. 2021 Sep 14;12:721558. doi: 10.3389/fpls.2021.721558 (PMC8477045; doi:10.3389/fpls.2021.721558)
Supplement: Supplementary Figure 1 — Maximum likelihood phylogenetic tree of poplar and willow R2R3 MYB genes. [file Data_Sheet_1.ZIP › Supplementary/Supplementary Table 2.xlsx]

## Sheet: Sheet1
R2R3 MYB Name	Locus Name	Location
SpuMYB001	SapurV1A.0918s0130.1	chr01:587248-590490
SpuMYB002	SapurV1A.0369s0230.1	chr01:2020779-2025545
SpuMYB003	SapurV1A.0236s0090.1	chr01:4953423-4954555
SpuMYB004	SapurV1A.0035s0030.1	chr01:5762228-5763784
SpuMYB005	SapurV1A.0035s0040.1	chr01:5771238-5772420
SpuMYB006	SapurV1A.0098s0320.1	chr01:6619622-6621633
SpuMYB007	SapurV1A.0634s0020.1	chr01:8258325-8260511
SpuMYB008	SapurV1A.0555s0160.1	chr01:10086754-10088366
SpuMYB009	SapurV1A.1016s0030.1	chr01:13256700-13258569
SpuMYB010	SapurV1A.0177s0130.1	chr01:14905854-14907523
SpuMYB011	SapurV1A.0177s0330.1	chr01:15072644-15073508
SpuMYB012	SapurV1A.0177s0340.1	chr01:15090703-15091689
SpuMYB013	SapurV1A.0006s0790.1	chr02:2608967-2611182
SpuMYB014	SapurV1A.0267s0250.1	chr02:4791920-4793483
SpuMYB015	SapurV1A.0004s0360.1	chr02:9073710-9075370
SpuMYB016	SapurV1A.0167s0310.1	chr02:9970349-9972216
SpuMYB017	SapurV1A.0017s0390.1	chr02:10527461-10528801
SpuMYB018	SapurV1A.0033s0200.1	chr02:11571886-11573122
SpuMYB019	SapurV1A.0024s0060.1	chr02:12857549-12860176
SpuMYB020	SapurV1A.0003s0900.1	chr02:14686628-14689014
SpuMYB021	SapurV1A.1077s0040.1	chr02:17373681-17375823
SpuMYB022	SapurV1A.0158s0390.1	chr02:19112147-19114894
SpuMYB023	SapurV1A.0014s0140.1	chr02:19523768-19525048
SpuMYB024	SapurV1A.0014s1240.1	chr02:20251544-20254140
SpuMYB025	SapurV1A.2567s0040.1	chr02:20318660-20321258
SpuMYB026	SapurV1A.1897s0070.1	chr02:20725354-20727898
SpuMYB027	SapurV1A.0136s0070.1	chr03:109576-111453
SpuMYB028	SapurV1A.0002s0910.1	chr03:4888348-4889551
SpuMYB029	SapurV1A.1869s0040.1	chr03:5331474-5332954
SpuMYB030	SapurV1A.1360s0110.1	chr03:6448458-6449592
SpuMYB031	SapurV1A.1087s0090.1	chr03:6480243-6481379
SpuMYB032	SapurV1A.0151s0280.1	chr03:8354142-8355702
SpuMYB033	SapurV1A.0063s0570.1	chr03:8949488-8951401
SpuMYB034	SapurV1A.0045s0090.1	chr03:10123160-10125173
SpuMYB035	SapurV1A.0119s0140.1	chr03:11564824-11567197
SpuMYB036	SapurV1A.0059s0150.1	chr03:12311982-12313263
SpuMYB037	SapurV1A.0059s0160.1	chr03:12320995-12322352
SpuMYB038	SapurV1A.0122s0490.1	chr03:13043958-13045462
SpuMYB039	SapurV1A.0081s0400.1	chr03:16428082-16430369
SpuMYB040	SapurV1A.0028s0640.1	chr04:1302657-1303905
SpuMYB041	SapurV1A.0028s0230.1	chr04:1597364-1598912
SpuMYB042	SapurV1A.0591s0010.1	chr04:7099541-7107242
SpuMYB043	SapurV1A.1318s0060.1	chr04:9590181-9591812
SpuMYB044	SapurV1A.0102s0470.1	chr04:9825843-9827408
SpuMYB045	SapurV1A.0102s0340.1	chr04:9937011-9938282
SpuMYB046	SapurV1A.0302s0210.1	chr04:10686133-10688353
SpuMYB047	SapurV1A.1188s0040.1	chr04:17395645-17397445
SpuMYB048	SapurV1A.0916s0130.1	chr05:3212218-3213846
SpuMYB049	SapurV1A.1092s0010.1	chr05:3309859-3311549
SpuMYB050	SapurV1A.0403s0220.1	chr05:4572686-4574187
SpuMYB051	SapurV1A.0085s0540.1	chr05:6548015-6552505
SpuMYB052	SapurV1A.0130s0360.1	chr05:7499973-7500933
SpuMYB053	SapurV1A.0396s0170.1	chr05:8029498-8031034
SpuMYB054	SapurV1A.1009s0010.1	chr05:10086166-10087727
SpuMYB055	SapurV1A.2350s0020.1	chr05:13849329-13851220
SpuMYB056	SapurV1A.0261s0130.1	chr05:14049918-14051811
SpuMYB057	SapurV1A.0233s0280.1	chr05:18750522-18752420
SpuMYB058	SapurV1A.0197s0090.1	chr06:4970645-4971536
SpuMYB059	SapurV1A.0001s1780.1	chr06:6288485-6292233
SpuMYB060	SapurV1A.0589s0170.1	chr06:8651741-8652845
SpuMYB061	SapurV1A.0589s0050.1	chr06:8742015-8743954
SpuMYB062	SapurV1A.0710s0030.1	chr06:21566982-21568348
SpuMYB063	SapurV1A.0710s0050.1	chr06:21582029-21583476
SpuMYB064	SapurV1A.0710s0070.1	chr06:21605974-21607455
SpuMYB065	SapurV1A.0890s0050.1	chr06:22544457-22546644
SpuMYB066	SapurV1A.0263s0400.1	chr06:25494003-25495654
SpuMYB067	SapurV1A.0608s0210.1	chr07:559068-560541
SpuMYB068	SapurV1A.0597s0060.1	chr07:5443848-5444843
SpuMYB069	SapurV1A.0284s0110.1	chr07:7335994-7338622
SpuMYB070	SapurV1A.0039s0080.1	chr07:11376028-11377555
SpuMYB071	SapurV1A.0171s0440.1	chr07:12406801-12408546
SpuMYB072	SapurV1A.2371s0030.1	chr07:15646552-15649940
SpuMYB073	SapurV1A.0118s0380.1	chr07:16102962-16104875
SpuMYB074	SapurV1A.0709s0060.1	chr08:4057494-4061426
SpuMYB075	SapurV1A.0149s0490.1	chr08:5786192-5788049
SpuMYB076	SapurV1A.0149s0020.1	chr08:6096989-6099343
SpuMYB077	SapurV1A.0801s0120.1	chr08:6299460-6301267
SpuMYB078	SapurV1A.6591s0010.1	chr08:6849582-6851362
SpuMYB079	SapurV1A.0114s0410.1	chr08:7018871-7020764
SpuMYB080	SapurV1A.0079s0020.1	chr08:8375597-8377840
SpuMYB081	SapurV1A.0163s0150.1	chr08:8849130-8850796
SpuMYB082	SapurV1A.0200s0020.1	chr08:10346469-10353367
SpuMYB083	SapurV1A.0021s0930.1	chr08:12027493-12029436
SpuMYB084	SapurV1A.0021s0310.1	chr08:12538693-12539891
SpuMYB085	SapurV1A.0206s0260.1	chr08:12937091-12938472
SpuMYB086	SapurV1A.0489s0220.1	chr09:215822-217405
SpuMYB087	SapurV1A.0049s0100.1	chr09:398994-401226
SpuMYB088	SapurV1A.0040s0010.1	chr09:2210045-2211826
SpuMYB089	SapurV1A.0772s0150.1	chr09:3603487-3606310
SpuMYB090	SapurV1A.0534s0230.1	chr09:4357407-4359697
SpuMYB091	SapurV1A.0027s0350.1	chr09:5020015-5022134
SpuMYB092	SapurV1A.0708s0130.1	chr09:7347889-7349118
SpuMYB093	SapurV1A.0923s0040.1	chr09:10778045-10779736
SpuMYB094	SapurV1A.0264s0440.1	chr10:176163-178303
SpuMYB095	SapurV1A.0096s0360.1	chr10:4372649-4373773
SpuMYB096	SapurV1A.0062s0030.1	chr10:7968160-7973192
SpuMYB097	SapurV1A.0120s0010.1	chr10:8480641-8482418
SpuMYB098	SapurV1A.0050s0720.1	chr10:11132407-11140045
SpuMYB099	SapurV1A.0050s0080.1	chr10:11611293-11613182
SpuMYB100	SapurV1A.0458s0070.1	chr10:12839454-12841837
SpuMYB101	SapurV1A.0093s0250.1	chr10:13549560-13551004
SpuMYB102	SapurV1A.0262s0270.1	chr10:15037775-15041728
SpuMYB103	SapurV1A.1088s0050.1	chr11:2811607-2813060
SpuMYB104	SapurV1A.0495s0050.1	chr11:13887852-13889541
SpuMYB105	SapurV1A.1601s0030.1	chr12:2651084-2653021
SpuMYB106	SapurV1A.0989s0120.1	chr12:3979634-3981486
SpuMYB107	SapurV1A.2885s0020.1	chr12:4018934-4020734
SpuMYB108	SapurV1A.1621s0010.1	chr12:4583037-4584837
SpuMYB109	SapurV1A.0138s0120.1	chr12:5747448-5748842
SpuMYB110	SapurV1A.1404s0020.1	chr12:7364959-7366953
SpuMYB111	SapurV1A.0127s0240.1	chr12:7886697-7888701
SpuMYB112	SapurV1A.0129s0270.1	chr12:12415362-12417236
SpuMYB113	SapurV1A.1253s0080.1	chr12:13080254-13083577
SpuMYB114	SapurV1A.1253s0100.1	chr12:13087749-13090034
SpuMYB115	SapurV1A.0442s0250.1	chr13:69164-71164
SpuMYB116	SapurV1A.0816s0150.1	chr13:4258533-4260043
SpuMYB117	SapurV1A.0309s0270.1	chr13:4315304-4320817
SpuMYB118	SapurV1A.1276s0050.1	chr13:5089183-5091117
SpuMYB119	SapurV1A.1276s0060.1	chr13:5106887-5108795
SpuMYB120	SapurV1A.0876s0040.1	chr13:7962001-7963752
SpuMYB121	SapurV1A.0277s0120.1	chr13:13441355-13443507
SpuMYB122	SapurV1A.0048s0210.1	chr13:17962051-17963382
SpuMYB123	SapurV1A.0048s0170.1	chr13:18003709-18004839
SpuMYB124	SapurV1A.0048s0160.1	chr13:18011476-18013725
SpuMYB125	SapurV1A.2051s0040.1	chr13:18324605-18325735
SpuMYB126	SapurV1A.1934s0020.1	chr14:1177527-1179119
SpuMYB127	SapurV1A.0919s0160.1	chr14:1235840-1237506
SpuMYB128	SapurV1A.0525s0230.1	chr14:2636074-2636823
SpuMYB129	SapurV1A.0490s0170.1	chr14:3887012-3888360
SpuMYB130	SapurV1A.0533s0230.1	chr14:6094345-6098960
SpuMYB131	SapurV1A.0013s0160.1	chr14:7526262-7528584
SpuMYB132	SapurV1A.0321s0070.1	chr14:8349488-8351762
SpuMYB133	SapurV1A.0294s0070.1	chr14:8925440-8926677
SpuMYB134	SapurV1A.0180s0510.1	chr14:9313162-9322681
SpuMYB135	SapurV1A.0074s0390.1	chr15:4347709-4349623
SpuMYB136	SapurV1A.1807s0010.1	chr15:4584108-4586150
SpuMYB137	SapurV1A.0530s0020.1	chr15:14468342-14470133
SpuMYB138	SapurV1A.0161s0110.1	chr15:16257356-16268761
SpuMYB139	SapurV1A.1178s0050.1	chr15:17228920-17230705
SpuMYB140	SapurV1A.1178s0040.1	chr15:17233317-17234499
SpuMYB141	SapurV1A.2163s0040.1	chr15:17281534-17284225
SpuMYB142	SapurV1A.0011s0520.1	chr15:18034953-18036950
SpuMYB143	SapurV1A.0367s0020.1	chr15:21293355-21295099
SpuMYB144	SapurV1A.0456s0310.1	chr15:21501742-21503486
SpuMYB145	SapurV1A.0754s0180.1	chr15:22263625-22266164
SpuMYB146	SapurV1A.0584s0070.1	chr16:7684371-7686120
SpuMYB147	SapurV1A.3589s0010.1	chr16:8668053-8670665
SpuMYB148	SapurV1A.0008s0050.1	chr16:11895770-11900086
SpuMYB149	SapurV1A.0008s0940.1	chr16:12753658-12755076
SpuMYB150	SapurV1A.0008s0950.1	chr16:12759562-12760888
SpuMYB151	SapurV1A.0041s0840.1	chr16:13732355-13734659
SpuMYB152	SapurV1A.0925s0070.1	chr16:14360470-14362669
SpuMYB153	SapurV1A.0571s0200.1	chr16:21301063-21305803
SpuMYB154	SapurV1A.0571s0110.1	chr16:21385963-21389010
SpuMYB155	SapurV1A.0840s0010.1	chr16:27815277-27816668
SpuMYB156	SapurV1A.0078s0260.1	chr17:657819-659509
SpuMYB157	SapurV1A.2390s0020.1	chr17:1299688-1301312
SpuMYB158	SapurV1A.1048s0030.1	chr17:8966038-8967695
SpuMYB159	SapurV1A.0358s0050.1	chr17:9295199-9302229
SpuMYB160	SapurV1A.0849s0010.1	chr17:11569145-11571134
SpuMYB161	SapurV1A.0300s0080.1	chr17:11655396-11657385
SpuMYB162	SapurV1A.0438s0100.1	chr17:12120652-12122556
SpuMYB163	SapurV1A.0438s0010.1	chr17:12255640-12258096
SpuMYB164	SapurV1A.0230s0240.1	chr17:15429490-15439016
SpuMYB165	SapurV1A.0230s0250.1	chr17:15453794-15455113
SpuMYB166	SapurV1A.0230s0260.1	chr17:15484049-15485874
SpuMYB167	SapurV1A.0230s0270.1	chr17:15510972-15513197
SpuMYB168	SapurV1A.0390s0200.1	chr17:15756680-15758295
SpuMYB169	SapurV1A.0390s0060.1	chr17:15864890-15867054
SpuMYB170	SapurV1A.1968s0080.1	chr18:55579-57824
SpuMYB171	SapurV1A.0930s0010.1	chr18:418582-420279
SpuMYB172	SapurV1A.0435s0070.1	chr18:5303218-5304787
SpuMYB173	SapurV1A.0271s0250.1	chr18:10048614-10050348
SpuMYB174	SapurV1A.0034s0330.1	chr18:13723000-13724354
SpuMYB175	SapurV1A.0598s0010.1	chr19:2637738-2639375
SpuMYB176	SapurV1A.0553s0110.1	chr19:2677339-2679267
SpuMYB177	SapurV1A.0553s0100.1	chr19:2697385-2698991
SpuMYB178	SapurV1A.0483s0100.1	chr19:4937991-4940163
SpuMYB179	SapurV1A.0483s0120.1	chr19:4949954-4957695
SpuMYB180	SapurV1A.0391s0300.1	chr19:12013909-12015680
SpuMYB181	SapurV1A.2488s0010.1	Scaffold2488:5745-7246
SpuMYB182	SapurV1A.0339s0020.1	Scaffold0339:13710-14702
SpuMYB183	SapurV1A.4138s0010.1	Scaffold4138:6546-8403
SpuMYB184	SapurV1A.0966s0040.1	Scaffold0966:98335-99896
SpuMYB185	SapurV1A.1746s0010.1	Scaffold1746:2270-4512
SpuMYB186	SapurV1A.4052s0010.1	Scaffold4052:8104-8931
SpuMYB187	SapurV1A.3561s0010.1	Scaffold3561:9876-11400
SpuMYB188	SapurV1A.2094s0030.1	Scaffold2094:19412-20888
SpuMYB189	SapurV1A.3756s0010.1	Scaffold3756:5122-7336
SpuMYB190	SapurV1A.0323s0160.1	Scaffold0323:169693-170594
SpuMYB191	SapurV1A.0537s0200.1	Scaffold0537:109422-114614
SpuMYB192	SapurV1A.0650s0070.1	Scaffold0650:71161-71937
SpuMYB193	SapurV1A.1664s0020.1	Scaffold1664:46062-47499
SpuMYB194	SapurV1A.3733s0010.1	Scaffold3733:1420-3131
SpuMYB195	SapurV1A.1660s0020.1	Scaffold1660:38926-41268
SpuMYB196	SapurV1A.1127s0040.1	Scaffold1127:82100-83749
SpuMYB197	SapurV1A.1416s0010.1	Scaffold1416:9954-12055
SpuMYB198	SapurV1A.1985s0010.1	Scaffold1985:3464-5619
SpuMYB199	SapurV1A.0552s0030.1	Scaffold0552:102014-103887
SpuMYB200	SapurV1A.0417s0140.1	Scaffold0417:115533-116893
SpuMYB201	SapurV1A.1951s0020.1	Scaffold1951:8006-11760
SpuMYB202	SapurV1A.3318s0020.1	Scaffold3318:5580-7217
SpuMYB203	SapurV1A.2191s0020.1	Scaffold2191:22544-23435
SpuMYB204	SapurV1A.1730s0020.1	Scaffold1730:16894-21444
SpuMYB205	SapurV1A.0417s0150.1	Scaffold0417:120895-122005
SpuMYB206	SapurV1A.4146s0010.1	Scaffold4146:1297-2986
SpuMYB207	SapurV1A.0417s0210.1	Scaffold0417:166877-168363
SpuMYB208	SapurV1A.0395s0050.1	Scaffold0395:25518-26730
SpuMYB209	SapurV1A.3474s0020.1	Scaffold3474:11846-14120
SpuMYB210	SapurV1A.1387s0090.1	Scaffold1387:68265-70393
SpuMYB211	SapurV1A.0338s0180.1	Scaffold0338:93177-94328
SpuMYB212	SapurV1A.0538s0150.1	Scaffold0538:169122-170607
SpuMYB213	SapurV1A.3493s0010.1	Scaffold3493:9877-11550
SpuMYB214	SapurV1A.0417s0130.1	Scaffold0417:108265-110196
SpuMYB215	SapurV1A.3377s0010.1	Scaffold3377:7697-9896
SpuMYB216	SapurV1A.0818s0020.1	Scaffold0818:33859-35588
