# Supplementary material for: Genome-Wide Comparative Analysis of R2R3 MYB Gene Family in Populus and Salix and Identification of Male Flower Bud Development-Related Genes
Source: Front Plant Sci. 2021 Sep 14;12:721558. doi: 10.3389/fpls.2021.721558 (PMC8477045; doi:10.3389/fpls.2021.721558)
Supplement: Supplementary Figure 1 — Maximum likelihood phylogenetic tree of poplar and willow R2R3 MYB genes. [file Data_Sheet_1.ZIP › Supplementary/Supplementary Table 3.xlsx]

## Sheet: Sheet1
No.	Gene1	Locus Name	Gene2	Locus Name	Exon–intron organization	Ks	Duplication type
1	PtrMYB006	Potri.001G005100.1	PtrMYB126	Potri.003G219900.1	2-1/2-1	0.2379	P
2	PtrMYB007	Potri.001G036000.1	PtrMYB124	Potri.003G189700.2	3-2/3-2	0.1688	P
3	PtrMYB008	Potri.001G075400.1	PtrMYB127	Potri.003G155700.1	2-1/2-1	0.2862	P
4	PtrMYB009	Potri.001G086700.1	PtrMYB123	Potri.003G144200.1	2-1/2-1	0.2479	P
5	PtrMYB010	Potri.001G099800.1	PtrMYB128	Potri.003G132000.2	3-2/3-2	0.2311	P
6	PtrMYB092	Potri.001G118800.1	PtrMYB125	Potri.003G114100.1	2-1/2-1	0.314	P
7	PtrMYB149	Potri.001G139900.1	PtrMYB130	Potri.003G094200.1	2-1/2-1	0.2312	P
8	PtrMYB011	Potri.001G169600.1	PtrMYB171	Potri.003G064600.1	3-2/3-2	0.3686	P
9	PtrMYB012	Potri.001G224500.2	PtrMYB024	Potri.009G018700.1	3-2/3-2	0.2172	P
10	PtrMYB206	Potri.001G235500.1	PtrMYB023	Potri.009G027300.1	3-2/3-2	0.2647	P
11	PtrMYB001	Potri.001G250000.1	PtrMYB022	Potri.009G044100.1	3-2/3-2	0.2772	P
12	PtrMYB002	Potri.001G258700.1	PtrMYB021	Potri.009G053900.1	2-1/2-1	0.2375	P
13	PtrMYB003	Potri.001G267300.1	PtrMYB020	Potri.009G061500.1	2-1/2-1	0.1938	P
14	PtrMYB176	Potri.001G300200.1	PtrMYB019	Potri.009G096000.1	1-0/1-0	0.3503	P
15	PtrMYB188	Potri.001G336700.1	PtrMYB139	Potri.008G180800.1	3-2/3-2	1.2979	γ
16	PtrMYB207	Potri.001G346600.1	PtrMYB204	Potri.017G071500.1	3-2/3-2	0.326	P
17	PtrMYB219	Potri.001G408700.1	PtrMYB197	Potri.011G125900.1	3-2/3-2	0.4734	P
18	PtrMYB005	Potri.001G470500.1	PtrMYB094	Potri.011G167600.1	3-2/3-2	0.3195	P
19	PtrMYB220	Potri.002G038500.1	PtrMYB190	Potri.005G224100.1	3-2/3-2	0.2631	P
20	PtrMYB189	Potri.002G073500.1	PtrMYB158	Potri.005G186400.1	2-1/2-1	0.1681	P
21	PtrMYB109	Potri.002G096800.1	PtrMYB030	Potri.005G164900.1	3-2/3-2	0.1741	P
22	PtrMYB112	Potri.002G113700.2	PtrMYB184	Potri.007G007900.1	3-2/3-2	2.3743	γ
23	PtrMYB177	Potri.002G122600.1	PtrMYB173	Potri.014G022500.1	1-0/1-0	0.3831	P
24	PtrMYB122	Potri.002G128900.1	PtrMYB105	Potri.014G035100.1	1-0/1-0	0.3664	P
25	PtrMYB208	Potri.002G140900.1	PtrMYB218	Potri.014G054700.1	3-2/3-2	0.2829	P
26	PtrMYB209	Potri.002G157600.1	PtrMYB187	Potri.014G081200.1	3-2/3-2	0.2207	P
27	PtrMYB115	Potri.002G173900.1	PtrMYB201	Potri.014G100800.1	2-1/2-1	0.3437	P
28	PtrMYB121	Potri.002G185900.1	PtrMYB055	Potri.014G111200.1	3-2/3-2	0.2488	P
29	PtrMYB210	Potri.002G191800.2	PtrMYB202	Potri.014G117000.1	3-2/3-2	0.4154	P
30	PtrMYB111	Potri.002G198100.1	PtrMYB056	Potri.014G122700.1	3-2/3-2	0.402	P
31	PtrMYB123	Potri.003G144200.1	PtrMYB153	Potri.003G144300.1	2-1/2-1	0.6008	P
32	PtrMYB017	Potri.004G033100.1	PtrMYB043	Potri.011G041600.1	3-2/3-2	0.357	P
33	PtrMYB018	Potri.004G086300.1	PtrMYB152	Potri.017G130300.1	3-2/3-2	0.2491	P
34	PtrMYB182	Potri.004G088100.1	PtrMYB181	Potri.017G128900.1	3-2/3-2	0.2328	P
35	PtrMYB154	Potri.004G102600.1	PtrMYB091	Potri.017G112300.1	1-0/1-0	0.3999	P
36	PtrMYB014	Potri.004G115600.1	PtrMYB015	Potri.004G118000.1	3-2/3-2	0.0039	Pt-α
37	PtrMYB155	Potri.004G126700.1	PtrMYB081	Potri.017G082500.1	3-2/3-2	0.2266	P
38	PtrMYB093	Potri.004G138000.1	PtrMYB085	Potri.T011400.1	3-2/3-2	0.2414	P
39	PtrMYB221	Potri.004G174400.1	PtrMYB156	Potri.009G134000.1	2-1/2-1	0.4212	P
40	PtrMYB099	Potri.004G215100.2	PtrMYB025	Potri.009G007100.1	3-2/3-2	0.2367	P
41	PtrMYB170	Potri.005G001600.1	PtrMYB216	Potri.013G001000.1	3-2/3-2	0.1895	P
42	PtrMYB026	Potri.005G063200.1	PtrMYB031	Potri.007G106100.1	2-1/2-1	0.2052	P
43	PtrMYB027	Potri.005G074500.1	PtrMYB032	Potri.007G093900.1	3-2/3-2	0.1985	P
44	PtrMYB028	Potri.005G096600.1	PtrMYB192	Potri.007G067600.1	3-2/3-2	0.168	P
45	PtrMYB029	Potri.005G142600.1	PtrMYB033	Potri.007G048900.4	1-0/1-0	0.4507	P
46	PtrMYB135	Potri.006G066400.1	PtrMYB084	Potri.018G127700.1	3-2/3-2	0.2487	P
47	PtrMYB102	Potri.006G123400.1	PtrMYB079	Potri.016G099200.1	3-2/3-2	0.221	P
48	PtrMYB100	Potri.006G170800.1	PtrMYB088	Potri.018G095900.1	3-2/3-2	0.1988	P
49	PtrMYB097	Potri.006G275900.2	PtrMYB101	Potri.018G005300.1	3-2/3-2	0.2948	P
50	PtrMYB161	Potri.007G134500.1	PtrMYB175	Potri.017G017600.1	3-2/3-2	0.2745	P
51	PtrMYB227	Potri.008G062700.1	PtrMYB041	Potri.010G195000.1	2-1/2-1	0.1963	P
52	PtrMYB137	Potri.008G081600.2	PtrMYB040	Potri.010G174500.1	3-2/3-2	0.3086	P
53	PtrMYB136	Potri.008G088000.1	PtrMYB039	Potri.010G167500.2	3-2/3-2	0.235	P
54	PtrMYB186	Potri.008G089200.1	PtrMYB138	Potri.008G089700.1	3-2/3-2	0.0195	T
55	PtrMYB212	Potri.008G101400.1	PtrMYB036	Potri.010G149900.1	3-2/3-2	0.2265	P
56	PtrMYB164	Potri.008G122100.1	PtrMYB034	Potri.010G123000.1	3-2/3-2	0.2157	P
57	PtrMYB194	Potri.008G128500.1	PtrMYB165	Potri.010G114000.1	3-2/3-2	0.3202	P
58	PtrMYB213	Potri.008G148400.2	PtrMYB196	Potri.010G093000.1	12-11/12-11	0.2143	P
59	PtrMYB214	Potri.008G173400.1	PtrMYB195	Potri.010G064000.1	3-2/3-2	0.2607	P
60	PtrMYB046	Potri.011G040200.1	PtrMYB228	Potri.T144800.1	3-2/3-2	0.0016	Pt-α
61	PtrMYB045	Potri.011G040300.1	PtrMYB044	Potri.011G040400.1	3-2/3-2	0.1935	T
62	PtrMYB167	Potri.012G039400.1	PtrMYB090	Potri.015G033600.1	3-2/3-2	0.333	P
63	PtrMYB142	Potri.012G055600.1	PtrMYB066	Potri.015G046200.1	3-2/3-2	0.3234	P
64	PtrMYB198	Potri.012G072500.1	PtrMYB070	Potri.015G067700.1	3-2/3-2	0.2446	P
65	PtrMYB147	Potri.012G082000.1	PtrMYB073	Potri.015G077700.1	3-2/3-2	0.3024	P
66	PtrMYB148	Potri.012G084100.1	PtrMYB074	Potri.015G082700.1	3-2/3-2	0.1878	P
67	PtrMYB199	Potri.012G127700.1	PtrMYB075	Potri.015G129100.1	2-1/2-1	0.3225	P
68	PtrMYB146	Potri.012G140700.1	PtrMYB077	Potri.015G143500.1	3-2/3-2	0.3243	P
69	PtrMYB226	Potri.013G046300.1	PtrMYB232	Potri.019G018400.2	4-3/4-3	0.235	P
70	PtrMYB050	Potri.013G056400.1	PtrMYB051	Potri.013G056500.1	2-1/2-1	0.1238	T
71	PtrMYB052	Potri.013G067000.1	PtrMYB062	Potri.019G040900.1	3-2/3-2	0.2509	P
72	PtrMYB053	Potri.013G067500.1	PtrMYB240	Potri.019G045900.1	3-2/3-2	0.2307	P
73	PtrMYB180	Potri.013G109300.1	PtrMYB168	Potri.019G081500.1	3-2/3-2	0.3256	P
74	PtrMYB047	Potri.013G148600.1	PtrMYB229	Potri.019G118200.1	3-2/3-2	0.2143	P
75	PtrMYB048	Potri.013G149100.1	PtrMYB065	Potri.019G118700.1	3-2/3-2	0.2416	P
76	PtrMYB049	Potri.013G149200.1	PtrMYB063	Potri.019G118900.1	3-2/3-2	0.4212	P
77	PtrMYB071	Potri.015G075600.2	PtrMYB072	Potri.015G075800.4	3-2/3-2	0.2718	T
78	PtrMYB120	Potri.017G125700.1	PtrMYB119	Potri.017G125800.1	3-2/3-2	0.1529	T
79	PtrMYB117	Potri.017G125900.1	PtrMYB113	Potri.017G126000.1	3-2/3-2	0.1618	P
80	PtrMYB087	Potri.018G049200.1	PtrMYB086	Potri.018G049600.1	3-2/3-2	0.0204	Pt-α
81	PtrMYB060	Potri.019G036300.1	PtrMYB061	Potri.019G036400.1	2-1/2-1	0.0142	T
