# Supplementary material for: Genome-Wide Comparative Analysis of R2R3 MYB Gene Family in Populus and Salix and Identification of Male Flower Bud Development-Related Genes
Source: Front Plant Sci. 2021 Sep 14;12:721558. doi: 10.3389/fpls.2021.721558 (PMC8477045; doi:10.3389/fpls.2021.721558)
Supplement: Supplementary Figure 1 — Maximum likelihood phylogenetic tree of poplar and willow R2R3 MYB genes. [file Data_Sheet_1.ZIP › Supplementary/Supplementary Table 4.xlsx]

## Sheet: Sheet1
No.	Gene1	Locus Name	Gene2	Locus Name	Exon–intron organization	Ks	Duplication type
1	SpuMYB001	SapurV1A.0918s0130.1	SpuMYB039	SapurV1A.0081s0400.1	2-1/2-1	0.3683	P
2	SpuMYB002	SapurV1A.0369s0230.1	SpuMYB191	SapurV1A.0537s0200.1	3-2/3-2	0.2332	P
3	SpuMYB003	SapurV1A.0236s0090.1	SpuMYB038	SapurV1A.0122s0490.1	3-2/2-1	0.4204	P
4	SpuMYB004	SapurV1A.0035s0030.1	SpuMYB005	SapurV1A.0035s0040.1	2-1/2-1	0.0014	Sa-α
5	SpuMYB006	SapurV1A.0098s0320.1	SpuMYB035	SapurV1A.0119s0140.1	4-3/3-2	0.3213	P
6	SpuMYB007	SapurV1A.0634s0020.1	SpuMYB034	SapurV1A.0045s0090.1	2-1/2-1	0.4244	P
7	SpuMYB008	SapurV1A.0555s0160.1	SpuMYB032	SapurV1A.0151s0280.1	3-2/2-1	0.438	P
8	SpuMYB009	SapurV1A.1016s0030.1	SpuMYB210	SapurV1A.1387s0090.1	3-2/3-2	0.00319	Sa-α
9	SpuMYB011	SapurV1A.0177s0330.1	SpuMYB012	SapurV1A.0177s0340.1	3-2/3-2	0.0625	T
10	SpuMYB013	SapurV1A.0006s0790.1	SpuMYB057	SapurV1A.0233s0280.1	3-2/3-2	0.455	P
11	SpuMYB014	SapurV1A.0267s0250.1	SpuMYB202	SapurV1A.3318s0020.1	2-1/2-1	0.0021	Sa-α
12	SpuMYB015	SapurV1A.0004s0360.1	SpuMYB067	SapurV1A.0608s0210.1	3-2/3-2	2.15	γ
13	SpuMYB017	SapurV1A.0017s0390.1	SpuMYB128	SapurV1A.0525s0230.1	1-0/1-0	0.4632	P
14	SpuMYB018	SapurV1A.0033s0200.1	SpuMYB129	SapurV1A.0490s0170.1	3-2/3-2	0.3282	P
15	SpuMYB019	SapurV1A.0024s0060.1	SpuMYB130	SapurV1A.0533s0230.1	3-2/3-2	0.3372	P
16	SpuMYB020	SapurV1A.0003s0900.1	SpuMYB131	SapurV1A.0013s0160.1	2-1/2-1	0.673	P
17	SpuMYB021	SapurV1A.1077s0040.1	SpuMYB132	SapurV1A.0321s0070.1	3-2/3-2	0.4747	P
18	SpuMYB022	SapurV1A.0158s0390.1	SpuMYB134	SapurV1A.0180s0510.1	4-3/4-3	0.5802	P
19	SpuMYB023	SapurV1A.0014s0140.1	SpuMYB133	SapurV1A.0294s0070.1	3-2/4-3	0.5165	P
20	SpuMYB024	SapurV1A.0014s1240.1	SpuMYB025	SapurV1A.2567s0040.1	3-2/3-2	0.0003	T
21	SpuMYB025	SapurV1A.2567s0040.1	SpuMYB026	SapurV1A.1897s0070.1	3-2/3-2	0.0469	T
22	SpuMYB027	SapurV1A.0136s0070.1	SpuMYB085	SapurV1A.0206s0260.1	3-2/3-2	1.4398	γ
23	SpuMYB029	SapurV1A.1869s0040.1	SpuMYB212	SapurV1A.0538s0150.1	3-2/3-2	0.0042	Sa-α
24	SpuMYB030	SapurV1A.1360s0110.1	SpuMYB031	SapurV1A.1087s0090.1	3-2/3-2	0.0079	T
25	SpuMYB033	SapurV1A.0063s0570.1	SpuMYB077	SapurV1A.0801s0120.1	3-2/3-2	0.5358	P
26	SpuMYB036	SapurV1A.0059s0150.1	SpuMYB037	SapurV1A.0059s0160.1	2-1/2-1	0.637	P
27	SpuMYB042	SapurV1A.0591s0010.1	SpuMYB196	SapurV1A.1127s0040.1	3-2/3-2	0.0049	Sa-α
28	SpuMYB043	SapurV1A.1318s0060.1	SpuMYB044	SapurV1A.0102s0470.1	3-2/3-2	0.0097	T
29	SpuMYB046	SapurV1A.0302s0210.1	SpuMYB189	SapurV1A.3756s0010.1	3-2/3-2	0.000345	Sa-α
30	SpuMYB047	SapurV1A.1188s0040.1	SpuMYB087	SapurV1A.0049s0100.1	3-2/3-2	0.4648	P
31	SpuMYB048	SapurV1A.0916s0130.1	SpuMYB049	SapurV1A.1092s0010.1	3-2/3-2	0.043	T
32	SpuMYB050	SapurV1A.0403s0220.1	SpuMYB070	SapurV1A.0039s0080.1	3-2/3-2	0.0044	Sa-α
33	SpuMYB051	SapurV1A.0085s0540.1	SpuMYB069	SapurV1A.0284s0110.1	3-2/3-2	0.5685	P
34	SpuMYB053	SapurV1A.0396s0170.1	SpuMYB141	SapurV1A.2163s0040.1	3-2/4-3	1.0546	γ
35	SpuMYB054	SapurV1A.1009s0010.1	SpuMYB184	SapurV1A.0966s0040.1	3-2/3-2	0.0037	Sa-α
36	SpuMYB055	SapurV1A.2350s0020.1	SpuMYB056	SapurV1A.0261s0130.1	2-1/2-1	0.0044	Sa-α
37	SpuMYB058	SapurV1A.0197s0090.1	SpuMYB203	SapurV1A.2191s0020.1	3-2/3-2	0.0025	Sa-α
38	SpuMYB059	SapurV1A.0001s1780.1	SpuMYB140	SapurV1A.1178s0040.1	1-0/4-3	2.9715	γ
39	SpuMYB061	SapurV1A.0589s0050.1	SpuMYB146	SapurV1A.0584s0070.1	3-2/3-2	0.3911	P
40	SpuMYB062	SapurV1A.0710s0030.1	SpuMYB172	SapurV1A.0435s0070.1	3-2/3-2	0.4465	P
41	SpuMYB065	SapurV1A.0890s0050.1	SpuMYB215	SapurV1A.3377s0010.1	3-2/3-2	0.0046	Sa-α
42	SpuMYB068	SapurV1A.0597s0060.1	SpuMYB182	SapurV1A.0339s0020.1	2-1/1-0	0.5358	P
43	SpuMYB072	SapurV1A.2371s0030.1	SpuMYB073	SapurV1A.0118s0380.1	3-2/3-2	0.0045	Sa-α
44	SpuMYB074	SapurV1A.0709s0060.1	SpuMYB102	SapurV1A.0262s0270.1	2-1/3-2	0.2868	P
45	SpuMYB075	SapurV1A.0149s0490.1	SpuMYB101	SapurV1A.0093s0250.1	3-2/3-2	0.0049	Sa-α
46	SpuMYB076	SapurV1A.0149s0020.1	SpuMYB100	SapurV1A.0458s0070.1	3-2/3-2	0.3621	P
47	SpuMYB078	SapurV1A.6591s0010.1	SpuMYB079	SapurV1A.0114s0410.1	3-2/3-2	0.4309	T
48	SpuMYB080	SapurV1A.0079s0020.1	SpuMYB156	SapurV1A.0078s0260.1	3-2/3-2	0.4286	P
49	SpuMYB081	SapurV1A.0163s0150.1	SpuMYB097	SapurV1A.0120s0010.1	3-2/3-2	0.5022	P
50	SpuMYB082	SapurV1A.0200s0020.1	SpuMYB096	SapurV1A.0062s0030.1	12-11/12-11	0.2548	P
51	SpuMYB084	SapurV1A.0021s0310.1	SpuMYB095	SapurV1A.0096s0360.1	3-2/4-3	0.499	P
52	SpuMYB086	SapurV1A.0489s0220.1	SpuMYB088	SapurV1A.0040s0010.1	3-2/3-2	0.0002	Sa-α
53	SpuMYB089	SapurV1A.0772s0150.1	SpuMYB151	SapurV1A.0041s0840.1	4-3/3-2	0.3922	P
54	SpuMYB090	SapurV1A.0534s0230.1	SpuMYB152	SapurV1A.0925s0070.1	2-1/2-1	0.3988	P
55	SpuMYB093	SapurV1A.0923s0040.1	SpuMYB188	SapurV1A.2094s0030.1	2-1/2-1	0.4797	P
56	SpuMYB103	SapurV1A.1088s0050.1	SpuMYB187	SapurV1A.3561s0010.1	3-2/3-2	0.0045	Sa-α
57	SpuMYB104	SapurV1A.0495s0050.1	SpuMYB206	SapurV1A.4146s0010.1	3-2/3-2	0.0043	Sa-α
58	SpuMYB105	SapurV1A.1601s0030.1	SpuMYB135	SapurV1A.0074s0390.1	3-2/3-2	0.511	P
59	SpuMYB106	SapurV1A.0989s0120.1	SpuMYB107	SapurV1A.2885s0020.1	3-2/3-2	0.0021	T
60	SpuMYB107	SapurV1A.2885s0020.1	SpuMYB108	SapurV1A.1621s0010.1	3-2/3-2	0.0007	T
61	SpuMYB109	SapurV1A.0138s0120.1	SpuMYB138	SapurV1A.0161s0110.1	3-2/3-2	0.3965	P
62	SpuMYB110	SapurV1A.1404s0020.1	SpuMYB139	SapurV1A.1178s0050.1	3-2/3-2	0.6811	P
63	SpuMYB111	SapurV1A.0127s0240.1	SpuMYB142	SapurV1A.0011s0520.1	3-2/3-2	0.2687	P
64	SpuMYB114	SapurV1A.1253s0100.1	SpuMYB145	SapurV1A.0754s0180.1	3-2/3-2	0.3791	P
65	SpuMYB118	SapurV1A.1276s0050.1	SpuMYB119	SapurV1A.1276s0060.1	2-1/2-1	0.2471	T
66	SpuMYB121	SapurV1A.0277s0120.1	SpuMYB180	SapurV1A.0391s0300.1	3-2/3-2	0.0047	Sa-α
67	SpuMYB122	SapurV1A.0048s0210.1	SpuMYB207	SapurV1A.0417s0210.1	3-2/3-2	0.3937	P
68	SpuMYB123	SapurV1A.0048s0170.1	SpuMYB125	SapurV1A.2051s0040.1	3-2/3-2	0.0034	Sa-α
69	SpuMYB124	SapurV1A.0048s0160.1	SpuMYB214	SapurV1A.0417s0130.1	3-2/3-2	0.4897	P
70	SpuMYB126	SapurV1A.1934s0020.1	SpuMYB127	SapurV1A.0919s0160.1	1-0/1-0	0.2758	T
71	SpuMYB132	SapurV1A.0321s0070.1	SpuMYB209	SapurV1A.3474s0020.1	3-2/3-2	0.0034	Sa-α
72	SpuMYB143	SapurV1A.0367s0020.1	SpuMYB144	SapurV1A.0456s0310.1	2-1/2-1	0.005	Sa-α
73	SpuMYB148	SapurV1A.0008s0050.1	SpuMYB201	SapurV1A.1951s0020.1	3-2/3-2	0.299	P
74	SpuMYB149	SapurV1A.0008s0940.1	SpuMYB150	SapurV1A.0008s0950.1	3-2/4-3	0.0195	T
75	SpuMYB153	SapurV1A.0571s0200.1	SpuMYB159	SapurV1A.0358s0050.1	3-2/3-2	0.4643	P
76	SpuMYB160	SapurV1A.0849s0010.1	SpuMYB161	SapurV1A.0300s0080.1	3-2/3-2	0.0028	T
77	SpuMYB164	SapurV1A.0230s0240.1	SpuMYB165	SapurV1A.0230s0250.1	3-2/3-2	0.0805	T
78	SpuMYB166	SapurV1A.0230s0260.1	SpuMYB167	SapurV1A.0230s0270.1	4-3/3-2	0.0966	T
79	SpuMYB168	SapurV1A.0390s0200.1	SpuMYB204	SapurV1A.1730s0020.1	3-2/4-3	0.0063	P
80	SpuMYB170	SapurV1A.1968s0080.1	SpuMYB171	SapurV1A.0930s0010.1	3-2/3-2	0.0031	T
81	SpuMYB173	SapurV1A.0271s0250.1	SpuMYB216	SapurV1A.0818s0020.1	3-2/3-2	0.3077	P
82	SpuMYB175	SapurV1A.0598s0010.1	SpuMYB176	SapurV1A.0553s0110.1	2-1/2-1	0.0823	T
83	SpuMYB176	SapurV1A.0553s0110.1	SpuMYB177	SapurV1A.0553s0100.1	2-1/2-1	0.0044	T
84	SpuMYB178	SapurV1A.0483s0100.1	SpuMYB185	SapurV1A.1746s0010.1	3-2/3-2	0.0039	Sa-α
85	SpuMYB193	SapurV1A.1664s0020.1	SpuMYB194	SapurV1A.3733s0010.1	3-2/3-2	0.0041	Sa-α
86	SpuMYB195	SapurV1A.1660s0020.1	SpuMYB197	SapurV1A.1416s0010.1	3-2/3-2	0.0017	Sa-α
87	SpuMYB208	SapurV1A.0395s0050.1	SpuMYB211	SapurV1A.0338s0180.1	3-2/3-2	0.4231	P
