# Supplementary material for: Genome-Wide Comparative Analysis of R2R3 MYB Gene Family in Populus and Salix and Identification of Male Flower Bud Development-Related Genes
Source: Front Plant Sci. 2021 Sep 14;12:721558. doi: 10.3389/fpls.2021.721558 (PMC8477045; doi:10.3389/fpls.2021.721558)
Supplement: Supplementary Figure 1 — Maximum likelihood phylogenetic tree of poplar and willow R2R3 MYB genes. [file Data_Sheet_1.ZIP › Supplementary/Supplementary Table 5.xlsx]

## Sheet: Sheet1
Orthogroup	Salix	Populus
OG0000000	SpuMYB089	PtrMYB022
OG0000000	SpuMYB151	PtrMYB001
OG0000000	SpuMYB154	PtrMYB004
OG0000000	SpuMYB053	PtrMYB151
OG0000000	SpuMYB141	PtrMYB147, PtrMYB073
OG0000000	SpuMYB017	PtrMYB122
OG0000000	SpuMYB128	PtrMYB105
OG0000000	SpuMYB102	PtrMYB041
OG0000000	SpuMYB074	PtrMYB227
OG0000000	SpuMYB192	PtrMYB140
OG0000000	SpuMYB068	PtrMYB033
OG0000000	SpuMYB182	PtrMYB029
OG0000000	SpuMYB092	PtrMYB176, PtrMYB019
OG0000000	SpuMYB016	PtrMYB177
OG0000000	SpuMYB126, SpuMYB127	PtrMYB173
OG0000001	SpuMYB190	PtrMYB098, PtrMYB085, PtrMYB014, PtrMYB015
OG0000001	SpuMYB084, SpuMYB095	PtrMYB214, PtrMYB195
OG0000001	SpuMYB153	PtrMYB207
OG0000001	SpuMYB159	PtrMYB204
OG0000001	SpuMYB080	PtrMYB164
OG0000001	SpuMYB156	PtrMYB034
OG0000001	SpuMYB137	PtrMYB066
OG0000001	SpuMYB108, SpuMYB107, SpuMYB106	PtrMYB142
OG0000001	SpuMYB023	PtrMYB210
OG0000001	SpuMYB133	PtrMYB202
OG0000001	SpuMYB078, SpuMYB079	PtrMYB212
OG0000001	SpuMYB099	PtrMYB036
OG0000002	SpuMYB036	PtrMYB123
OG0000002	SpuMYB004, SpuMYB005	PtrMYB009
OG0000002	SpuMYB037	PtrMYB153
OG0000002	SpuMYB131	PtrMYB201
OG0000002	SpuMYB020	PtrMYB115
OG0000002	SpuMYB177, SpuMYB176, SpuMYB175	PtrMYB060, PtrMYB061
OG0000002	SpuMYB118	PtrMYB050
OG0000002	SpuMYB119	PtrMYB051
OG0000002	SpuMYB039	PtrMYB126
OG0000002	SpuMYB001	PtrMYB006
OG0000002	SpuMYB064	PtrMYB087, PtrMYB086, PtrMYB134
OG0000002	SpuMYB063	PtrMYB183
OG0000003	SpuMYB162	PtrMYB082
OG0000003	SpuMYB076	PtrMYB136
OG0000003	SpuMYB100	PtrMYB039
OG0000003	SpuMYB195, SpuMYB197	PtrMYB052
OG0000003	SpuMYB193, SpuMYB194	PtrMYB062
OG0000003	SpuMYB055, SpuMYB056	PtrMYB158
OG0000003	SpuMYB202, SpuMYB014	PtrMYB189
OG0000003	SpuMYB071	PtrMYB031
OG0000003	SpuMYB049, SpuMYB048	PtrMYB026
OG0000003	SpuMYB135	PtrMYB090
OG0000003	SpuMYB105	PtrMYB167
OG0000003	SpuMYB073, SpuMYB072	PtrMYB161
OG0000003	SpuMYB157	PtrMYB175
OG0000004	SpuMYB052	PtrMYB150
OG0000004	SpuMYB188	PtrMYB221
OG0000004	SpuMYB093	PtrMYB156
OG0000004	SpuMYB196, SpuMYB042	PtrMYB093, PtrMYB057
OG0000004	SpuMYB180	PtrMYB168
OG0000004	SpuMYB198, SpuMYB121	PtrMYB180
OG0000004	SpuMYB136	PtrMYB203
OG0000004	SpuMYB168	PtrMYB181
OG0000004	SpuMYB045	PtrMYB182
OG0000004	SpuMYB081	PtrMYB194
OG0000004	SpuMYB097	PtrMYB165
OG0000005	SpuMYB113	PtrMYB077, PtrMYB146
OG0000005	SpuMYB019	PtrMYB209
OG0000005	SpuMYB130	PtrMYB187
OG0000005	SpuMYB033	PtrMYB038
OG0000005	SpuMYB077	PtrMYB186, PtrMYB138
OG0000005	SpuMYB189, SpuMYB046, SpuMYB163	PtrMYB083
OG0000006	SpuMYB083	PtrMYB185
OG0000006	SpuMYB013	PtrMYB220
OG0000006	SpuMYB057	PtrMYB190
OG0000006	SpuMYB051	PtrMYB028
OG0000006	SpuMYB069	PtrMYB192
OG0000006	SpuMYB178, SpuMYB185	PtrMYB058
OG0000007	SpuMYB142	PtrMYB074
OG0000007	SpuMYB111	PtrMYB148
OG0000007	SpuMYB021	PtrMYB121
OG0000007	SpuMYB209, SpuMYB132	PtrMYB055
OG0000007	SpuMYB210, SpuMYB009	PtrMYB170
OG0000007	SpuMYB115	PtrMYB216
OG0000007	SpuMYB094	PtrMYB042
OG0000008	SpuMYB008	PtrMYB149
OG0000008	SpuMYB032	PtrMYB130
OG0000008	SpuMYB181, SpuMYB050	PtrMYB027
OG0000008	SpuMYB070	PtrMYB032
OG0000008	SpuMYB054, SpuMYB184	PtrMYB109, PtrMYB030
OG0000009	SpuMYB015	PtrMYB112
OG0000009	SpuMYB067	PtrMYB184
OG0000009	SpuMYB216	PtrMYB100
OG0000009	SpuMYB173	PtrMYB088
OG0000009	SpuMYB061	PtrMYB102
OG0000009	SpuMYB146	PtrMYB079
OG0000009	SpuMYB087	PtrMYB025
OG0000009	SpuMYB047	PtrMYB099
OG0000010	SpuMYB169	PtrMYB152
OG0000010	SpuMYB044, SpuMYB043	PtrMYB018
OG0000010	SpuMYB112	PtrMYB199
OG0000010	SpuMYB144, SpuMYB143	PtrMYB075
OG0000010	SpuMYB007	PtrMYB092
OG0000010	SpuMYB034	PtrMYB125
OG0000010	SpuMYB085	PtrMYB139
OG0000010	SpuMYB027	PtrMYB188
OG0000011	SpuMYB201	PtrMYB024
OG0000011	SpuMYB148	PtrMYB012
OG0000011	SpuMYB191	PtrMYB124
OG0000011	SpuMYB002	PtrMYB007
OG0000011	SpuMYB024, SpuMYB025, SpuMYB026	PtrMYB110
OG0000012	SpuMYB120	PtrMYB240, PtrMYB053
OG0000012	SpuMYB161, SpuMYB160	PtrMYB081
OG0000012	SpuMYB199	PtrMYB155
OG0000013	SpuMYB122	PtrMYB047
OG0000013	SpuMYB207	PtrMYB229
OG0000013	SpuMYB187, SpuMYB103	PtrMYB043
OG0000013	SpuMYB041	PtrMYB017
OG0000013	SpuMYB155	PtrMYB219
OG0000013	SpuMYB104, SpuMYB206	PtrMYB197
OG0000014	SpuMYB208	PtrMYB005
OG0000014	SpuMYB211	PtrMYB094
OG0000014	SpuMYB138	PtrMYB070
OG0000014	SpuMYB109	PtrMYB198
OG0000014	SpuMYB158	PtrMYB080
OG0000015	SpuMYB164, SpuMYB165	PtrMYB118
OG0000015	SpuMYB166, SpuMYB167	PtrMYB117, PtrMYB113, PtrMYB120, PtrMYB119
OG0000016	SpuMYB098	PtrMYB035
OG0000016	SpuMYB134	PtrMYB056
OG0000016	SpuMYB022	PtrMYB111
OG0000017	SpuMYB091	PtrMYB003, PtrMYB020
OG0000017	SpuMYB090	PtrMYB021
OG0000017	SpuMYB152	PtrMYB002
OG0000018	SpuMYB110	PtrMYB143
OG0000018	SpuMYB139	PtrMYB072, PtrMYB071
OG0000019	SpuMYB172, SpuMYB062	PtrMYB159
OG0000019	SpuMYB028	PtrMYB171
OG0000019	SpuMYB186, SpuMYB011, SpuMYB012	PtrMYB011
OG0000019	SpuMYB031, SpuMYB030	PtrMYB129
OG0000020	SpuMYB038	PtrMYB127
OG0000020	SpuMYB003	PtrMYB008
OG0000020	SpuMYB101	PtrMYB040
OG0000020	SpuMYB183, SpuMYB075	PtrMYB137
OG0000021	SpuMYB145, SpuMYB114	PtrMYB145
OG0000022	SpuMYB088, SpuMYB086	PtrMYB023
OG0000022	SpuMYB149, SpuMYB150	PtrMYB206
OG0000023	SpuMYB140	PtrMYB154, PtrMYB091
OG0000023	SpuMYB059	PtrMYB224
OG0000024	SpuMYB129	PtrMYB218
OG0000024	SpuMYB018	PtrMYB208
OG0000025	SpuMYB082	PtrMYB213
OG0000025	SpuMYB096	PtrMYB196
OG0000026	SpuMYB006	PtrMYB010
OG0000026	SpuMYB035	PtrMYB128
OG0000027	SpuMYB212, SpuMYB029, SpuMYB010	PtrMYB108
OG0000029	SpuMYB174	PtrMYB084
OG0000029	SpuMYB203, SpuMYB058	PtrMYB135
OG0000030	SpuMYB215, SpuMYB065	PtrMYB133
OG0000031	SpuMYB179	PtrMYB232
OG0000031	SpuMYB117	PtrMYB226
OG0000032	SpuMYB205	PtrMYB065
OG0000032	SpuMYB125, SpuMYB123	PtrMYB048
OG0000032	SpuMYB200	PtrMYB064
OG0000033	SpuMYB060	PtrMYB103
OG0000037	SpuMYB040	PtrMYB016, PtrMYB044, PtrMYB046, PtrMYB228, PtrMYB045
OG0000038	SpuMYB124	PtrMYB049
OG0000038	SpuMYB214	PtrMYB063
OG0000042	SpuMYB171, SpuMYB213, SpuMYB170	PtrMYB101
OG0000053	SpuMYB066	PtrMYB097
