# Supplementary material for: Genome-Wide Comparative Analysis of R2R3 MYB Gene Family in Populus and Salix and Identification of Male Flower Bud Development-Related Genes
Source: Front Plant Sci. 2021 Sep 14;12:721558. doi: 10.3389/fpls.2021.721558 (PMC8477045; doi:10.3389/fpls.2021.721558)
Supplement: Supplementary Figure 1 — Maximum likelihood phylogenetic tree of poplar and willow R2R3 MYB genes. [file Data_Sheet_1.ZIP › Supplementary/Supplementary Table 6.xlsx]

## Sheet: Sheet1
PtrMYB007	CAAT-box	CAAT	122	4	-	Nicotiana glutinosa
PtrMYB007	CAAT-box	CAAAT	224	5	-	Pisum sativum	common cis-acting element in promoter and enhancer regions
PtrMYB007	CAAT-box	CAAAT	287	5	-	Pisum sativum	common cis-acting element in promoter and enhancer regions
PtrMYB007	CAAT-box	CCAAT	301	5	+	Arabidopsis thaliana	common cis-acting element in promoter and enhancer regions
PtrMYB007	CAAT-box	CAAT	302	4	+	Nicotiana glutinosa
PtrMYB007	CAAT-box	CAAAT	411	5	+	Pisum sativum	common cis-acting element in promoter and enhancer regions
PtrMYB007	CAAT-box	CCAAT	447	5	-	Arabidopsis thaliana	common cis-acting element in promoter and enhancer regions
PtrMYB007	CAAT-box	CAAT	480	4	+	Nicotiana glutinosa
PtrMYB007	CAAT-box	CAAAT	507	5	-	Pisum sativum	common cis-acting element in promoter and enhancer regions
PtrMYB007	CAAT-box	CAAAT	524	5	+	Pisum sativum	common cis-acting element in promoter and enhancer regions
PtrMYB007	CAAT-box	AGCTCAATTTCA	683	12	+	Daucus carota	common cis-acting element in promoter and enhancer regions
PtrMYB007	CAAT-box	CAAT	687	4	+	Nicotiana glutinosa
PtrMYB007	CAAT-box	CAAAT	709	5	+	Pisum sativum	common cis-acting element in promoter and enhancer regions
PtrMYB007	CAAT-box	CCAAT	790	5	+	Arabidopsis thaliana	common cis-acting element in promoter and enhancer regions
PtrMYB007	CAAT-box	CAAT	791	4	+	Nicotiana glutinosa
PtrMYB007	CAAT-box	CAAT	805	4	+	Nicotiana glutinosa
PtrMYB007	CAAT-box	CAAT	807	4	-	Nicotiana glutinosa
PtrMYB007	CAAT-box	CAAAT	837	5	-	Pisum sativum	common cis-acting element in promoter and enhancer regions
PtrMYB007	CAAT-box	CAAAT	936	5	+	Pisum sativum	common cis-acting element in promoter and enhancer regions
PtrMYB007	CAAT-box	CAAT	979	4	+	Nicotiana glutinosa
PtrMYB007	CAAT-box	CAAAT	988	5	-	Pisum sativum	common cis-acting element in promoter and enhancer regions
PtrMYB007	CAAT-box	CCAAT	1016	5	+	Arabidopsis thaliana	common cis-acting element in promoter and enhancer regions
PtrMYB007	CAAT-box	CAAT	1017	4	+	Nicotiana glutinosa
PtrMYB007	CAAT-box	CAAAT	1019	5	-	Pisum sativum	common cis-acting element in promoter and enhancer regions
PtrMYB007	CAAT-box	CAAT	1045	4	+	Nicotiana glutinosa
PtrMYB007	CAAT-box	CAAAT	1047	5	-	Pisum sativum	common cis-acting element in promoter and enhancer regions
PtrMYB007	CAAT-box	CCAAT	1075	5	-	Arabidopsis thaliana	common cis-acting element in promoter and enhancer regions
PtrMYB007	CAAT-box	CAAT	1089	4	-	Nicotiana glutinosa
PtrMYB007	CAAT-box	CAAT	1095	4	+	Nicotiana glutinosa
PtrMYB007	CAAT-box	CAAT	1142	4	+	Nicotiana glutinosa
PtrMYB007	CAAT-box	CCAAT	1206	5	+	Arabidopsis thaliana	common cis-acting element in promoter and enhancer regions
PtrMYB007	CAAT-box	CAAT	1207	4	+	Nicotiana glutinosa
PtrMYB007	CAAT-box	CAAT	1339	4	+	Nicotiana glutinosa
PtrMYB007	CAAT-box	CAAT	1355	4	-	Nicotiana glutinosa
PtrMYB007	CAAT-box	CAAT	1407	4	+	Nicotiana glutinosa
PtrMYB007	CAAT-box	CAAT	1436	4	-	Nicotiana glutinosa
PtrMYB007	CAAT-box	CAAT	1452	4	-	Nicotiana glutinosa
PtrMYB007	CAAT-box	CAAAT	1459	5	+	Pisum sativum	common cis-acting element in promoter and enhancer regions
PtrMYB007	CAAT-box	CAAT	1466	4	+	Nicotiana glutinosa
PtrMYB007	CAAT-box	CAAT	1694	4	-	Nicotiana glutinosa
PtrMYB007	CAAT-box	CCCAATTT	1699	8	+	Arabidopsis thaliana	common cis-acting element in promoter and enhancer regions
PtrMYB007	CAAT-box	CCAAT	1700	5	+	Arabidopsis thaliana	common cis-acting element in promoter and enhancer regions
PtrMYB007	CAAT-box	CAAT	1701	4	+	Nicotiana glutinosa
PtrMYB007	CAAT-box	CAAAT	1703	5	-	Pisum sativum	common cis-acting element in promoter and enhancer regions
PtrMYB007	CAAT-box	CAAT	1719	4	+	Nicotiana glutinosa
PtrMYB007	CAAT-box	CAAT	1949	4	-	Nicotiana glutinosa
PtrMYB007	GCN4_motif	TGAGTCA	1216	7	-	Oryza sativa	cis-regulatory element involved in endosperm expression
PtrMYB007	Unnamed__14	TCCACGTAGA	618	9	-	Zea mays
PtrMYB007	TCA-element	CCATCTTTTT	753	9	+	Nicotiana tabacum	cis-acting element involved in salicylic acid responsiveness
PtrMYB007	MBSI	aaaAaaC(G/C)GTTA	57	10.5	+	Petunia hybrida	MYB binding site involved in flavonoid biosynthetic genes regulation
PtrMYB007	WRE3	CCACCT	621	6	-	Pisum sativum
PtrMYB007	WRE3	CCACCT	1838	6	-	Pisum sativum
PtrMYB007	TATA-box	TATATA	1	6	+	Arabidopsis thaliana	core promoter element around -30 of transcription start
PtrMYB007	TATA-box	ATATAT	2	6	+	Brassica napus	core promoter element around -30 of transcription start
PtrMYB007	TATA-box	TATATA	3	6	+	Arabidopsis thaliana	core promoter element around -30 of transcription start
PtrMYB007	TATA-box	ATATAT	4	6	+	Brassica napus	core promoter element around -30 of transcription start
PtrMYB007	TATA-box	TATATA	5	6	+	Arabidopsis thaliana	core promoter element around -30 of transcription start
PtrMYB007	TATA-box	ATATAT	6	6	+	Brassica napus	core promoter element around -30 of transcription start
PtrMYB007	TATA-box	TATATA	7	6	+	Arabidopsis thaliana	core promoter element around -30 of transcription start
PtrMYB007	TATA-box	ATATAT	8	6	+	Brassica napus	core promoter element around -30 of transcription start
PtrMYB007	TATA-box	TATATA	9	6	+	Arabidopsis thaliana	core promoter element around -30 of transcription start
PtrMYB007	TATA-box	ATATAT	10	6	+	Brassica napus	core promoter element around -30 of transcription start
PtrMYB007	TATA-box	TATATA	11	6	+	Arabidopsis thaliana	core promoter element around -30 of transcription start
PtrMYB007	TATA-box	ATATAT	12	6	+	Brassica napus	core promoter element around -30 of transcription start
PtrMYB007	TATA-box	TATATA	13	6	+	Arabidopsis thaliana	core promoter element around -30 of transcription start
PtrMYB007	TATA-box	ATATAT	14	6	+	Brassica napus	core promoter element around -30 of transcription start
PtrMYB007	TATA-box	TATATA	15	6	+	Arabidopsis thaliana	core promoter element around -30 of transcription start
PtrMYB007	TATA-box	ATATAT	16	6	+	Brassica napus	core promoter element around -30 of transcription start
PtrMYB007	TATA-box	TATATA	17	6	+	Arabidopsis thaliana	core promoter element around -30 of transcription start
PtrMYB007	TATA-box	ATATAT	18	6	+	Brassica napus	core promoter element around -30 of transcription start
PtrMYB007	TATA-box	TATATA	19	6	+	Arabidopsis thaliana	core promoter element around -30 of transcription start
PtrMYB007	TATA-box	ATATAT	20	6	+	Brassica napus	core promoter element around -30 of transcription start
PtrMYB007	TATA-box	TATATA	21	6	+	Arabidopsis thaliana	core promoter element around -30 of transcription start
PtrMYB007	TATA-box	ATATAT	22	6	+	Brassica napus	core promoter element around -30 of transcription start
PtrMYB007	TATA-box	TATATA	23	6	+	Arabidopsis thaliana	core promoter element around -30 of transcription start
PtrMYB007	TATA-box	ATATAT	24	6	+	Brassica napus	core promoter element around -30 of transcription start
PtrMYB007	TATA-box	TATATA	25	6	+	Arabidopsis thaliana	core promoter element around -30 of transcription start
PtrMYB007	TATA-box	ATATAT	26	6	+	Brassica napus	core promoter element around -30 of transcription start
PtrMYB007	TATA-box	TATATA	27	6	+	Arabidopsis thaliana	core promoter element around -30 of transcription start
PtrMYB007	TATA-box	ATATAT	28	6	+	Brassica napus	core promoter element around -30 of transcription start
PtrMYB007	TATA-box	TATA	29	4	+	Arabidopsis thaliana	core promoter element around -30 of transcription start
PtrMYB007	TATA-box	ATATAT	157	6	+	Brassica napus	core promoter element around -30 of transcription start
PtrMYB007	TATA-box	TATA	158	4	+	Arabidopsis thaliana	core promoter element around -30 of transcription start
PtrMYB007	TATA-box	ATATAT	168	6	+	Brassica napus	core promoter element around -30 of transcription start
PtrMYB007	TATA-box	TATA	169	4	+	Arabidopsis thaliana	core promoter element around -30 of transcription start
PtrMYB007	TATA-box	TATAA	180	5	-	Arabidopsis thaliana	core promoter element around -30 of transcription start
PtrMYB007	TATA-box	TATA	181	4	+	Arabidopsis thaliana	core promoter element around -30 of transcription start
PtrMYB007	TATA-box	TATA	247	4	+	Arabidopsis thaliana	core promoter element around -30 of transcription start
PtrMYB007	TATA-box	TATAAAA	259	7	-	Pisum sativum	core promoter element around -30 of transcription start
PtrMYB007	TATA-box	TATAAA	260	6	-	Helianthus annuus	core promoter element around -30 of transcription start
PtrMYB007	TATA-box	TATAA	261	5	-	Arabidopsis thaliana	core promoter element around -30 of transcription start
PtrMYB007	TATA-box	TATA	262	4	+	Arabidopsis thaliana	core promoter element around -30 of transcription start
PtrMYB007	TATA-box	TATTTAAA	325	8	-	Arabidopsis thaliana	core promoter element around -30 of transcription start
PtrMYB007	TATA-box	TACAAAA	331	7	+	Oryza sativa	core promoter element around -30 of transcription start
PtrMYB007	TATA-box	TATTTAAA	428	8	+	Arabidopsis thaliana	core promoter element around -30 of transcription start
PtrMYB007	TATA-box	TACAAAA	492	7	+	Oryza sativa	core promoter element around -30 of transcription start
PtrMYB007	TATA-box	TATATA	500	6	+	Arabidopsis thaliana	core promoter element around -30 of transcription start
PtrMYB007	TATA-box	ATATAT	501	6	+	Brassica napus	core promoter element around -30 of transcription start
PtrMYB007	TATA-box	TATATA	502	6	+	Arabidopsis thaliana	core promoter element around -30 of transcription start
PtrMYB007	TATA-box	ATATAT	503	6	+	Brassica napus	core promoter element around -30 of transcription start
PtrMYB007	TATA-box	TATA	504	4	+	Arabidopsis thaliana	core promoter element around -30 of transcription start
PtrMYB007	TATA-box	TACATAAA	528	8	+	Oryza sativa	core promoter element around -30 of transcription start
PtrMYB007	TATA-box	TATACA	1070	6	-	Helianthus annuus	core promoter element around -30 of transcription start
PtrMYB007	TATA-box	TATA	1072	4	-	Arabidopsis thaliana	core promoter element around -30 of transcription start
PtrMYB007	TATA-box	TATA	1376	4	-	Arabidopsis thaliana	core promoter element around -30 of transcription start
PtrMYB007	TATA-box	TACAAAA	1427	7	-	Oryza sativa	core promoter element around -30 of transcription start
PtrMYB007	TATA-box	TATAAAA	1489	7	-	Pisum sativum	core promoter element around -30 of transcription start
PtrMYB007	TATA-box	TATAAA	1490	6	-	Helianthus annuus	core promoter element around -30 of transcription start
PtrMYB007	TATA-box	TATAA	1491	5	-	Arabidopsis thaliana	core promoter element around -30 of transcription start
PtrMYB007	TATA-box	TATA	1492	4	-	Arabidopsis thaliana	core promoter element around -30 of transcription start
PtrMYB007	TATA-box	TATAAAA	1548	7	-	Pisum sativum	core promoter element around -30 of transcription start
PtrMYB007	TATA-box	TATAAA	1549	6	-	Helianthus annuus	core promoter element around -30 of transcription start
PtrMYB007	TATA-box	TATAA	1550	5	-	Arabidopsis thaliana	core promoter element around -30 of transcription start
PtrMYB007	TATA-box	TATA	1551	4	-	Arabidopsis thaliana	core promoter element around -30 of transcription start
PtrMYB007	TATA-box	TACAAAA	1807	7	-	Oryza sativa	core promoter element around -30 of transcription start
PtrMYB007		motif_sequence	218	4	-	organism	short_function
PtrMYB007		motif_sequence	396	4	-	organism	short_function
PtrMYB007		motif_sequence	464	4	-	organism	short_function
PtrMYB007		motif_sequence	489	4	+	organism	short_function
PtrMYB007		motif_sequence	557	4	+	organism	short_function
PtrMYB007		motif_sequence	643	4	+	organism	short_function
PtrMYB007		motif_sequence	659	4	+	organism	short_function
PtrMYB007		motif_sequence	793	4	+	organism	short_function
PtrMYB007		motif_sequence	826	4	-	organism	short_function
PtrMYB007		motif_sequence	1315	4	+	organism	short_function
PtrMYB007		motif_sequence	1502	4	-	organism	short_function
PtrMYB007		motif_sequence	1688	4	+	organism	short_function
PtrMYB007		motif_sequence	1916	4	+	organism	short_function
PtrMYB007	W box	TTGACC	859	6	-	Arabidopsis thaliana
PtrMYB007	Myb	CAACTG	149	6	-	Arabidopsis thaliana
PtrMYB007	Myb	TAACTG	1134	6	-	Arabidopsis thaliana
PtrMYB007	MBS	CAACTG	149	6	-	Arabidopsis thaliana	MYB binding site involved in drought-inducibility
PtrMYB007	Box 4	ATTAAT	470	6	+	Petroselinum crispum	part of a conserved DNA module involved in light responsiveness
PtrMYB007	Box 4	ATTAAT	588	6	+	Petroselinum crispum	part of a conserved DNA module involved in light responsiveness
PtrMYB007	Box 4	ATTAAT	612	6	+	Petroselinum crispum	part of a conserved DNA module involved in light responsiveness
PtrMYB007	Box 4	ATTAAT	1523	6	-	Petroselinum crispum	part of a conserved DNA module involved in light responsiveness
PtrMYB007	MYC	CAATTG	805	6	+	Arabidopsis thaliana
PtrMYB007	MYC	CATTTG	1459	6	-	Arabidopsis thaliana
PtrMYB007	MYC	CATGTG	1629	6	-	Arabidopsis thaliana
PtrMYB007	MYC	CATGTG	1745	6	-	Arabidopsis thaliana
PtrMYB007	AT~TATA-box	TATATA	1	6	+	Arabidopsis thaliana
PtrMYB007	AT~TATA-box	TATATA	3	6	+	Arabidopsis thaliana
PtrMYB007	AT~TATA-box	TATATA	5	6	+	Arabidopsis thaliana
PtrMYB007	AT~TATA-box	TATATA	7	6	+	Arabidopsis thaliana
PtrMYB007	AT~TATA-box	TATATA	9	6	+	Arabidopsis thaliana
PtrMYB007	AT~TATA-box	TATATA	11	6	+	Arabidopsis thaliana
PtrMYB007	AT~TATA-box	TATATA	13	6	+	Arabidopsis thaliana
PtrMYB007	AT~TATA-box	TATATA	15	6	+	Arabidopsis thaliana
PtrMYB007	AT~TATA-box	TATATA	17	6	+	Arabidopsis thaliana
PtrMYB007	AT~TATA-box	TATATA	19	6	+	Arabidopsis thaliana
PtrMYB007	AT~TATA-box	TATATA	21	6	+	Arabidopsis thaliana
PtrMYB007	AT~TATA-box	TATATA	23	6	+	Arabidopsis thaliana
PtrMYB007	AT~TATA-box	TATATA	25	6	+	Arabidopsis thaliana
PtrMYB007	AT~TATA-box	TATATA	27	6	+	Arabidopsis thaliana
PtrMYB007	AT~TATA-box	TATATA	500	6	+	Arabidopsis thaliana
PtrMYB007	AT~TATA-box	TATATA	502	6	+	Arabidopsis thaliana
PtrMYB007	TCA	TCATCTTCAT	1914	9	+	Pisum sativum
PtrMYB007	MYB	TAACCA	1061	6	-	Arabidopsis thaliana
PtrMYB007	MYB	CAACCA	1563	6	-	Arabidopsis thaliana
PtrMYB007	P-box	CCTTTTG	1869	7	-	Oryza sativa	gibberellin-responsive element
PtrMYB007	Unnamed__4	CTCC	218	4	-	Petroselinum hortense
PtrMYB007	Unnamed__4	CTCC	625	4	-	Petroselinum hortense
PtrMYB007	Unnamed__4	CTCC	645	4	+	Petroselinum hortense
PtrMYB007	Unnamed__4	CTCC	661	4	+	Petroselinum hortense
PtrMYB007	Unnamed__4	CTCC	1204	4	+	Petroselinum hortense
PtrMYB007	Unnamed__4	CTCC	1836	4	-	Petroselinum hortense
PtrMYB007	Unnamed__4	CTCC	1842	4	-	Petroselinum hortense
PtrMYB007	Unnamed__4	CTCC	1863	4	-	Petroselinum hortense
PtrMYB007	Unnamed__4	CTCC	1997	4	-	Petroselinum hortense
PtrMYB007	AE-box	AGAAACTT	539	8	-	Arabidopsis thaliana	part of a module for light response
PtrMYB007	AE-box	AGAAACAA	1906	8	-	Arabidopsis thaliana	part of a module for light response
PtrMYB007	F-box	CTATTCTCATT	1461	10	-	Lycopersicon esculentum
PtrMYB007	TC-rich repeats	ATTCTCTAAC	694	9	+	Nicotiana tabacum	cis-acting element involved in defense and stress responsiveness
PtrMYB007	Unnamed__10	TCCACGTAGA	618	9	-	Zea mays
PtrMYB007	TATA	TATAAAAT	1547	8	-	Arabidopsis thaliana
PtrMYB007	GATA-motif	GATAGGG	1971	7	+	Pisum sativum	part of a light responsive element
PtrMYB007	Unnamed__8	TCCACGTAGA	618	9	-	Zea mays
PtrMYB007	MYB-like sequence	TAACCA	1061	6	-	Arabidopsis thaliana
PtrMYB007	Unnamed__6	taTAAATATct	25	10	+	Zea mays
PtrMYB007	STRE	AGGGG	647	5	-	Arabidopsis thaliana
PtrMYB007	STRE	AGGGG	721	5	-	Arabidopsis thaliana
PtrMYB007	STRE	AGGGG	843	5	-	Arabidopsis thaliana
PtrMYB007	Unnamed__12	TCCACGTAGA	618	9	-	Zea mays
PtrMYB007	ERE	ATTTTAAA	202	8	+	Nicotiana glutinos
PtrMYB007	ERE	ATTTTAAA	204	8	-	Nicotiana glutinos
PtrMYB007	ERE	ATTTTAAA	350	8	+	Nicotiana glutinos
PtrMYB007	ERE	ATTTTAAA	430	8	-	Nicotiana glutinos
PtrMYB007	AAGAA-motif	GAAAGAA	973	7	-	Avena sativa
PtrMYB007	AAGAA-motif	GAAAGAA	1113	7	-	Avena sativa
PtrMYB007	TCT-motif	TCTTAC	1164	6	+	Arabidopsis thaliana	part of a light responsive element
PtrMYB012	Unnamed__1	CGTGG	1812	5	+	Zea mays
PtrMYB012	Box II	TGGTAATAA	1481	9	+	Solanum tuberosum	part of a light responsive element
PtrMYB012	STRE	AGGGG	327	5	-	Arabidopsis thaliana
PtrMYB012	STRE	AGGGG	614	5	-	Arabidopsis thaliana
PtrMYB012	STRE	AGGGG	1909	5	-	Arabidopsis thaliana
PtrMYB012	TCT-motif	TCTTAC	1060	6	+	Arabidopsis thaliana	part of a light responsive element
PtrMYB012	AAGAA-motif	GAAAGAA	935	7	+	Avena sativa
PtrMYB012	AAGAA-motif	gGTAAAGAAA	1161	9	+	Avena sativa
PtrMYB012	TCA	TCATCTTCAT	534	9	+	Pisum sativum
PtrMYB012	ARE	AAACCA	975	6	-	Zea mays	cis-acting regulatory element essential for the anaerobic induction
PtrMYB012	ARE	AAACCA	1755	6	-	Zea mays	cis-acting regulatory element essential for the anaerobic induction
PtrMYB012	ARE	AAACCA	1863	6	-	Zea mays	cis-acting regulatory element essential for the anaerobic induction
PtrMYB012	MYB	CAACAG	761	6	-	Arabidopsis thaliana
PtrMYB012	MYB	CAACCA	1323	6	-	Arabidopsis thaliana
PtrMYB012	AE-box	AGAAACAA	938	8	+	Arabidopsis thaliana	part of a module for light response
PtrMYB012	AE-box	AGAAACAA	1078	8	-	Arabidopsis thaliana	part of a module for light response
PtrMYB012	AE-box	AGAAACAA	1288	8	-	Arabidopsis thaliana	part of a module for light response
PtrMYB012	P-box	CCTTTTG	773	7	+	Oryza sativa	gibberellin-responsive element
PtrMYB012	Unnamed__4	CTCC	330	4	+	Petroselinum hortense
PtrMYB012	Unnamed__4	CTCC	334	4	+	Petroselinum hortense
PtrMYB012	Unnamed__4	CTCC	340	4	+	Petroselinum hortense
PtrMYB012	Unnamed__4	CTCC	346	4	+	Petroselinum hortense
PtrMYB012	Unnamed__4	CTCC	352	4	+	Petroselinum hortense
PtrMYB012	Unnamed__4	CTCC	357	4	+	Petroselinum hortense
PtrMYB012	Unnamed__4	CTCC	402	4	-	Petroselinum hortense
PtrMYB012	Unnamed__4	CTCC	655	4	+	Petroselinum hortense
PtrMYB012	Unnamed__4	CTCC	686	4	-	Petroselinum hortense
PtrMYB012	Unnamed__4	CTCC	741	4	-	Petroselinum hortense
PtrMYB012	Unnamed__4	CTCC	771	4	+	Petroselinum hortense
PtrMYB012	Unnamed__4	CTCC	785	4	+	Petroselinum hortense
PtrMYB012	Unnamed__4	CTCC	918	4	+	Petroselinum hortense
PtrMYB012	Unnamed__4	CTCC	1318	4	-	Petroselinum hortense
PtrMYB012	Unnamed__4	CTCC	1779	4	-	Petroselinum hortense
PtrMYB012	Unnamed__4	CTCC	1905	4	+	Petroselinum hortense
PtrMYB012	TC-rich repeats	GTTTTCTTAC	1056	9	+	Nicotiana tabacum	cis-acting element involved in defense and stress responsiveness
PtrMYB012	ABRE	ACGTG	570	5	+	Arabidopsis thaliana	cis-acting element involved in the abscisic acid responsiveness
PtrMYB012	TCCC-motif	TCTCCCT	339	7	+	Spinacia oleracea	part of a light responsive element
PtrMYB012	TCCC-motif	TCTCCCT	345	7	+	Spinacia oleracea	part of a light responsive element
PtrMYB012	TCCC-motif	TCTCCCT	654	7	+	Spinacia oleracea	part of a light responsive element
PtrMYB012	W box	TTGACC	1626	6	-	Arabidopsis thaliana
PtrMYB012	Myb-binding site	CAACAG	761	6	-	Nicotiana tabacum
PtrMYB012	MYC	CATTTG	409	6	+	Arabidopsis thaliana
PtrMYB012	MYC	CATTTG	1629	6	-	Arabidopsis thaliana
PtrMYB012	MYC	CATTTG	1654	6	-	Arabidopsis thaliana
PtrMYB012	Box 4	ATTAAT	14	6	+	Petroselinum crispum	part of a conserved DNA module involved in light responsiveness
PtrMYB012	Box 4	ATTAAT	251	6	+	Petroselinum crispum	part of a conserved DNA module involved in light responsiveness
PtrMYB012	Box 4	ATTAAT	502	6	+	Petroselinum crispum	part of a conserved DNA module involved in light responsiveness
PtrMYB012	Box 4	ATTAAT	562	6	+	Petroselinum crispum	part of a conserved DNA module involved in light responsiveness
PtrMYB012	Box 4	ATTAAT	1661	6	-	Petroselinum crispum	part of a conserved DNA module involved in light responsiveness
PtrMYB012	DRE1	ACCGAGA	1541	7	+	Zea mays
PtrMYB012	CAAT-box	CAAAT	18	5	-	Pisum sativum	common cis-acting element in promoter and enhancer regions
PtrMYB012	CAAT-box	CAAT	79	4	+	Nicotiana glutinosa
PtrMYB012	CAAT-box	CAAT	112	4	+	Nicotiana glutinosa
PtrMYB012	CAAT-box	CAAT	136	4	+	Nicotiana glutinosa
PtrMYB012	CAAT-box	CAAT	143	4	+	Nicotiana glutinosa
PtrMYB012	CAAT-box	CCAAT	152	5	+	Arabidopsis thaliana	common cis-acting element in promoter and enhancer regions
PtrMYB012	CAAT-box	CAAT	153	4	+	Nicotiana glutinosa
PtrMYB012	CAAT-box	CAAAT	173	5	-	Pisum sativum	common cis-acting element in promoter and enhancer regions
PtrMYB012	CAAT-box	CAAT	267	4	-	Nicotiana glutinosa
PtrMYB012	CAAT-box	CAAAT	410	5	-	Pisum sativum	common cis-acting element in promoter and enhancer regions
PtrMYB012	CAAT-box	CAAT	423	4	+	Nicotiana glutinosa
PtrMYB012	CAAT-box	CCAAT	481	5	+	Arabidopsis thaliana	common cis-acting element in promoter and enhancer regions
PtrMYB012	CAAT-box	CAAT	482	4	+	Nicotiana glutinosa
PtrMYB012	CAAT-box	CAAAT	520	5	+	Pisum sativum	common cis-acting element in promoter and enhancer regions
PtrMYB012	CAAT-box	CAAT	545	4	-	Nicotiana glutinosa
PtrMYB012	CAAT-box	CCAAT	881	5	+	Arabidopsis thaliana	common cis-acting element in promoter and enhancer regions
PtrMYB012	CAAT-box	CAAT	882	4	+	Nicotiana glutinosa
PtrMYB012	CAAT-box	CAAT	1032	4	-	Nicotiana glutinosa
PtrMYB012	CAAT-box	CAAT	1073	4	-	Nicotiana glutinosa
PtrMYB012	CAAT-box	CAAT	1124	4	-	Nicotiana glutinosa
PtrMYB012	CAAT-box	CAAT	1298	4	-	Nicotiana glutinosa
PtrMYB012	CAAT-box	CAACCAACTCC	1318	10	-	Arabidopsis thaliana	common cis-acting element in promoter and enhancer regions
PtrMYB012	CAAT-box	CAAAT	1398	5	-	Pisum sativum	common cis-acting element in promoter and enhancer regions
PtrMYB012	CAAT-box	CAAT	1424	4	+	Nicotiana glutinosa
PtrMYB012	CAAT-box	CAAAT	1426	5	-	Pisum sativum	common cis-acting element in promoter and enhancer regions
PtrMYB012	CAAT-box	CAAT	1499	4	+	Nicotiana glutinosa
PtrMYB012	CAAT-box	CAAT	1550	4	-	Nicotiana glutinosa
PtrMYB012	CAAT-box	CAAT	1561	4	-	Nicotiana glutinosa
PtrMYB012	CAAT-box	CAAAT	1584	5	+	Pisum sativum	common cis-acting element in promoter and enhancer regions
PtrMYB012	CAAT-box	CAAT	1606	4	-	Nicotiana glutinosa
PtrMYB012	CAAT-box	CAAAT	1629	5	+	Pisum sativum	common cis-acting element in promoter and enhancer regions
PtrMYB012	CAAT-box	CAAAT	1654	5	+	Pisum sativum	common cis-acting element in promoter and enhancer regions
PtrMYB012	CAAT-box	CAAT	1719	4	+	Nicotiana glutinosa
PtrMYB012	CAAT-box	CAACCAACTCC	1779	10	-	Arabidopsis thaliana	common cis-acting element in promoter and enhancer regions
PtrMYB012	CAAT-box	CAAT	1800	4	-	Nicotiana glutinosa
PtrMYB012	CAAT-box	CAAT	1808	4	-	Nicotiana glutinosa
PtrMYB012	CAAT-box	CAAT	1844	4	-	Nicotiana glutinosa
PtrMYB012	CAAT-box	CAAT	1896	4	+	Nicotiana glutinosa
PtrMYB012	CAAT-box	CAAAT	1947	5	-	Pisum sativum	common cis-acting element in promoter and enhancer regions
PtrMYB012	CAAT-box	CAAT	1953	4	-	Nicotiana glutinosa
PtrMYB012	MBSI	aaaAaaC(G/C)GTTA	849	10.5	-	Petunia hybrida	MYB binding site involved in flavonoid biosynthetic genes regulation
PtrMYB012	WRE3	CCACCT	1320	6	-	Pisum sativum
PtrMYB012	G-box	CACGTC	569	6	-	Zea mays	cis-acting regulatory element involved in light responsiveness
PtrMYB012	TCA-element	TCAGAAGAGG	949	9	-	Brassica oleracea	cis-acting element involved in salicylic acid responsiveness
PtrMYB012	TCA-element	TCAGAAGAGG	1938	9	-	Brassica oleracea	cis-acting element involved in salicylic acid responsiveness
PtrMYB012		motif_sequence	107	4	+	organism	short_function
PtrMYB012		motif_sequence	338	4	+	organism	short_function
PtrMYB012		motif_sequence	344	4	+	organism	short_function
PtrMYB012		motif_sequence	350	4	+	organism	short_function
PtrMYB012		motif_sequence	355	4	+	organism	short_function
PtrMYB012		motif_sequence	603	4	+	organism	short_function
PtrMYB012		motif_sequence	653	4	+	organism	short_function
PtrMYB012		motif_sequence	665	4	-	organism	short_function
PtrMYB012		motif_sequence	736	4	-	organism	short_function
PtrMYB012		motif_sequence	741	4	-	organism	short_function
PtrMYB012		motif_sequence	769	4	+	organism	short_function
PtrMYB012		motif_sequence	783	4	+	organism	short_function
PtrMYB012		motif_sequence	792	4	+	organism	short_function
PtrMYB012		motif_sequence	950	4	+	organism	short_function
PtrMYB012		motif_sequence	955	4	+	organism	short_function
PtrMYB012		motif_sequence	966	4	+	organism	short_function
PtrMYB012		motif_sequence	990	4	-	organism	short_function
PtrMYB012		motif_sequence	1461	4	+	organism	short_function
PtrMYB012		motif_sequence	1683	4	-	organism	short_function
PtrMYB012	TATA-box	ATATAA	36	6	+	Brassica oleracea	core promoter element around -30 of transcription start
PtrMYB012	TATA-box	TATA	37	4	+	Arabidopsis thaliana	core promoter element around -30 of transcription start
PtrMYB012	TATA-box	ccTATAAAaa	152	9	+	Arabidopsis thaliana	core promoter element around -30 of transcription start
PtrMYB012	TATA-box	TACATAAA	430	8	-	Oryza sativa	core promoter element around -30 of transcription start
PtrMYB012	TATA-box	TATA	458	4	+	Arabidopsis thaliana	core promoter element around -30 of transcription start
PtrMYB012	TATA-box	TATAA	618	5	-	Arabidopsis thaliana	core promoter element around -30 of transcription start
PtrMYB012	TATA-box	TATA	619	4	+	Arabidopsis thaliana	core promoter element around -30 of transcription start
PtrMYB012	TATA-box	ATTATA	1355	6	+	Brassica napus	core promoter element around -30 of transcription start
PtrMYB012	TATA-box	TATAA	1356	5	-	Arabidopsis thaliana	core promoter element around -30 of transcription start
PtrMYB012	TATA-box	TATA	1357	4	-	Arabidopsis thaliana	core promoter element around -30 of transcription start
PtrMYB012	TATA-box	ATTATA	1506	6	+	Brassica napus	core promoter element around -30 of transcription start
PtrMYB012	TATA-box	TATAA	1507	5	-	Arabidopsis thaliana	core promoter element around -30 of transcription start
PtrMYB012	TATA-box	TATA	1508	4	-	Arabidopsis thaliana	core promoter element around -30 of transcription start
PtrMYB012	TATA-box	taTATAAAtc	1575	9	+	Arabidopsis thaliana	core promoter element around -30 of transcription start
PtrMYB012	TATA-box	TATA	1577	4	-	Arabidopsis thaliana	core promoter element around -30 of transcription start
PtrMYB012	TATA-box	TATA	1588	4	-	Arabidopsis thaliana	core promoter element around -30 of transcription start
PtrMYB012	TATA-box	TATA	1601	4	-	Arabidopsis thaliana	core promoter element around -30 of transcription start
PtrMYB012	TATA-box	TATA	1612	4	-	Arabidopsis thaliana	core promoter element around -30 of transcription start
PtrMYB012	ATC-motif	AGTAATCT	1441	8	+	Spinacia oleracea	part of a conserved DNA module involved in light responsiveness
PtrMYB110	Myb	TAACTG	240	6	+	Arabidopsis thaliana
PtrMYB110	Box 4	ATTAAT	317	6	+	Petroselinum crispum	part of a conserved DNA module involved in light responsiveness
PtrMYB110	Box 4	ATTAAT	589	6	+	Petroselinum crispum	part of a conserved DNA module involved in light responsiveness
PtrMYB110	Box 4	ATTAAT	628	6	+	Petroselinum crispum	part of a conserved DNA module involved in light responsiveness
PtrMYB110	Box 4	ATTAAT	672	6	+	Petroselinum crispum	part of a conserved DNA module involved in light responsiveness
PtrMYB110	Box 4	ATTAAT	700	6	+	Petroselinum crispum	part of a conserved DNA module involved in light responsiveness
PtrMYB110	Box 4	ATTAAT	769	6	+	Petroselinum crispum	part of a conserved DNA module involved in light responsiveness
PtrMYB110	Box 4	ATTAAT	1259	6	-	Petroselinum crispum	part of a conserved DNA module involved in light responsiveness
PtrMYB110	Box 4	ATTAAT	1851	6	-	Petroselinum crispum	part of a conserved DNA module involved in light responsiveness
PtrMYB110	MYC	CATGTG	475	6	-	Arabidopsis thaliana
PtrMYB110	MYC	CAATTG	640	6	+	Arabidopsis thaliana
PtrMYB110	MYC	CATTTG	739	6	-	Arabidopsis thaliana
PtrMYB110	MYC	CATGTG	908	6	-	Arabidopsis thaliana
PtrMYB110	MYC	CATTTG	1805	6	-	Arabidopsis thaliana
PtrMYB110	MYC	CAATTG	1819	6	-	Arabidopsis thaliana
PtrMYB110	G-box	TAAACGTG	964	8	+	Brassica oleracea	cis-acting regulatory element involved in light responsiveness
PtrMYB110	G-box	CACGTC	1534	6	+	Zea mays	cis-acting regulatory element involved in light responsiveness
PtrMYB110	G-box	CACGTC	1739	6	+	Zea mays	cis-acting regulatory element involved in light responsiveness
PtrMYB110	CGTCA-motif	CGTCA	146	5	+	Hordeum vulgare	cis-acting regulatory element involved in the MeJA-responsiveness
PtrMYB110	CTAG-motif	ACTAGCAGAA	1760	9	+	Avena sativa
PtrMYB110	CAAT-box	CAAT	8	4	-	Nicotiana glutinosa
PtrMYB110	CAAT-box	CCAAT	22	5	+	Arabidopsis thaliana	common cis-acting element in promoter and enhancer regions
PtrMYB110	CAAT-box	CAAT	23	4	+	Nicotiana glutinosa
PtrMYB110	CAAT-box	CAAT	85	4	-	Nicotiana glutinosa
PtrMYB110	CAAT-box	CAAT	111	4	-	Nicotiana glutinosa
PtrMYB110	CAAT-box	CCAAT	158	5	-	Arabidopsis thaliana	common cis-acting element in promoter and enhancer regions
PtrMYB110	CAAT-box	CAAT	177	4	+	Nicotiana glutinosa
PtrMYB110	CAAT-box	CCAAT	193	5	-	Arabidopsis thaliana	common cis-acting element in promoter and enhancer regions
PtrMYB110	CAAT-box	CAAT	216	4	-	Nicotiana glutinosa
PtrMYB110	CAAT-box	CAAT	262	4	+	Nicotiana glutinosa
PtrMYB110	CAAT-box	CAAT	504	4	+	Nicotiana glutinosa
PtrMYB110	CAAT-box	CAAT	596	4	-	Nicotiana glutinosa
PtrMYB110	CAAT-box	CAAT	614	4	-	Nicotiana glutinosa
PtrMYB110	CAAT-box	CAAT	640	4	+	Nicotiana glutinosa
PtrMYB110	CAAT-box	CAAT	642	4	-	Nicotiana glutinosa
PtrMYB110	CAAT-box	CAAT	670	4	+	Nicotiana glutinosa
PtrMYB110	CAAT-box	CAAT	676	4	-	Nicotiana glutinosa
PtrMYB110	CAAT-box	CCAAT	697	5	+	Arabidopsis thaliana	common cis-acting element in promoter and enhancer regions
PtrMYB110	CAAT-box	CAAT	698	4	+	Nicotiana glutinosa
PtrMYB110	CAAT-box	CAAAT	739	5	+	Pisum sativum	common cis-acting element in promoter and enhancer regions
PtrMYB110	CAAT-box	CAAT	853	4	+	Nicotiana glutinosa
PtrMYB110	CAAT-box	CAAT	863	4	+	Nicotiana glutinosa
PtrMYB110	CAAT-box	CAAT	867	4	-	Nicotiana glutinosa
PtrMYB110	CAAT-box	CAAT	1020	4	-	Nicotiana glutinosa
PtrMYB110	CAAT-box	CAAAT	1079	5	-	Pisum sativum	common cis-acting element in promoter and enhancer regions
PtrMYB110	CAAT-box	CCAAT	1100	5	+	Arabidopsis thaliana	common cis-acting element in promoter and enhancer regions
PtrMYB110	CAAT-box	CAAT	1101	4	+	Nicotiana glutinosa
PtrMYB110	CAAT-box	CAAAT	1296	5	+	Pisum sativum	common cis-acting element in promoter and enhancer regions
PtrMYB110	CAAT-box	CAAAT	1299	5	-	Pisum sativum	common cis-acting element in promoter and enhancer regions
PtrMYB110	CAAT-box	CAAT	1308	4	+	Nicotiana glutinosa
PtrMYB110	CAAT-box	CAAT	1313	4	+	Nicotiana glutinosa
PtrMYB110	CAAT-box	CAAAT	1357	5	-	Pisum sativum	common cis-acting element in promoter and enhancer regions
PtrMYB110	CAAT-box	CAAT	1484	4	+	Nicotiana glutinosa
PtrMYB110	CAAT-box	CAAAT	1528	5	-	Pisum sativum	common cis-acting element in promoter and enhancer regions
PtrMYB110	CAAT-box	CAAAT	1540	5	+	Pisum sativum	common cis-acting element in promoter and enhancer regions
PtrMYB110	CAAT-box	CAAAT	1770	5	+	Pisum sativum	common cis-acting element in promoter and enhancer regions
PtrMYB110	CAAT-box	CAAAT	1805	5	+	Pisum sativum	common cis-acting element in promoter and enhancer regions
PtrMYB110	CAAT-box	CAAT	1819	4	+	Nicotiana glutinosa
PtrMYB110	CAAT-box	CAAT	1821	4	-	Nicotiana glutinosa
PtrMYB110	CAAT-box	CAAT	1849	4	+	Nicotiana glutinosa
PtrMYB110	CAAT-box	CAAT	1857	4	-	Nicotiana glutinosa
PtrMYB110	CAAT-box	CAACCAACTCC	1907	10	+	Arabidopsis thaliana	common cis-acting element in promoter and enhancer regions
PtrMYB110	CAAT-box	CAAT	1975	4	-	Nicotiana glutinosa
PtrMYB110	as-1	TGACG	146	5	-	Arabidopsis thaliana
PtrMYB110	TATA-box	ccTATAAAaa	62	9	-	Arabidopsis thaliana	core promoter element around -30 of transcription start
PtrMYB110	TATA-box	TATAAAA	63	7	-	Pisum sativum	core promoter element around -30 of transcription start
PtrMYB110	TATA-box	TATAAA	64	6	-	Helianthus annuus	core promoter element around -30 of transcription start
PtrMYB110	TATA-box	TATAA	65	5	-	Arabidopsis thaliana	core promoter element around -30 of transcription start
PtrMYB110	TATA-box	TATA	66	4	+	Arabidopsis thaliana	core promoter element around -30 of transcription start
PtrMYB110	TATA-box	TATA	180	4	+	Arabidopsis thaliana	core promoter element around -30 of transcription start
PtrMYB110	TATA-box	ATATAT	330	6	+	Brassica napus	core promoter element around -30 of transcription start
PtrMYB110	TATA-box	TATA	331	4	+	Arabidopsis thaliana	core promoter element around -30 of transcription start
PtrMYB110	TATA-box	TATA	384	4	+	Arabidopsis thaliana	core promoter element around -30 of transcription start
PtrMYB110	TATA-box	TATAAAT	779	7	-	Brassica juncea	core promoter element around -30 of transcription start
PtrMYB110	TATA-box	TATAAA	780	6	-	Helianthus annuus	core promoter element around -30 of transcription start
PtrMYB110	TATA-box	TATAA	781	5	-	Arabidopsis thaliana	core promoter element around -30 of transcription start
PtrMYB110	TATA-box	TATA	782	4	+	Arabidopsis thaliana	core promoter element around -30 of transcription start
PtrMYB110	TATA-box	TATAA	787	5	-	Arabidopsis thaliana	core promoter element around -30 of transcription start
PtrMYB110	TATA-box	TATA	788	4	+	Arabidopsis thaliana	core promoter element around -30 of transcription start
PtrMYB110	TATA-box	ATTATA	918	6	+	Brassica napus	core promoter element around -30 of transcription start
PtrMYB110	TATA-box	TATAA	919	5	-	Arabidopsis thaliana	core promoter element around -30 of transcription start
PtrMYB110	TATA-box	TATA	920	4	+	Arabidopsis thaliana	core promoter element around -30 of transcription start
PtrMYB110	TATA-box	TATA	940	4	+	Arabidopsis thaliana	core promoter element around -30 of transcription start
PtrMYB110	TATA-box	ATTATA	1007	6	+	Brassica napus	core promoter element around -30 of transcription start
PtrMYB110	TATA-box	TATAA	1008	5	-	Arabidopsis thaliana	core promoter element around -30 of transcription start
PtrMYB110	TATA-box	TATA	1009	4	-	Arabidopsis thaliana	core promoter element around -30 of transcription start
PtrMYB110	TATA-box	TATATA	1065	6	-	Arabidopsis thaliana	core promoter element around -30 of transcription start
PtrMYB110	TATA-box	ATATAA	1066	6	+	Brassica oleracea	core promoter element around -30 of transcription start
PtrMYB110	TATA-box	TATA	1067	4	-	Arabidopsis thaliana	core promoter element around -30 of transcription start
PtrMYB110	TATA-box	TATA	1251	4	-	Arabidopsis thaliana	core promoter element around -30 of transcription start
PtrMYB110	TATA-box	ATTATA	1330	6	+	Brassica napus	core promoter element around -30 of transcription start
PtrMYB110	TATA-box	TATAA	1331	5	-	Arabidopsis thaliana	core promoter element around -30 of transcription start
PtrMYB110	TATA-box	TATA	1332	4	-	Arabidopsis thaliana	core promoter element around -30 of transcription start
PtrMYB110	TATA-box	TATATAA	1351	7	-	Arabidopsis thaliana	core promoter element around -30 of transcription start
PtrMYB110	TATA-box	TATATA	1352	6	-	Arabidopsis thaliana	core promoter element around -30 of transcription start
PtrMYB110	TATA-box	ATATAT	1353	6	-	Brassica napus	core promoter element around -30 of transcription start
PtrMYB110	TATA-box	TATA	1354	4	-	Arabidopsis thaliana	core promoter element around -30 of transcription start
PtrMYB110	TATA-box	ccTATAAAaa	1437	9	-	Arabidopsis thaliana	core promoter element around -30 of transcription start
PtrMYB110	TATA-box	TATAAAA	1438	7	-	Pisum sativum	core promoter element around -30 of transcription start
PtrMYB110	TATA-box	TATAAA	1439	6	-	Helianthus annuus	core promoter element around -30 of transcription start
PtrMYB110	TATA-box	TATAA	1440	5	-	Arabidopsis thaliana	core promoter element around -30 of transcription start
PtrMYB110	TATA-box	TATA	1441	4	-	Arabidopsis thaliana	core promoter element around -30 of transcription start
PtrMYB110	TATA-box	ATTATA	1501	6	+	Brassica napus	core promoter element around -30 of transcription start
PtrMYB110	TATA-box	TATAA	1502	5	-	Arabidopsis thaliana	core promoter element around -30 of transcription start
PtrMYB110	TATA-box	TATA	1503	4	-	Arabidopsis thaliana	core promoter element around -30 of transcription start
PtrMYB110	TATA-box	ATTATA	1521	6	+	Brassica napus	core promoter element around -30 of transcription start
PtrMYB110	TATA-box	TATATAA	1522	7	-	Arabidopsis thaliana	core promoter element around -30 of transcription start
PtrMYB110	TATA-box	TATATA	1523	6	-	Arabidopsis thaliana	core promoter element around -30 of transcription start
PtrMYB110	TATA-box	ATATAT	1524	6	-	Brassica napus	core promoter element around -30 of transcription start
PtrMYB110	TATA-box	TATA	1525	4	-	Arabidopsis thaliana	core promoter element around -30 of transcription start
PtrMYB110	TATA-box	ccTATAAAaa	1609	9	-	Arabidopsis thaliana	core promoter element around -30 of transcription start
PtrMYB110	TATA-box	TATAAAA	1610	7	-	Pisum sativum	core promoter element around -30 of transcription start
PtrMYB110	TATA-box	TATAAA	1611	6	-	Helianthus annuus	core promoter element around -30 of transcription start
PtrMYB110	TATA-box	TATAA	1612	5	-	Arabidopsis thaliana	core promoter element around -30 of transcription start
PtrMYB110	TATA-box	TATA	1613	4	-	Arabidopsis thaliana	core promoter element around -30 of transcription start
PtrMYB110	TATA-box	TATAA	1668	5	-	Arabidopsis thaliana	core promoter element around -30 of transcription start
PtrMYB110	TATA-box	TATA	1669	4	-	Arabidopsis thaliana	core promoter element around -30 of transcription start
PtrMYB110	TATA-box	TATTTAAA	1895	8	+	Arabidopsis thaliana	core promoter element around -30 of transcription start
PtrMYB110	LAMP-element	CTTTATCA	10	8	-	Pisum sativum	part of a light responsive element
PtrMYB110	LAMP-element	CTTTATCA	1341	8	+	Pisum sativum	part of a light responsive element
PtrMYB110	LAMP-element	CTTTATCA	1512	8	+	Pisum sativum	part of a light responsive element
PtrMYB110		motif_sequence	427	4	-	organism	short_function
PtrMYB110		motif_sequence	435	4	+	organism	short_function
PtrMYB110		motif_sequence	971	4	-	organism	short_function
PtrMYB110		motif_sequence	1404	4	+	organism	short_function
PtrMYB110		motif_sequence	1457	4	+	organism	short_function
PtrMYB110		motif_sequence	1576	4	+	organism	short_function
PtrMYB110		motif_sequence	1630	4	+	organism	short_function
PtrMYB110		motif_sequence	1719	4	+	organism	short_function
PtrMYB110		motif_sequence	1753	4	-	organism	short_function
PtrMYB110		motif_sequence	1812	4	-	organism	short_function
PtrMYB110	Unnamed__6	taTAAATATct	1503	10	+	Zea mays
PtrMYB110	TGACG-motif	TGACG	146	5	-	Hordeum vulgare	cis-acting regulatory element involved in the MeJA-responsiveness
PtrMYB110	Unnamed__1	CGTGG	439	5	-	Zea mays
PtrMYB110	Unnamed__1	CGTGG	1588	5	-	Zea mays
PtrMYB110	ERE	ATTTTAAA	608	8	-	Nicotiana glutinos
PtrMYB110	AAGAA-motif	GAAAGAA	617	7	+	Avena sativa
PtrMYB110	GA-motif	ATAGATAA	1391	8	-	Arabidopsis thaliana	part of a light responsive element
PtrMYB110	GA-motif	ATAGATAA	1563	8	-	Arabidopsis thaliana	part of a light responsive element
PtrMYB110	G-Box	CACGTT	966	6	-	Pisum sativum	cis-acting regulatory element involved in light responsiveness
PtrMYB110	Unnamed__4	CTCC	34	4	-	Petroselinum hortense
PtrMYB110	Unnamed__4	CTCC	1459	4	+	Petroselinum hortense
PtrMYB110	Unnamed__4	CTCC	1716	4	+	Petroselinum hortense
PtrMYB110	Unnamed__4	CTCC	1721	4	+	Petroselinum hortense
PtrMYB110	Unnamed__4	CTCC	1724	4	+	Petroselinum hortense
PtrMYB110	Unnamed__4	CTCC	1753	4	-	Petroselinum hortense
PtrMYB110	Unnamed__4	CTCC	1914	4	+	Petroselinum hortense
PtrMYB110	AT~TATA-box	TATATA	1065	6	-	Arabidopsis thaliana
PtrMYB110	AT~TATA-box	TATATA	1352	6	-	Arabidopsis thaliana
PtrMYB110	AT~TATA-box	TATATA	1523	6	-	Arabidopsis thaliana
PtrMYB110	TCA	TCATCTTCAT	724	9	-	Pisum sativum
PtrMYB110	MYB	CAACCA	1487	6	-	Arabidopsis thaliana
PtrMYB110	MYB	TAACCA	1925	6	+	Arabidopsis thaliana
PtrMYB110	ABRE	ACGTG	967	5	+	Arabidopsis thaliana	cis-acting element involved in the abscisic acid responsiveness
PtrMYB110	ABRE	ACGTG	1534	5	-	Arabidopsis thaliana	cis-acting element involved in the abscisic acid responsiveness
PtrMYB110	ABRE	ACGTG	1739	5	-	Arabidopsis thaliana	cis-acting element involved in the abscisic acid responsiveness
PtrMYB110	MYB-like sequence	TAACCA	1925	6	+	Arabidopsis thaliana
PtrMYB110	O2-site	GATGATGTGG	1978	9	+	Zea mays	cis-acting regulatory element involved in zein metabolism regulation
PtrMYB124	AE-box	AGAAACAA	1931	8	-	Arabidopsis thaliana	part of a module for light response
PtrMYB124	Unnamed__4	CTCC	20	4	+	Petroselinum hortense
PtrMYB124	Unnamed__4	CTCC	102	4	-	Petroselinum hortense
PtrMYB124	Unnamed__4	CTCC	105	4	-	Petroselinum hortense
PtrMYB124	Unnamed__4	CTCC	169	4	+	Petroselinum hortense
PtrMYB124	Unnamed__4	CTCC	193	4	+	Petroselinum hortense
PtrMYB124	Unnamed__4	CTCC	251	4	+	Petroselinum hortense
PtrMYB124	Unnamed__4	CTCC	435	4	+	Petroselinum hortense
PtrMYB124	Unnamed__4	CTCC	449	4	+	Petroselinum hortense
PtrMYB124	Unnamed__4	CTCC	509	4	+	Petroselinum hortense
PtrMYB124	Unnamed__4	CTCC	991	4	+	Petroselinum hortense
PtrMYB124	Unnamed__4	CTCC	1010	4	+	Petroselinum hortense
PtrMYB124	Unnamed__4	CTCC	1180	4	-	Petroselinum hortense
PtrMYB124	Unnamed__4	CTCC	1256	4	-	Petroselinum hortense
PtrMYB124	Unnamed__4	CTCC	1837	4	-	Petroselinum hortense
PtrMYB124	Unnamed__4	CTCC	1997	4	-	Petroselinum hortense
PtrMYB124	P-box	CCTTTTG	1640	7	+	Oryza sativa	gibberellin-responsive element
PtrMYB124	P-box	CCTTTTG	1684	7	+	Oryza sativa	gibberellin-responsive element
PtrMYB124	P-box	CCTTTTG	1870	7	-	Oryza sativa	gibberellin-responsive element
PtrMYB124	MYB	TAACCA	736	6	-	Arabidopsis thaliana
PtrMYB124	MYB	TAACCA	1436	6	-	Arabidopsis thaliana
PtrMYB124	MYB	CAACCA	1787	6	-	Arabidopsis thaliana
PtrMYB124	MYB	TAACCA	1803	6	+	Arabidopsis thaliana
PtrMYB124	AT-rich element	ATAGAAATCAA	1244	10	+	Glycine max	binding site of AT-rich DNA binding protein (ATBP-1)
PtrMYB124	TCA	TCATCTTCAT	1724	9	+	Pisum sativum
PtrMYB124	ARE	AAACCA	1088	6	-	Zea mays	cis-acting regulatory element essential for the anaerobic induction
PtrMYB124	ARE	AAACCA	1743	6	-	Zea mays	cis-acting regulatory element essential for the anaerobic induction
PtrMYB124	AT~TATA-box	TATATA	51	6	+	Arabidopsis thaliana
PtrMYB124	MYB-like sequence	TAACCA	736	6	-	Arabidopsis thaliana
PtrMYB124	MYB-like sequence	TAACCA	1436	6	-	Arabidopsis thaliana
PtrMYB124	MYB-like sequence	TAACCA	1803	6	+	Arabidopsis thaliana
PtrMYB124	TCCC-motif	TCTCCCT	168	7	+	Spinacia oleracea	part of a light responsive element
PtrMYB124	STRE	AGGGG	1490	5	-	Arabidopsis thaliana
PtrMYB124	AAGAA-motif	GAAAGAA	109	7	+	Avena sativa
PtrMYB124	AAGAA-motif	GAAAGAA	439	7	-	Avena sativa
PtrMYB124	ATCT-motif	AATCTAATCC	1744	9	-	Pisum sativum	part of a conserved DNA module involved in light responsiveness
PtrMYB124	TCA-element	CCATCTTTTT	1912	9	+	Nicotiana tabacum	cis-acting element involved in salicylic acid responsiveness
PtrMYB124	DRE core	GCCGAC	1020	6	-	Arabidopsis thaliana
PtrMYB124	CAAT-box	CAAT	33	4	+	Nicotiana glutinosa
PtrMYB124	CAAT-box	CCAAT	195	5	+	Arabidopsis thaliana	common cis-acting element in promoter and enhancer regions
PtrMYB124	CAAT-box	CAAT	196	4	+	Nicotiana glutinosa
PtrMYB124	CAAT-box	CAAT	300	4	+	Nicotiana glutinosa
PtrMYB124	CAAT-box	CAAT	385	4	+	Nicotiana glutinosa
PtrMYB124	CAAT-box	CAAT	406	4	-	Nicotiana glutinosa
PtrMYB124	CAAT-box	CAAAT	455	5	-	Pisum sativum	common cis-acting element in promoter and enhancer regions
PtrMYB124	CAAT-box	AGCTCAATTTCA	485	11	+	Daucus carota	common cis-acting element in promoter and enhancer regions
PtrMYB124	CAAT-box	CAAT	489	4	+	Nicotiana glutinosa
PtrMYB124	CAAT-box	CAAAT	586	5	+	Pisum sativum	common cis-acting element in promoter and enhancer regions
PtrMYB124	CAAT-box	CAAAT	633	5	+	Pisum sativum	common cis-acting element in promoter and enhancer regions
PtrMYB124	CAAT-box	CAAT	675	4	-	Nicotiana glutinosa
PtrMYB124	CAAT-box	CAAAT	713	5	+	Pisum sativum	common cis-acting element in promoter and enhancer regions
PtrMYB124	CAAT-box	CCCAATTT	754	8	+	Arabidopsis thaliana	common cis-acting element in promoter and enhancer regions
PtrMYB124	CAAT-box	CCAAT	755	5	+	Arabidopsis thaliana	common cis-acting element in promoter and enhancer regions
PtrMYB124	CAAT-box	CAAT	756	4	+	Nicotiana glutinosa
PtrMYB124	CAAT-box	CAAT	769	4	-	Nicotiana glutinosa
PtrMYB124	CAAT-box	CAAAT	784	5	+	Pisum sativum	common cis-acting element in promoter and enhancer regions
PtrMYB124	CAAT-box	CAAT	787	4	-	Nicotiana glutinosa
PtrMYB124	CAAT-box	CCAAT	819	5	-	Arabidopsis thaliana	common cis-acting element in promoter and enhancer regions
PtrMYB124	CAAT-box	CAAT	833	4	-	Nicotiana glutinosa
PtrMYB124	CAAT-box	CAAT	864	4	-	Nicotiana glutinosa
PtrMYB124	CAAT-box	CAAAT	886	5	-	Pisum sativum	common cis-acting element in promoter and enhancer regions
PtrMYB124	CAAT-box	CAAT	894	4	-	Nicotiana glutinosa
PtrMYB124	CAAT-box	CAAT	925	4	-	Nicotiana glutinosa
PtrMYB124	CAAT-box	CAAT	947	4	+	Nicotiana glutinosa
PtrMYB124	CAAT-box	CCAAT	1012	5	+	Arabidopsis thaliana	common cis-acting element in promoter and enhancer regions
PtrMYB124	CAAT-box	CAAT	1013	4	+	Nicotiana glutinosa
PtrMYB124	CAAT-box	CAAAT	1101	5	-	Pisum sativum	common cis-acting element in promoter and enhancer regions
PtrMYB124	CAAT-box	CAAAT	1125	5	-	Pisum sativum	common cis-acting element in promoter and enhancer regions
PtrMYB124	CAAT-box	CAAT	1151	4	+	Nicotiana glutinosa
PtrMYB124	CAAT-box	CAAT	1168	4	-	Nicotiana glutinosa
PtrMYB124	CAAT-box	CAAT	1220	4	+	Nicotiana glutinosa
PtrMYB124	CAAT-box	CAAT	1264	4	-	Nicotiana glutinosa
PtrMYB124	CAAT-box	CAAT	1268	4	+	Nicotiana glutinosa
PtrMYB124	CAAT-box	CAAT	1278	4	+	Nicotiana glutinosa
PtrMYB124	CAAT-box	CAAT	1326	4	-	Nicotiana glutinosa
PtrMYB124	CAAT-box	CAAT	1410	4	-	Nicotiana glutinosa
PtrMYB124	CAAT-box	CAAAT	1433	5	-	Pisum sativum	common cis-acting element in promoter and enhancer regions
PtrMYB124	CAAT-box	CAAAT	1559	5	+	Pisum sativum	common cis-acting element in promoter and enhancer regions
PtrMYB124	CAAT-box	CAAT	1564	4	-	Nicotiana glutinosa
PtrMYB124	CAAT-box	CAAT	1627	4	-	Nicotiana glutinosa
PtrMYB124	CAAT-box	CAAAT	1756	5	-	Pisum sativum	common cis-acting element in promoter and enhancer regions
PtrMYB124	CAAT-box	CAAT	1800	4	+	Nicotiana glutinosa
PtrMYB124	CAAT-box	CAAT	1810	4	-	Nicotiana glutinosa
PtrMYB124	CAAT-box	CCAAT	1815	5	-	Arabidopsis thaliana	common cis-acting element in promoter and enhancer regions
PtrMYB124	CAAT-box	CAAAT	1849	5	+	Pisum sativum	common cis-acting element in promoter and enhancer regions
PtrMYB124	CAAT-box	CAAT	1949	4	-	Nicotiana glutinosa
PtrMYB124		motif_sequence	37	4	-	organism	short_function
PtrMYB124		motif_sequence	167	4	+	organism	short_function
PtrMYB124		motif_sequence	191	4	+	organism	short_function
PtrMYB124		motif_sequence	360	4	+	organism	short_function
PtrMYB124		motif_sequence	447	4	+	organism	short_function
PtrMYB124		motif_sequence	461	4	+	organism	short_function
PtrMYB124		motif_sequence	507	4	+	organism	short_function
PtrMYB124		motif_sequence	607	4	-	organism	short_function
PtrMYB124		motif_sequence	989	4	+	organism	short_function
PtrMYB124		motif_sequence	1068	4	+	organism	short_function
PtrMYB124		motif_sequence	1160	4	+	organism	short_function
PtrMYB124		motif_sequence	1180	4	-	organism	short_function
PtrMYB124		motif_sequence	1471	4	-	organism	short_function
PtrMYB124		motif_sequence	1726	4	+	organism	short_function
PtrMYB124		motif_sequence	1837	4	-	organism	short_function
PtrMYB124	AT1-motif	AATTATTTTTTATT	255	13	+	Solanum tuberosum	part of a light responsive module
PtrMYB124	TATA-box	TATATA	51	6	+	Arabidopsis thaliana	core promoter element around -30 of transcription start
PtrMYB124	TATA-box	ATATAT	52	6	+	Brassica napus	core promoter element around -30 of transcription start
PtrMYB124	TATA-box	TATA	53	4	+	Arabidopsis thaliana	core promoter element around -30 of transcription start
PtrMYB124	TATA-box	TATAA	616	5	-	Arabidopsis thaliana	core promoter element around -30 of transcription start
PtrMYB124	TATA-box	TATA	617	4	+	Arabidopsis thaliana	core promoter element around -30 of transcription start
PtrMYB124	TATA-box	TATAAA	814	6	-	Helianthus annuus	core promoter element around -30 of transcription start
PtrMYB124	TATA-box	TATAA	815	5	-	Arabidopsis thaliana	core promoter element around -30 of transcription start
PtrMYB124	TATA-box	TATA	816	4	+	Arabidopsis thaliana	core promoter element around -30 of transcription start
PtrMYB124	TATA-box	TATACA	873	6	-	Helianthus annuus	core promoter element around -30 of transcription start
PtrMYB124	TATA-box	TATA	875	4	+	Arabidopsis thaliana	core promoter element around -30 of transcription start
PtrMYB124	TATA-box	TACAAAA	1113	7	-	Oryza sativa	core promoter element around -30 of transcription start
PtrMYB124	TATA-box	TATA	1189	4	-	Arabidopsis thaliana	core promoter element around -30 of transcription start
PtrMYB124	TATA-box	TATAA	1242	5	-	Arabidopsis thaliana	core promoter element around -30 of transcription start
PtrMYB124	TATA-box	TATA	1243	4	-	Arabidopsis thaliana	core promoter element around -30 of transcription start
PtrMYB124	TATA-box	TATA	1304	4	-	Arabidopsis thaliana	core promoter element around -30 of transcription start
PtrMYB124	TATA-box	ATTATA	1475	6	+	Brassica napus	core promoter element around -30 of transcription start
PtrMYB124	TATA-box	TATAA	1476	5	-	Arabidopsis thaliana	core promoter element around -30 of transcription start
PtrMYB124	TATA-box	TATA	1477	4	-	Arabidopsis thaliana	core promoter element around -30 of transcription start
PtrMYB124	TATA-box	TATA	1700	4	-	Arabidopsis thaliana	core promoter element around -30 of transcription start
PtrMYB124	TATA-box	TATTTAAA	1709	8	-	Arabidopsis thaliana	core promoter element around -30 of transcription start
PtrMYB124	TATA-box	ATATAA	1852	6	+	Brassica oleracea	core promoter element around -30 of transcription start
PtrMYB124	TATA-box	TATA	1853	4	-	Arabidopsis thaliana	core promoter element around -30 of transcription start
PtrMYB124	MRE	AACCTAA	760	7	-	Petroselinum crispum	MYB binding site involved in light responsiveness
PtrMYB124	W box	TTGACC	641	6	-	Arabidopsis thaliana
PtrMYB124	W box	TTGACC	1612	6	+	Arabidopsis thaliana
PtrMYB124	GT1-motif	GGTTAA	1437	6	+	Arabidopsis thaliana	light responsive element
PtrMYB124	TGA-element	AACGAC	1273	6	+	Brassica oleracea	auxin-responsive element
PtrMYB124	Box 4	ATTAAT	387	6	+	Petroselinum crispum	part of a conserved DNA module involved in light responsiveness
PtrMYB124	Box 4	ATTAAT	410	6	+	Petroselinum crispum	part of a conserved DNA module involved in light responsiveness
PtrMYB124	Box 4	ATTAAT	414	6	+	Petroselinum crispum	part of a conserved DNA module involved in light responsiveness
PtrMYB124	Box 4	ATTAAT	837	6	+	Petroselinum crispum	part of a conserved DNA module involved in light responsiveness
PtrMYB124	Box 4	ATTAAT	1250	6	-	Petroselinum crispum	part of a conserved DNA module involved in light responsiveness
PtrMYB024	Myb	CAACTG	102	6	-	Arabidopsis thaliana
PtrMYB024	W box	TTGACC	283	6	-	Arabidopsis thaliana
PtrMYB024	Box 4	ATTAAT	213	6	+	Petroselinum crispum	part of a conserved DNA module involved in light responsiveness
PtrMYB024	Box 4	ATTAAT	499	6	+	Petroselinum crispum	part of a conserved DNA module involved in light responsiveness
PtrMYB024	Box 4	ATTAAT	521	6	+	Petroselinum crispum	part of a conserved DNA module involved in light responsiveness
PtrMYB024	Box 4	ATTAAT	525	6	+	Petroselinum crispum	part of a conserved DNA module involved in light responsiveness
PtrMYB024	Box 4	ATTAAT	554	6	+	Petroselinum crispum	part of a conserved DNA module involved in light responsiveness
PtrMYB024	Box 4	ATTAAT	1154	6	-	Petroselinum crispum	part of a conserved DNA module involved in light responsiveness
PtrMYB024	MYC	CATTTG	1612	6	-	Arabidopsis thaliana
PtrMYB024	MBS	CAACTG	102	6	-	Arabidopsis thaliana	MYB binding site involved in drought-inducibility
PtrMYB024	TCA-element	CCATCTTTTT	269	9	-	Nicotiana tabacum	cis-acting element involved in salicylic acid responsiveness
PtrMYB024	TCA-element	TCAGAAGAGG	874	9	-	Brassica oleracea	cis-acting element involved in salicylic acid responsiveness
PtrMYB024	TCA-element	CCATCTTTTT	1129	9	+	Nicotiana tabacum	cis-acting element involved in salicylic acid responsiveness
PtrMYB024	CGTCA-motif	CGTCA	1967	5	+	Hordeum vulgare	cis-acting regulatory element involved in the MeJA-responsiveness
PtrMYB024	WRE3	CCACCT	328	6	-	Pisum sativum
PtrMYB024	WRE3	CCACCT	573	6	-	Pisum sativum
PtrMYB024	CAAT-box	CAAT	46	4	-	Nicotiana glutinosa
PtrMYB024	CAAT-box	CAAAT	126	5	-	Pisum sativum	common cis-acting element in promoter and enhancer regions
PtrMYB024	CAAT-box	CAAT	193	4	+	Nicotiana glutinosa
PtrMYB024	CAAT-box	CAAT	428	4	-	Nicotiana glutinosa
PtrMYB024	CAAT-box	CAAT	474	4	+	Nicotiana glutinosa
PtrMYB024	CAAT-box	CAAT	479	4	+	Nicotiana glutinosa
PtrMYB024	CAAT-box	CAAT	543	4	-	Nicotiana glutinosa
PtrMYB024	CAAT-box	CAAT	547	4	-	Nicotiana glutinosa
PtrMYB024	CAAT-box	CAAT	700	4	-	Nicotiana glutinosa
PtrMYB024	CAAT-box	CAAAT	770	5	-	Pisum sativum	common cis-acting element in promoter and enhancer regions
PtrMYB024	CAAT-box	CCCAATTT	782	8	-	Arabidopsis thaliana	common cis-acting element in promoter and enhancer regions
PtrMYB024	CAAT-box	CCAAT	784	5	-	Arabidopsis thaliana	common cis-acting element in promoter and enhancer regions
PtrMYB024	CAAT-box	CAAT	957	4	-	Nicotiana glutinosa
PtrMYB024	CAAT-box	CAAT	992	4	-	Nicotiana glutinosa
PtrMYB024	CAAT-box	CAAT	1034	4	-	Nicotiana glutinosa
PtrMYB024	CAAT-box	CAAAT	1206	5	-	Pisum sativum	common cis-acting element in promoter and enhancer regions
PtrMYB024	CAAT-box	CAAT	1220	4	-	Nicotiana glutinosa
PtrMYB024	CAAT-box	CAAAT	1239	5	+	Pisum sativum	common cis-acting element in promoter and enhancer regions
PtrMYB024	CAAT-box	CAAT	1352	4	-	Nicotiana glutinosa
PtrMYB024	CAAT-box	CAAAT	1484	5	-	Pisum sativum	common cis-acting element in promoter and enhancer regions
PtrMYB024	CAAT-box	CCAAT	1511	5	+	Arabidopsis thaliana	common cis-acting element in promoter and enhancer regions
PtrMYB024	CAAT-box	CAAT	1512	4	+	Nicotiana glutinosa
PtrMYB024	CAAT-box	CAAT	1588	4	-	Nicotiana glutinosa
PtrMYB024	CAAT-box	CAAAT	1612	5	+	Pisum sativum	common cis-acting element in promoter and enhancer regions
PtrMYB024	CAAT-box	CAAT	1619	4	-	Nicotiana glutinosa
PtrMYB024	CAAT-box	CAAT	1693	4	+	Nicotiana glutinosa
PtrMYB024	CAAT-box	CAAT	1769	4	-	Nicotiana glutinosa
PtrMYB024	CAAT-box	CAAT	1785	4	-	Nicotiana glutinosa
PtrMYB024	CAAT-box	CAAT	1806	4	+	Nicotiana glutinosa
PtrMYB024	CAAT-box	CAAT	1831	4	-	Nicotiana glutinosa
PtrMYB024	CAAT-box	CAAT	1883	4	+	Nicotiana glutinosa
PtrMYB024	CAAT-box	CAAAT	1933	5	-	Pisum sativum	common cis-acting element in promoter and enhancer regions
PtrMYB024	CAAT-box	CAAT	1971	4	-	Nicotiana glutinosa
PtrMYB024	as-1	TGACG	1967	5	-	Arabidopsis thaliana
PtrMYB024	AT1-motif	AATTATTTTTTATT	115	13	+	Solanum tuberosum	part of a light responsive module
PtrMYB024		motif_sequence	217	4	+	organism	short_function
PtrMYB024		motif_sequence	248	4	-	organism	short_function
PtrMYB024		motif_sequence	350	4	+	organism	short_function
PtrMYB024		motif_sequence	493	4	+	organism	short_function
PtrMYB024		motif_sequence	664	4	-	organism	short_function
PtrMYB024		motif_sequence	671	4	-	organism	short_function
PtrMYB024		motif_sequence	842	4	+	organism	short_function
PtrMYB024		motif_sequence	875	4	+	organism	short_function
PtrMYB024		motif_sequence	915	4	-	organism	short_function
PtrMYB024		motif_sequence	1011	4	-	organism	short_function
PtrMYB024		motif_sequence	1074	4	+	organism	short_function
PtrMYB024		motif_sequence	1653	4	-	organism	short_function
PtrMYB024		motif_sequence	1660	4	+	organism	short_function
PtrMYB024		motif_sequence	1749	4	+	organism	short_function
PtrMYB024		motif_sequence	1774	4	+	organism	short_function
PtrMYB024		motif_sequence	1776	4	-	organism	short_function
PtrMYB024		motif_sequence	1824	4	-	organism	short_function
PtrMYB024		motif_sequence	1836	4	+	organism	short_function
PtrMYB024		motif_sequence	1860	4	+	organism	short_function
PtrMYB024		motif_sequence	1980	4	+	organism	short_function
PtrMYB024	TATA-box	ATTATA	92	6	+	Brassica napus	core promoter element around -30 of transcription start
PtrMYB024	TATA-box	TATAA	93	5	-	Arabidopsis thaliana	core promoter element around -30 of transcription start
PtrMYB024	TATA-box	TATA	94	4	+	Arabidopsis thaliana	core promoter element around -30 of transcription start
PtrMYB024	TATA-box	taTATAAAtc	300	9	-	Arabidopsis thaliana	core promoter element around -30 of transcription start
PtrMYB024	TATA-box	ATATAT	301	6	+	Brassica napus	core promoter element around -30 of transcription start
PtrMYB024	TATA-box	TATATA	302	6	+	Arabidopsis thaliana	core promoter element around -30 of transcription start
PtrMYB024	TATA-box	ATATAT	303	6	+	Brassica napus	core promoter element around -30 of transcription start
PtrMYB024	TATA-box	TATATA	304	6	+	Arabidopsis thaliana	core promoter element around -30 of transcription start
PtrMYB024	TATA-box	ATATAT	305	6	+	Brassica napus	core promoter element around -30 of transcription start
PtrMYB024	TATA-box	TATATA	306	6	+	Arabidopsis thaliana	core promoter element around -30 of transcription start
PtrMYB024	TATA-box	ATATAT	307	6	+	Brassica napus	core promoter element around -30 of transcription start
PtrMYB024	TATA-box	TATATA	308	6	+	Arabidopsis thaliana	core promoter element around -30 of transcription start
PtrMYB024	TATA-box	ATATAT	309	6	+	Brassica napus	core promoter element around -30 of transcription start
PtrMYB024	TATA-box	TATATA	310	6	+	Arabidopsis thaliana	core promoter element around -30 of transcription start
PtrMYB024	TATA-box	ATATAT	311	6	+	Brassica napus	core promoter element around -30 of transcription start
PtrMYB024	TATA-box	TATATA	312	6	+	Arabidopsis thaliana	core promoter element around -30 of transcription start
PtrMYB024	TATA-box	ATATAA	313	6	+	Brassica oleracea	core promoter element around -30 of transcription start
PtrMYB024	TATA-box	TATA	314	4	+	Arabidopsis thaliana	core promoter element around -30 of transcription start
PtrMYB024	TATA-box	ATATAA	558	6	+	Brassica oleracea	core promoter element around -30 of transcription start
PtrMYB024	TATA-box	TATA	559	4	+	Arabidopsis thaliana	core promoter element around -30 of transcription start
PtrMYB024	TATA-box	TAAAGATT	565	8	+	Arabidopsis thaliana	core promoter element around -30 of transcription start
PtrMYB024	TATA-box	TATAAAA	598	7	-	Pisum sativum	core promoter element around -30 of transcription start
PtrMYB024	TATA-box	TATAAA	599	6	-	Helianthus annuus	core promoter element around -30 of transcription start
PtrMYB024	TATA-box	TATATAA	600	7	-	Arabidopsis thaliana	core promoter element around -30 of transcription start
PtrMYB024	TATA-box	TATATA	601	6	+	Arabidopsis thaliana	core promoter element around -30 of transcription start
PtrMYB024	TATA-box	ATATAA	602	6	+	Brassica oleracea	core promoter element around -30 of transcription start
PtrMYB024	TATA-box	TATA	603	4	+	Arabidopsis thaliana	core promoter element around -30 of transcription start
PtrMYB024	TGACG-motif	TGACG	1967	5	-	Hordeum vulgare	cis-acting regulatory element involved in the MeJA-responsiveness
PtrMYB024	Box II	TGGTAATAA	1493	9	+	Solanum tuberosum	part of a light responsive element
PtrMYB024	Unnamed__6	taTAAATATct	299	10	-	Zea mays
PtrMYB024	Unnamed__6	taTAAATATct	721	10	-	Zea mays
PtrMYB024	LS7	CAGATTTATTTTTA	162	13	+	Zea mays	part of a light responsive element
PtrMYB024	AAGAA-motif	gGTAAAGAAA	431	9	+	Avena sativa
PtrMYB024	AAGAA-motif	GAAAGAA	660	7	+	Avena sativa
PtrMYB024	AAGAA-motif	GAAAGAA	676	7	+	Avena sativa
PtrMYB024	AAGAA-motif	GAAAGAA	797	7	-	Avena sativa
PtrMYB024	AAGAA-motif	GAAAGAA	810	7	-	Avena sativa
PtrMYB024	AAGAA-motif	GAAAGAA	997	7	-	Avena sativa
PtrMYB024	ERE	ATTTTAAA	111	8	-	Nicotiana glutinos
PtrMYB024	ERE	ATTTTAAA	238	8	+	Nicotiana glutinos
PtrMYB024	WUN-motif	CCATTTCAA	372	9	-	Nicotiana glutinosa
PtrMYB024	WUN-motif	CAATTACAT	1780	9	-	Nicotiana glutinosa
PtrMYB024	Unnamed__4	CTCC	389	4	-	Petroselinum hortense
PtrMYB024	Unnamed__4	CTCC	582	4	+	Petroselinum hortense
PtrMYB024	Unnamed__4	CTCC	633	4	+	Petroselinum hortense
PtrMYB024	Unnamed__4	CTCC	891	4	+	Petroselinum hortense
PtrMYB024	Unnamed__4	CTCC	1065	4	+	Petroselinum hortense
PtrMYB024	Unnamed__4	CTCC	1234	4	+	Petroselinum hortense
PtrMYB024	Unnamed__4	CTCC	1629	4	+	Petroselinum hortense
PtrMYB024	P-box	CCTTTTG	1079	7	+	Oryza sativa	gibberellin-responsive element
PtrMYB024	P-box	CCTTTTG	1101	7	+	Oryza sativa	gibberellin-responsive element
PtrMYB024	AE-box	AGAAACAA	863	8	+	Arabidopsis thaliana	part of a module for light response
PtrMYB024	AE-box	AGAAACAA	1228	8	-	Arabidopsis thaliana	part of a module for light response
PtrMYB024	AE-box	AGAAACTT	1576	8	-	Arabidopsis thaliana	part of a module for light response
PtrMYB024	AT~TATA-box	TATATA	302	6	+	Arabidopsis thaliana
PtrMYB024	AT~TATA-box	TATATA	304	6	+	Arabidopsis thaliana
PtrMYB024	AT~TATA-box	TATATA	306	6	+	Arabidopsis thaliana
PtrMYB024	AT~TATA-box	TATATA	308	6	+	Arabidopsis thaliana
PtrMYB024	AT~TATA-box	TATATA	310	6	+	Arabidopsis thaliana
PtrMYB024	AT~TATA-box	TATATA	312	6	+	Arabidopsis thaliana
PtrMYB024	AT~TATA-box	TATATAAA	599	8	-	Arabidopsis thaliana
PtrMYB024	AT~TATA-box	TATATA	601	6	+	Arabidopsis thaliana
PtrMYB024	MYB	CAACCA	1415	6	+	Arabidopsis thaliana
PtrMYB024	AT-rich element	ATAGAAATCAA	226	10	+	Glycine max	binding site of AT-rich DNA binding protein (ATBP-1)
PtrMYB024	TCA	TCATCTTCAT	348	9	+	Pisum sativum
PtrMYB024	ARE	AAACCA	257	6	+	Zea mays	cis-acting regulatory element essential for the anaerobic induction
PtrMYB024	ARE	AAACCA	900	6	-	Zea mays	cis-acting regulatory element essential for the anaerobic induction
PtrMYB024	ARE	AAACCA	1224	6	-	Zea mays	cis-acting regulatory element essential for the anaerobic induction
PtrMYB024	ARE	AAACCA	1306	6	-	Zea mays	cis-acting regulatory element essential for the anaerobic induction
PtrMYB024	ARE	AAACCA	1724	6	-	Zea mays	cis-acting regulatory element essential for the anaerobic induction
PtrMYB024	F-box	CTATTCTCATT	1500	10	-	Lycopersicon esculentum
SpuMYB002	P-box	CCTTTTG	557	7	+	Oryza sativa	gibberellin-responsive element
SpuMYB002	P-box	CCTTTTG	772	7	+	Oryza sativa	gibberellin-responsive element
SpuMYB002	P-box	CCTTTTG	804	7	+	Oryza sativa	gibberellin-responsive element
SpuMYB002	P-box	CCTTTTG	1569	7	+	Oryza sativa	gibberellin-responsive element
SpuMYB002	Unnamed__4	CTCC	295	4	+	Petroselinum hortense
SpuMYB002	Unnamed__4	CTCC	384	4	+	Petroselinum hortense
SpuMYB002	Unnamed__4	CTCC	519	4	-	Petroselinum hortense
SpuMYB002	Unnamed__4	CTCC	533	4	+	Petroselinum hortense
SpuMYB002	Unnamed__4	CTCC	541	4	+	Petroselinum hortense
SpuMYB002	Unnamed__4	CTCC	555	4	+	Petroselinum hortense
SpuMYB002	Unnamed__4	CTCC	601	4	+	Petroselinum hortense
SpuMYB002	Unnamed__4	CTCC	618	4	+	Petroselinum hortense
SpuMYB002	Unnamed__4	CTCC	1062	4	+	Petroselinum hortense
SpuMYB002	Unnamed__4	CTCC	1097	4	+	Petroselinum hortense
SpuMYB002	Unnamed__4	CTCC	1260	4	-	Petroselinum hortense
SpuMYB002	Unnamed__4	CTCC	1842	4	-	Petroselinum hortense
SpuMYB002	Unnamed__4	CTCC	1848	4	-	Petroselinum hortense
SpuMYB002	Unnamed__4	CTCC	1869	4	-	Petroselinum hortense
SpuMYB002	AT~TATA-box	TATATAAA	198	8	-	Arabidopsis thaliana
SpuMYB002	AT~TATA-box	TATATA	200	6	+	Arabidopsis thaliana
SpuMYB002	AT~TATA-box	TATATA	202	6	+	Arabidopsis thaliana
SpuMYB002	AT~TATA-box	TATATA	204	6	+	Arabidopsis thaliana
SpuMYB002	AT-rich element	ATAGAAATCAA	776	10	-	Glycine max	binding site of AT-rich DNA binding protein (ATBP-1)
SpuMYB002	ARE	AAACCA	1574	6	-	Zea mays	cis-acting regulatory element essential for the anaerobic induction
SpuMYB002	TATA	TATAAAAT	196	8	-	Arabidopsis thaliana
SpuMYB002	Unnamed__10	TCCACGTAGA	512	9	-	Zea mays
SpuMYB002	TCCC-motif	TCTCCCT	532	7	+	Spinacia oleracea	part of a light responsive element
SpuMYB002	GATA-motif	AAGGATAAGG	1563	9	-	Solanum tuberosum	part of a light responsive element
SpuMYB002	Unnamed__8	TCCACGTAGA	512	9	-	Zea mays
SpuMYB002	TC-rich repeats	GTTTTCTTAC	1184	9	+	Nicotiana tabacum	cis-acting element involved in defense and stress responsiveness
SpuMYB002	I-box	gGATAAGGTG	1874	9	+	Zea mays	part of a light responsive element
SpuMYB002	TATC-box	TATCCCA	475	7	-	Oryza sativa	cis-acting element involved in gibberellin-responsiveness
SpuMYB002	STRE	AGGGG	615	5	-	Arabidopsis thaliana
SpuMYB002	STRE	AGGGG	620	5	-	Arabidopsis thaliana
SpuMYB002	STRE	AGGGG	732	5	-	Arabidopsis thaliana
SpuMYB002	STRE	AGGGG	1561	5	-	Arabidopsis thaliana
SpuMYB002	Unnamed__1	CGTGG	222	5	-	Zea mays
SpuMYB002	Unnamed__12	TCCACGTAGA	512	9	-	Zea mays
SpuMYB002	ERE	ATTTTAAA	56	8	+	Nicotiana glutinos
SpuMYB002	ERE	ATTTTAAA	58	8	-	Nicotiana glutinos
SpuMYB002	ERE	ATTTTAAA	230	8	+	Nicotiana glutinos
SpuMYB002	AAGAA-motif	GAAAGAA	1005	7	-	Avena sativa
SpuMYB002	AAGAA-motif	GAAAGAA	1187	7	-	Avena sativa
SpuMYB002	AAGAA-motif	GAAAGAA	1191	7	-	Avena sativa
SpuMYB002	AAGAA-motif	GAAAGAA	1636	7	-	Avena sativa
SpuMYB002	Unnamed__14	TCCACGTAGA	512	9	-	Zea mays
SpuMYB002	G-box	CACGAC	917	6	-	Zea mays	cis-acting regulatory element involved in light responsiveness
SpuMYB002	TCA-element	CCATCTTTTT	643	9	+	Nicotiana tabacum	cis-acting element involved in salicylic acid responsiveness
SpuMYB002	TCA-element	CCATCTTTTT	819	9	-	Nicotiana tabacum	cis-acting element involved in salicylic acid responsiveness
SpuMYB002	TCA-element	CCATCTTTTT	1534	9	-	Nicotiana tabacum	cis-acting element involved in salicylic acid responsiveness
SpuMYB002	TCA-element	CCATCTTTTT	1580	9	+	Nicotiana tabacum	cis-acting element involved in salicylic acid responsiveness
SpuMYB002	WRE3	CCACCT	515	6	-	Pisum sativum
SpuMYB002	WRE3	CCACCT	1844	6	-	Pisum sativum
SpuMYB002	CAAT-box	CCAAT	90	5	+	Arabidopsis thaliana	common cis-acting element in promoter and enhancer regions
SpuMYB002	CAAT-box	CAAT	91	4	+	Nicotiana glutinosa
SpuMYB002	CAAT-box	CAAT	158	4	+	Nicotiana glutinosa
SpuMYB002	CAAT-box	CAAT	242	4	-	Nicotiana glutinosa
SpuMYB002	CAAT-box	CAAAT	388	5	-	Pisum sativum	common cis-acting element in promoter and enhancer regions
SpuMYB002	CAAT-box	CAAAT	421	5	-	Pisum sativum	common cis-acting element in promoter and enhancer regions
SpuMYB002	CAAT-box	CAAAT	438	5	+	Pisum sativum	common cis-acting element in promoter and enhancer regions
SpuMYB002	CAAT-box	AGCTCAATTTCA	577	12	+	Daucus carota	common cis-acting element in promoter and enhancer regions
SpuMYB002	CAAT-box	CAAT	581	4	+	Nicotiana glutinosa
SpuMYB002	CAAT-box	CAAT	587	4	+	Nicotiana glutinosa
SpuMYB002	CAAT-box	CCAAT	603	5	+	Arabidopsis thaliana	common cis-acting element in promoter and enhancer regions
SpuMYB002	CAAT-box	CAAT	604	4	+	Nicotiana glutinosa
SpuMYB002	CAAT-box	CAAAT	636	5	-	Pisum sativum	common cis-acting element in promoter and enhancer regions
SpuMYB002	CAAT-box	CAAAT	683	5	-	Pisum sativum	common cis-acting element in promoter and enhancer regions
SpuMYB002	CAAT-box	CAAT	695	4	+	Nicotiana glutinosa
SpuMYB002	CAAT-box	CAAAT	726	5	-	Pisum sativum	common cis-acting element in promoter and enhancer regions
SpuMYB002	CAAT-box	CAAAT	741	5	+	Pisum sativum	common cis-acting element in promoter and enhancer regions
SpuMYB002	CAAT-box	CAAT	790	4	-	Nicotiana glutinosa
SpuMYB002	CAAT-box	CAAT	867	4	+	Nicotiana glutinosa
SpuMYB002	CAAT-box	CAAAT	876	5	-	Pisum sativum	common cis-acting element in promoter and enhancer regions
SpuMYB002	CAAT-box	CCAAT	903	5	+	Arabidopsis thaliana	common cis-acting element in promoter and enhancer regions
SpuMYB002	CAAT-box	CAAT	904	4	+	Nicotiana glutinosa
SpuMYB002	CAAT-box	CAAAT	906	5	-	Pisum sativum	common cis-acting element in promoter and enhancer regions
SpuMYB002	CAAT-box	CCAAT	967	5	-	Arabidopsis thaliana	common cis-acting element in promoter and enhancer regions
SpuMYB002	CAAT-box	CAAT	981	4	-	Nicotiana glutinosa
SpuMYB002	CAAT-box	CAAT	1034	4	+	Nicotiana glutinosa
SpuMYB002	CAAT-box	CAAAT	1036	5	-	Pisum sativum	common cis-acting element in promoter and enhancer regions
SpuMYB002	CAAT-box	CCAAT	1099	5	+	Arabidopsis thaliana	common cis-acting element in promoter and enhancer regions
SpuMYB002	CAAT-box	CAAT	1100	4	+	Nicotiana glutinosa
SpuMYB002	CAAT-box	CAAAT	1158	5	-	Pisum sativum	common cis-acting element in promoter and enhancer regions
SpuMYB002	CAAT-box	CAAAT	1206	5	-	Pisum sativum	common cis-acting element in promoter and enhancer regions
SpuMYB002	CAAT-box	CAAT	1231	4	+	Nicotiana glutinosa
SpuMYB002	CAAT-box	CAAT	1239	4	-	Nicotiana glutinosa
SpuMYB002	CAAT-box	CAAT	1248	4	-	Nicotiana glutinosa
SpuMYB002	CAAT-box	CAAT	1252	4	-	Nicotiana glutinosa
SpuMYB002	CAAT-box	CAAAT	1300	5	+	Pisum sativum	common cis-acting element in promoter and enhancer regions
SpuMYB002	CAAT-box	CAAT	1331	4	-	Nicotiana glutinosa
SpuMYB002	CAAT-box	CAAT	1347	4	-	Nicotiana glutinosa
SpuMYB002	CAAT-box	CAAT	1351	4	+	Nicotiana glutinosa
SpuMYB002	CAAT-box	CAAAT	1513	5	-	Pisum sativum	common cis-acting element in promoter and enhancer regions
SpuMYB002	CAAT-box	CAAT	1643	4	-	Nicotiana glutinosa
SpuMYB002	CAAT-box	CAAT	1680	4	-	Nicotiana glutinosa
SpuMYB002	CAAT-box	CCCAATTT	1685	8	+	Arabidopsis thaliana	common cis-acting element in promoter and enhancer regions
SpuMYB002	CAAT-box	CCAAT	1686	5	+	Arabidopsis thaliana	common cis-acting element in promoter and enhancer regions
SpuMYB002	CAAT-box	CAAT	1687	4	+	Nicotiana glutinosa
SpuMYB002	CAAT-box	CAAAT	1689	5	-	Pisum sativum	common cis-acting element in promoter and enhancer regions
SpuMYB002	CAAT-box	CCAAT	1742	5	-	Arabidopsis thaliana	common cis-acting element in promoter and enhancer regions
SpuMYB002	CAAT-box	CAAAT	1807	5	-	Pisum sativum	common cis-acting element in promoter and enhancer regions
SpuMYB002	CAAT-box	CCAAT	1866	5	-	Arabidopsis thaliana	common cis-acting element in promoter and enhancer regions
SpuMYB002	CAAT-box	CAAT	1907	4	+	Nicotiana glutinosa
SpuMYB002	CAAT-box	CAAT	1953	4	-	Nicotiana glutinosa
SpuMYB002	CAAT-box	CAAT	1982	4	-	Nicotiana glutinosa
SpuMYB002		motif_sequence	135	4	+	organism	short_function
SpuMYB002		motif_sequence	293	4	+	organism	short_function
SpuMYB002		motif_sequence	299	4	+	organism	short_function
SpuMYB002		motif_sequence	531	4	+	organism	short_function
SpuMYB002		motif_sequence	539	4	+	organism	short_function
SpuMYB002		motif_sequence	553	4	+	organism	short_function
SpuMYB002		motif_sequence	599	4	+	organism	short_function
SpuMYB002		motif_sequence	715	4	-	organism	short_function
SpuMYB002		motif_sequence	1081	4	+	organism	short_function
SpuMYB002		motif_sequence	1260	4	-	organism	short_function
SpuMYB002		motif_sequence	1268	4	-	organism	short_function
SpuMYB002		motif_sequence	1396	4	-	organism	short_function
SpuMYB002		motif_sequence	1543	4	-	organism	short_function
SpuMYB002		motif_sequence	1674	4	+	organism	short_function
SpuMYB002		motif_sequence	1869	4	-	organism	short_function
SpuMYB002	TATA-box	ATATAA	16	6	+	Brassica oleracea	core promoter element around -30 of transcription start
SpuMYB002	TATA-box	TATA	17	4	+	Arabidopsis thaliana	core promoter element around -30 of transcription start
SpuMYB002	TATA-box	TATAAA	124	6	-	Helianthus annuus	core promoter element around -30 of transcription start
SpuMYB002	TATA-box	TATAA	125	5	-	Arabidopsis thaliana	core promoter element around -30 of transcription start
SpuMYB002	TATA-box	TATA	126	4	+	Arabidopsis thaliana	core promoter element around -30 of transcription start
SpuMYB002	TATA-box	taTATAAAtc	180	9	+	Arabidopsis thaliana	core promoter element around -30 of transcription start
SpuMYB002	TATA-box	TAAAGATT	186	8	-	Arabidopsis thaliana	core promoter element around -30 of transcription start
SpuMYB002	TATA-box	TATAAAA	197	7	-	Pisum sativum	core promoter element around -30 of transcription start
SpuMYB002	TATA-box	TATAAA	198	6	-	Helianthus annuus	core promoter element around -30 of transcription start
SpuMYB002	TATA-box	TATATAA	199	7	-	Arabidopsis thaliana	core promoter element around -30 of transcription start
SpuMYB002	TATA-box	TATATA	200	6	+	Arabidopsis thaliana	core promoter element around -30 of transcription start
SpuMYB002	TATA-box	ATATAT	201	6	+	Brassica napus	core promoter element around -30 of transcription start
SpuMYB002	TATA-box	TATATA	202	6	+	Arabidopsis thaliana	core promoter element around -30 of transcription start
SpuMYB002	TATA-box	ATATAT	203	6	+	Brassica napus	core promoter element around -30 of transcription start
SpuMYB002	TATA-box	TATATA	204	6	+	Arabidopsis thaliana	core promoter element around -30 of transcription start
SpuMYB002	TATA-box	ATATAT	205	6	+	Brassica napus	core promoter element around -30 of transcription start
SpuMYB002	TATA-box	TATA	206	4	+	Arabidopsis thaliana	core promoter element around -30 of transcription start
SpuMYB002	TATA-box	ATATAA	305	6	+	Brassica oleracea	core promoter element around -30 of transcription start
SpuMYB002	TATA-box	TATA	306	4	+	Arabidopsis thaliana	core promoter element around -30 of transcription start
SpuMYB002	TATA-box	TACAAAA	1321	7	-	Oryza sativa	core promoter element around -30 of transcription start
SpuMYB002	TATA-box	TATAAAA	1383	7	-	Pisum sativum	core promoter element around -30 of transcription start
SpuMYB002	TATA-box	TATAAA	1384	6	-	Helianthus annuus	core promoter element around -30 of transcription start
SpuMYB002	TATA-box	TATAA	1385	5	-	Arabidopsis thaliana	core promoter element around -30 of transcription start
SpuMYB002	TATA-box	TATA	1386	4	-	Arabidopsis thaliana	core promoter element around -30 of transcription start
SpuMYB002	TATA-box	TACAAAA	1456	7	-	Oryza sativa	core promoter element around -30 of transcription start
SpuMYB002	TATA-box	ccTATAAAaa	1587	9	-	Arabidopsis thaliana	core promoter element around -30 of transcription start
SpuMYB002	TATA-box	TATA	1858	4	-	Arabidopsis thaliana	core promoter element around -30 of transcription start
SpuMYB002	TATA-box	TATAA	1901	5	-	Arabidopsis thaliana	core promoter element around -30 of transcription start
SpuMYB002	TATA-box	TATA	1902	4	-	Arabidopsis thaliana	core promoter element around -30 of transcription start
SpuMYB002	TATA-box	TACAAAA	1910	7	-	Oryza sativa	core promoter element around -30 of transcription start
SpuMYB002	MRE	AACCTAA	172	7	+	Petroselinum crispum	MYB binding site involved in light responsiveness
SpuMYB002	Myb	TAACTG	50	6	+	Arabidopsis thaliana
SpuMYB002	Myb	TAACTG	103	6	-	Arabidopsis thaliana
SpuMYB002	Box 4	ATTAAT	985	6	+	Petroselinum crispum	part of a conserved DNA module involved in light responsiveness
SpuMYB002	Box 4	ATTAAT	1073	6	-	Petroselinum crispum	part of a conserved DNA module involved in light responsiveness
SpuMYB002	MYC	CATTTG	387	6	+	Arabidopsis thaliana
SpuMYB002	MYC	CATTTG	635	6	+	Arabidopsis thaliana
SpuMYB002	MYC	CATGTG	1613	6	-	Arabidopsis thaliana
SpuMYB148		motif_sequence	49	4	-	organism	short_function
SpuMYB148		motif_sequence	463	4	-	organism	short_function
SpuMYB148		motif_sequence	476	4	+	organism	short_function
SpuMYB148		motif_sequence	765	4	+	organism	short_function
SpuMYB148		motif_sequence	892	4	+	organism	short_function
SpuMYB148		motif_sequence	897	4	+	organism	short_function
SpuMYB148		motif_sequence	925	4	+	organism	short_function
SpuMYB148		motif_sequence	965	4	-	organism	short_function
SpuMYB148		motif_sequence	1655	4	-	organism	short_function
SpuMYB148		motif_sequence	1662	4	+	organism	short_function
SpuMYB148		motif_sequence	1888	4	+	organism	short_function
SpuMYB148	TATA-box	ATTATA	26	6	+	Brassica napus	core promoter element around -30 of transcription start
SpuMYB148	TATA-box	TATAA	27	5	-	Arabidopsis thaliana	core promoter element around -30 of transcription start
SpuMYB148	TATA-box	TATA	28	4	+	Arabidopsis thaliana	core promoter element around -30 of transcription start
SpuMYB148	TATA-box	ATATAT	32	6	+	Brassica napus	core promoter element around -30 of transcription start
SpuMYB148	TATA-box	TATA	33	4	+	Arabidopsis thaliana	core promoter element around -30 of transcription start
SpuMYB148	TATA-box	TATAAAA	114	7	-	Pisum sativum	core promoter element around -30 of transcription start
SpuMYB148	TATA-box	TATAAA	115	6	-	Helianthus annuus	core promoter element around -30 of transcription start
SpuMYB148	TATA-box	TATATAA	116	7	-	Arabidopsis thaliana	core promoter element around -30 of transcription start
SpuMYB148	TATA-box	TATATA	117	6	+	Arabidopsis thaliana	core promoter element around -30 of transcription start
SpuMYB148	TATA-box	ATATAT	118	6	+	Brassica napus	core promoter element around -30 of transcription start
SpuMYB148	TATA-box	TATATA	119	6	+	Arabidopsis thaliana	core promoter element around -30 of transcription start
SpuMYB148	TATA-box	ATATAT	120	6	+	Brassica napus	core promoter element around -30 of transcription start
SpuMYB148	TATA-box	TATA	121	4	+	Arabidopsis thaliana	core promoter element around -30 of transcription start
SpuMYB148	TATA-box	TATACA	137	6	-	Helianthus annuus	core promoter element around -30 of transcription start
SpuMYB148	TATA-box	TATA	139	4	+	Arabidopsis thaliana	core promoter element around -30 of transcription start
SpuMYB148	TATA-box	ATTATA	192	6	+	Brassica napus	core promoter element around -30 of transcription start
SpuMYB148	TATA-box	TATATAA	193	7	-	Arabidopsis thaliana	core promoter element around -30 of transcription start
SpuMYB148	TATA-box	TATATA	194	6	+	Arabidopsis thaliana	core promoter element around -30 of transcription start
SpuMYB148	TATA-box	ATATAT	195	6	+	Brassica napus	core promoter element around -30 of transcription start
SpuMYB148	TATA-box	TATA	196	4	+	Arabidopsis thaliana	core promoter element around -30 of transcription start
SpuMYB148	TATA-box	ATATAT	232	6	+	Brassica napus	core promoter element around -30 of transcription start
SpuMYB148	TATA-box	TATATA	233	6	+	Arabidopsis thaliana	core promoter element around -30 of transcription start
SpuMYB148	TATA-box	ATATAT	234	6	+	Brassica napus	core promoter element around -30 of transcription start
SpuMYB148	TATA-box	TATATA	235	6	+	Arabidopsis thaliana	core promoter element around -30 of transcription start
SpuMYB148	TATA-box	ATATAA	236	6	+	Brassica oleracea	core promoter element around -30 of transcription start
SpuMYB148	TATA-box	TATA	237	4	+	Arabidopsis thaliana	core promoter element around -30 of transcription start
SpuMYB148	TATA-box	ATATAA	305	6	+	Brassica oleracea	core promoter element around -30 of transcription start
SpuMYB148	TATA-box	TATA	306	4	+	Arabidopsis thaliana	core promoter element around -30 of transcription start
SpuMYB148	TATA-box	TATTTAAA	360	8	-	Arabidopsis thaliana	core promoter element around -30 of transcription start
SpuMYB148	TATA-box	ATATAT	388	6	+	Brassica napus	core promoter element around -30 of transcription start
SpuMYB148	TATA-box	TATA	389	4	+	Arabidopsis thaliana	core promoter element around -30 of transcription start
SpuMYB148	TATA-box	TATA	403	4	+	Arabidopsis thaliana	core promoter element around -30 of transcription start
SpuMYB148	TATA-box	TATA	473	4	+	Arabidopsis thaliana	core promoter element around -30 of transcription start
SpuMYB148	TATA-box	TATA	559	4	+	Arabidopsis thaliana	core promoter element around -30 of transcription start
SpuMYB148	TATA-box	TATATA	575	6	+	Arabidopsis thaliana	core promoter element around -30 of transcription start
SpuMYB148	TATA-box	ATATAA	576	6	+	Brassica oleracea	core promoter element around -30 of transcription start
SpuMYB148	TATA-box	TATA	577	4	+	Arabidopsis thaliana	core promoter element around -30 of transcription start
SpuMYB148	TATA-box	TATA	603	4	+	Arabidopsis thaliana	core promoter element around -30 of transcription start
SpuMYB148	TATA-box	TACAAAA	617	7	+	Oryza sativa	core promoter element around -30 of transcription start
SpuMYB148	TATA-box	TAAAGATT	700	8	+	Arabidopsis thaliana	core promoter element around -30 of transcription start
SpuMYB148	TATA-box	TATAA	1133	5	-	Arabidopsis thaliana	core promoter element around -30 of transcription start
SpuMYB148	TATA-box	TATA	1134	4	-	Arabidopsis thaliana	core promoter element around -30 of transcription start
SpuMYB148	TATA-box	ATTATA	1332	6	+	Brassica napus	core promoter element around -30 of transcription start
SpuMYB148	TATA-box	TATAA	1333	5	-	Arabidopsis thaliana	core promoter element around -30 of transcription start
SpuMYB148	TATA-box	TATA	1334	4	-	Arabidopsis thaliana	core promoter element around -30 of transcription start
SpuMYB148	TATA-box	TATA	1573	4	-	Arabidopsis thaliana	core promoter element around -30 of transcription start
SpuMYB148	TATA-box	ATATAT	1604	6	-	Brassica napus	core promoter element around -30 of transcription start
SpuMYB148	TATA-box	TATA	1605	4	-	Arabidopsis thaliana	core promoter element around -30 of transcription start
SpuMYB148	TATA-box	ATTATA	1715	6	+	Brassica napus	core promoter element around -30 of transcription start
SpuMYB148	TATA-box	TATAA	1716	5	-	Arabidopsis thaliana	core promoter element around -30 of transcription start
SpuMYB148	TATA-box	TATA	1717	4	-	Arabidopsis thaliana	core promoter element around -30 of transcription start
SpuMYB148	TATA-box	TATACA	1800	6	-	Helianthus annuus	core promoter element around -30 of transcription start
SpuMYB148	TATA-box	TATA	1802	4	-	Arabidopsis thaliana	core promoter element around -30 of transcription start
SpuMYB148	CARE	CAACTCAC	1305	8	-	Oryza sativa
SpuMYB148	CAAT-box	CCAAT	189	5	+	Arabidopsis thaliana	common cis-acting element in promoter and enhancer regions
SpuMYB148	CAAT-box	CAAT	190	4	+	Nicotiana glutinosa
SpuMYB148	CAAT-box	CAAAT	207	5	-	Pisum sativum	common cis-acting element in promoter and enhancer regions
SpuMYB148	CAAT-box	CCAAT	454	5	+	Arabidopsis thaliana	common cis-acting element in promoter and enhancer regions
SpuMYB148	CAAT-box	CAAT	455	4	+	Nicotiana glutinosa
SpuMYB148	CAAT-box	CAAAT	517	5	+	Pisum sativum	common cis-acting element in promoter and enhancer regions
SpuMYB148	CAAT-box	CAAT	725	4	-	Nicotiana glutinosa
SpuMYB148	CAAT-box	CAAAT	742	5	-	Pisum sativum	common cis-acting element in promoter and enhancer regions
SpuMYB148	CAAT-box	CAAAT	852	5	-	Pisum sativum	common cis-acting element in promoter and enhancer regions
SpuMYB148	CAAT-box	CAAT	1007	4	-	Nicotiana glutinosa
SpuMYB148	CAAT-box	CAAT	1045	4	-	Nicotiana glutinosa
SpuMYB148	CAAT-box	CAAAT	1222	5	-	Pisum sativum	common cis-acting element in promoter and enhancer regions
SpuMYB148	CAAT-box	CAAT	1266	4	-	Nicotiana glutinosa
SpuMYB148	CAAT-box	CAACCAACTCC	1295	10	-	Arabidopsis thaliana	common cis-acting element in promoter and enhancer regions
SpuMYB148	CAAT-box	CAAAT	1375	5	-	Pisum sativum	common cis-acting element in promoter and enhancer regions
SpuMYB148	CAAT-box	CAAT	1401	4	+	Nicotiana glutinosa
SpuMYB148	CAAT-box	CAAAT	1403	5	-	Pisum sativum	common cis-acting element in promoter and enhancer regions
SpuMYB148	CAAT-box	CAAT	1420	4	+	Nicotiana glutinosa
SpuMYB148	CAAT-box	CAAAT	1452	5	+	Pisum sativum	common cis-acting element in promoter and enhancer regions
SpuMYB148	CAAT-box	CAAT	1482	4	+	Nicotiana glutinosa
SpuMYB148	CAAT-box	CAAT	1544	4	-	Nicotiana glutinosa
SpuMYB148	CAAT-box	CAAAT	1590	5	-	Pisum sativum	common cis-acting element in promoter and enhancer regions
SpuMYB148	CAAT-box	CCAAT	1620	5	-	Arabidopsis thaliana	common cis-acting element in promoter and enhancer regions
SpuMYB148	CAAT-box	CAAAT	1626	5	+	Pisum sativum	common cis-acting element in promoter and enhancer regions
SpuMYB148	CAAT-box	CAAT	1692	4	+	Nicotiana glutinosa
SpuMYB148	CAAT-box	CAAT	1773	4	-	Nicotiana glutinosa
SpuMYB148	CAAT-box	CAAT	1781	4	-	Nicotiana glutinosa
SpuMYB148	CAAT-box	CAAT	1794	4	-	Nicotiana glutinosa
SpuMYB148	CAAT-box	CAAT	1808	4	+	Nicotiana glutinosa
SpuMYB148	CAAT-box	CAAT	1829	4	-	Nicotiana glutinosa
SpuMYB148	CAAT-box	CAAT	1881	4	+	Nicotiana glutinosa
SpuMYB148	TCA-element	TCAGAAGAGG	924	9	-	Brassica oleracea	cis-acting element involved in salicylic acid responsiveness
SpuMYB148	TCA-element	CCATCTTTTT	1177	9	+	Nicotiana tabacum	cis-acting element involved in salicylic acid responsiveness
SpuMYB148	TCA-element	TCAGAAGAGG	1923	9	-	Brassica oleracea	cis-acting element involved in salicylic acid responsiveness
SpuMYB148	WRE3	CCACCT	1297	6	-	Pisum sativum
SpuMYB148	AT-rich sequence	TAAAATACT	292	9	+	Pisum sativum	element for maximal elicitor-mediated activation (2copies)
SpuMYB148	DRE1	ACCGAGA	1524	7	+	Zea mays
SpuMYB148	Box 4	ATTAAT	62	6	+	Petroselinum crispum	part of a conserved DNA module involved in light responsiveness
SpuMYB148	Box 4	ATTAAT	124	6	+	Petroselinum crispum	part of a conserved DNA module involved in light responsiveness
SpuMYB148	Box 4	ATTAAT	271	6	+	Petroselinum crispum	part of a conserved DNA module involved in light responsiveness
SpuMYB148	Box 4	ATTAAT	1633	6	-	Petroselinum crispum	part of a conserved DNA module involved in light responsiveness
SpuMYB148	Myb-binding site	CAACAG	444	6	+	Nicotiana tabacum
SpuMYB148	Myb-binding site	CAACAG	930	6	-	Nicotiana tabacum
SpuMYB148	Myb-binding site	CAACAG	1457	6	-	Nicotiana tabacum
SpuMYB148	MYC	CATTTG	1626	6	-	Arabidopsis thaliana
SpuMYB148	I-box	gGATAAGGTG	138	9	+	Zea mays	part of a light responsive element
SpuMYB148	AT~TATA-box	TATATAAA	115	8	-	Arabidopsis thaliana
SpuMYB148	AT~TATA-box	TATATA	117	6	+	Arabidopsis thaliana
SpuMYB148	AT~TATA-box	TATATA	119	6	+	Arabidopsis thaliana
SpuMYB148	AT~TATA-box	TATATA	194	6	+	Arabidopsis thaliana
SpuMYB148	AT~TATA-box	TATATA	233	6	+	Arabidopsis thaliana
SpuMYB148	AT~TATA-box	TATATA	235	6	+	Arabidopsis thaliana
SpuMYB148	AT~TATA-box	TATATA	575	6	+	Arabidopsis thaliana
SpuMYB148	ARE	AAACCA	855	6	-	Zea mays	cis-acting regulatory element essential for the anaerobic induction
SpuMYB148	ARE	AAACCA	1728	6	-	Zea mays	cis-acting regulatory element essential for the anaerobic induction
SpuMYB148	ARE	AAACCA	1848	6	-	Zea mays	cis-acting regulatory element essential for the anaerobic induction
SpuMYB148	MYB	CAACAG	444	6	+	Arabidopsis thaliana
SpuMYB148	MYB	CAACAG	930	6	-	Arabidopsis thaliana
SpuMYB148	MYB	CAACCA	1300	6	-	Arabidopsis thaliana
SpuMYB148	MYB	CAACAG	1457	6	-	Arabidopsis thaliana
SpuMYB148	MYB	CAACCA	1461	6	-	Arabidopsis thaliana
SpuMYB148	MYB	CAACCA	1787	6	-	Arabidopsis thaliana
SpuMYB148	ACE	CTAACGTATT	178	9	-	Petroselinum crispum	cis-acting element involved in light responsiveness
SpuMYB148	Unnamed__4	CTCC	767	4	+	Petroselinum hortense
SpuMYB148	Unnamed__4	CTCC	867	4	+	Petroselinum hortense
SpuMYB148	Unnamed__4	CTCC	1295	4	-	Petroselinum hortense
SpuMYB148	Unnamed__4	CTCC	1709	4	+	Petroselinum hortense
SpuMYB148	Unnamed__4	CTCC	1890	4	+	Petroselinum hortense
SpuMYB148	WUN-motif	AAATTACTA	9	9	+	Nicotiana glutinosa
SpuMYB148	circadian	CAAAGATATC	829	9	-	Lycopersicon esculentum	cis-acting regulatory element involved in circadian control
SpuMYB148	ERE	ATTTCATA	391	8	-	Nicotiana glutinos
SpuMYB148	ERE	ATTTTAAA	871	8	+	Nicotiana glutinos
SpuMYB148	AAGAA-motif	GAAAGAA	76	7	-	Avena sativa
SpuMYB148	AAGAA-motif	GAAAGAA	1496	7	+	Avena sativa
SpuMYB148	GA-motif	ATAGATAA	608	8	+	Arabidopsis thaliana	part of a light responsive element
SpuMYB148	GARE-motif	TCTGTTG	444	7	-	Brassica oleracea	gibberellin-responsive element
SpuMYB148	GARE-motif	TCTGTTG	929	7	+	Brassica oleracea	gibberellin-responsive element
SpuMYB148	GARE-motif	TCTGTTG	1456	7	+	Brassica oleracea	gibberellin-responsive element
SpuMYB148	STRE	AGGGG	1228	5	+	Arabidopsis thaliana
SpuMYB191		motif_sequence	167	4	+	organism	short_function
SpuMYB191		motif_sequence	194	4	-	organism	short_function
SpuMYB191		motif_sequence	347	4	+	organism	short_function
SpuMYB191		motif_sequence	435	4	+	organism	short_function
SpuMYB191		motif_sequence	443	4	+	organism	short_function
SpuMYB191		motif_sequence	449	4	+	organism	short_function
SpuMYB191		motif_sequence	606	4	-	organism	short_function
SpuMYB191		motif_sequence	619	4	+	organism	short_function
SpuMYB191		motif_sequence	658	4	+	organism	short_function
SpuMYB191		motif_sequence	984	4	+	organism	short_function
SpuMYB191		motif_sequence	1096	4	+	organism	short_function
SpuMYB191		motif_sequence	1186	4	-	organism	short_function
SpuMYB191		motif_sequence	1475	4	-	organism	short_function
SpuMYB191		motif_sequence	1725	4	+	organism	short_function
SpuMYB191		motif_sequence	1837	4	-	organism	short_function
SpuMYB191		motif_sequence	1937	4	+	organism	short_function
SpuMYB191	TATA-box	TATATA	80	6	+	Arabidopsis thaliana	core promoter element around -30 of transcription start
SpuMYB191	TATA-box	ATATAT	81	6	+	Brassica napus	core promoter element around -30 of transcription start
SpuMYB191	TATA-box	TATA	82	4	+	Arabidopsis thaliana	core promoter element around -30 of transcription start
SpuMYB191	TATA-box	ccTATAAAaa	176	9	+	Arabidopsis thaliana	core promoter element around -30 of transcription start
SpuMYB191	TATA-box	TATA	178	4	+	Arabidopsis thaliana	core promoter element around -30 of transcription start
SpuMYB191	TATA-box	TATA	303	4	+	Arabidopsis thaliana	core promoter element around -30 of transcription start
SpuMYB191	TATA-box	TATA	328	4	+	Arabidopsis thaliana	core promoter element around -30 of transcription start
SpuMYB191	TATA-box	TATA	518	4	+	Arabidopsis thaliana	core promoter element around -30 of transcription start
SpuMYB191	TATA-box	TATAA	615	5	-	Arabidopsis thaliana	core promoter element around -30 of transcription start
SpuMYB191	TATA-box	TATA	616	4	+	Arabidopsis thaliana	core promoter element around -30 of transcription start
SpuMYB191	TATA-box	TATAAA	834	6	-	Helianthus annuus	core promoter element around -30 of transcription start
SpuMYB191	TATA-box	TATAA	835	5	-	Arabidopsis thaliana	core promoter element around -30 of transcription start
SpuMYB191	TATA-box	TATA	836	4	+	Arabidopsis thaliana	core promoter element around -30 of transcription start
SpuMYB191	TATA-box	TATACA	893	6	-	Helianthus annuus	core promoter element around -30 of transcription start
SpuMYB191	TATA-box	TATA	895	4	+	Arabidopsis thaliana	core promoter element around -30 of transcription start
SpuMYB191	TATA-box	TATA	1195	4	-	Arabidopsis thaliana	core promoter element around -30 of transcription start
SpuMYB191	TATA-box	TATAA	1249	5	-	Arabidopsis thaliana	core promoter element around -30 of transcription start
SpuMYB191	TATA-box	TATA	1250	4	-	Arabidopsis thaliana	core promoter element around -30 of transcription start
SpuMYB191	TATA-box	TATA	1310	4	-	Arabidopsis thaliana	core promoter element around -30 of transcription start
SpuMYB191	TATA-box	ATTATA	1479	6	+	Brassica napus	core promoter element around -30 of transcription start
SpuMYB191	TATA-box	TATAA	1480	5	-	Arabidopsis thaliana	core promoter element around -30 of transcription start
SpuMYB191	TATA-box	TATA	1481	4	-	Arabidopsis thaliana	core promoter element around -30 of transcription start
SpuMYB191	TATA-box	ccTATAAAaa	1524	9	-	Arabidopsis thaliana	core promoter element around -30 of transcription start
SpuMYB191	TATA-box	ATTATA	1809	6	+	Brassica napus	core promoter element around -30 of transcription start
SpuMYB191	TATA-box	TATAA	1810	5	-	Arabidopsis thaliana	core promoter element around -30 of transcription start
SpuMYB191	TATA-box	TATA	1811	4	-	Arabidopsis thaliana	core promoter element around -30 of transcription start
SpuMYB191	TATA-box	TATA	1853	4	-	Arabidopsis thaliana	core promoter element around -30 of transcription start
SpuMYB191	AT1-motif	AATTATTTTTTATT	237	13	+	Solanum tuberosum	part of a light responsive module
SpuMYB191	ATC-motif	AGTAATCT	693	8	-	Spinacia oleracea	part of a conserved DNA module involved in light responsiveness
SpuMYB191	ATC-motif	AGTAATCT	1188	8	-	Spinacia oleracea	part of a conserved DNA module involved in light responsiveness
SpuMYB191	CAAT-box	CAAT	62	4	+	Nicotiana glutinosa
SpuMYB191	CAAT-box	CAAT	96	4	-	Nicotiana glutinosa
SpuMYB191	CAAT-box	CAAT	215	4	+	Nicotiana glutinosa
SpuMYB191	CAAT-box	CAAT	219	4	+	Nicotiana glutinosa
SpuMYB191	CAAT-box	CAAT	282	4	+	Nicotiana glutinosa
SpuMYB191	CAAT-box	CAAT	391	4	-	Nicotiana glutinosa
SpuMYB191	CAAT-box	AGCTCAATTTCA	473	12	+	Daucus carota	common cis-acting element in promoter and enhancer regions
SpuMYB191	CAAT-box	CAAT	477	4	+	Nicotiana glutinosa
SpuMYB191	CAAT-box	CAAAT	571	5	+	Pisum sativum	common cis-acting element in promoter and enhancer regions
SpuMYB191	CAAT-box	CAAAT	574	5	-	Pisum sativum	common cis-acting element in promoter and enhancer regions
SpuMYB191	CAAT-box	CAAT	586	4	+	Nicotiana glutinosa
SpuMYB191	CAAT-box	CAAAT	632	5	+	Pisum sativum	common cis-acting element in promoter and enhancer regions
SpuMYB191	CAAT-box	CAAAT	728	5	+	Pisum sativum	common cis-acting element in promoter and enhancer regions
SpuMYB191	CAAT-box	CAAT	789	4	-	Nicotiana glutinosa
SpuMYB191	CAAT-box	CCAAT	839	5	-	Arabidopsis thaliana	common cis-acting element in promoter and enhancer regions
SpuMYB191	CAAT-box	CAAT	853	4	-	Nicotiana glutinosa
SpuMYB191	CAAT-box	CAAT	865	4	-	Nicotiana glutinosa
SpuMYB191	CAAT-box	CAAT	884	4	-	Nicotiana glutinosa
SpuMYB191	CAAT-box	CAAT	915	4	-	Nicotiana glutinosa
SpuMYB191	CAAT-box	CAAT	927	4	-	Nicotiana glutinosa
SpuMYB191	CAAT-box	CAAT	946	4	-	Nicotiana glutinosa
SpuMYB191	CAAT-box	CAAT	968	4	+	Nicotiana glutinosa
SpuMYB191	CAAT-box	CAAAT	1091	5	-	Pisum sativum	common cis-acting element in promoter and enhancer regions
SpuMYB191	CAAT-box	CAAAT	1132	5	-	Pisum sativum	common cis-acting element in promoter and enhancer regions
SpuMYB191	CAAT-box	CAAT	1158	4	+	Nicotiana glutinosa
SpuMYB191	CAAT-box	CAAT	1175	4	-	Nicotiana glutinosa
SpuMYB191	CAAT-box	CAAT	1275	4	+	Nicotiana glutinosa
SpuMYB191	CAAT-box	CAAT	1340	4	+	Nicotiana glutinosa
SpuMYB191	CAAT-box	CAAT	1417	4	-	Nicotiana glutinosa
SpuMYB191	CAAT-box	CAAAT	1553	5	+	Pisum sativum	common cis-acting element in promoter and enhancer regions
SpuMYB191	CAAT-box	CAAT	1558	4	-	Nicotiana glutinosa
SpuMYB191	CAAT-box	CAAT	1627	4	-	Nicotiana glutinosa
SpuMYB191	CAAT-box	CCAAT	1814	5	-	Arabidopsis thaliana	common cis-acting element in promoter and enhancer regions
SpuMYB191	CAAT-box	CAAAT	1891	5	-	Pisum sativum	common cis-acting element in promoter and enhancer regions
SpuMYB191	CAAT-box	CAAT	1949	4	-	Nicotiana glutinosa
SpuMYB191	CAAT-box	CAAT	1978	4	-	Nicotiana glutinosa
SpuMYB191	TGA-element	AACGAC	1280	6	+	Brassica oleracea	auxin-responsive element
SpuMYB191	Box 4	ATTAAT	372	6	+	Petroselinum crispum	part of a conserved DNA module involved in light responsiveness
SpuMYB191	Box 4	ATTAAT	402	6	+	Petroselinum crispum	part of a conserved DNA module involved in light responsiveness
SpuMYB191	Box 4	ATTAAT	857	6	+	Petroselinum crispum	part of a conserved DNA module involved in light responsiveness
SpuMYB191	Box 4	ATTAAT	919	6	+	Petroselinum crispum	part of a conserved DNA module involved in light responsiveness
SpuMYB191	Box 4	ATTAAT	1257	6	-	Petroselinum crispum	part of a conserved DNA module involved in light responsiveness
SpuMYB191	MYC	CATTTG	1890	6	+	Arabidopsis thaliana
SpuMYB191	GT1-motif	GGTTAA	1442	6	+	Arabidopsis thaliana	light responsive element
SpuMYB191	Myb-binding site	CAACAG	1285	6	+	Nicotiana tabacum
SpuMYB191	W box	TTGACC	640	6	-	Arabidopsis thaliana
SpuMYB191	W box	TTGACC	1612	6	+	Arabidopsis thaliana
SpuMYB191	HD-Zip 3	GTAAT(G/C)ATTAC	366	9.5	+	Arabidopsis thaliana	protein binding site
SpuMYB191	Myb	TAACTG	1802	6	+	Arabidopsis thaliana
SpuMYB191	TCCC-motif	TCTCCCT	168	7	+	Spinacia oleracea	part of a light responsive element
SpuMYB191	TCCC-motif	TCTCCCT	444	7	+	Spinacia oleracea	part of a light responsive element
SpuMYB191	MYB-like sequence	TAACCA	751	6	-	Arabidopsis thaliana
SpuMYB191	MYB-like sequence	TAACCA	1441	6	-	Arabidopsis thaliana
SpuMYB191	AT~TATA-box	TATATA	80	6	+	Arabidopsis thaliana
SpuMYB191	Myc	TCTCTTA	547	7	+	Arabidopsis thaliana
SpuMYB191	MYB	TAACCA	751	6	-	Arabidopsis thaliana
SpuMYB191	MYB	CAACAG	1285	6	+	Arabidopsis thaliana
SpuMYB191	MYB	TAACCA	1441	6	-	Arabidopsis thaliana
SpuMYB191	MYB	CAACCA	1785	6	-	Arabidopsis thaliana
SpuMYB191	AT-rich element	ATAGAAATCAA	1251	10	+	Glycine max	binding site of AT-rich DNA binding protein (ATBP-1)
SpuMYB191	ARE	AAACCA	89	6	-	Zea mays	cis-acting regulatory element essential for the anaerobic induction
SpuMYB191	ARE	AAACCA	1375	6	-	Zea mays	cis-acting regulatory element essential for the anaerobic induction
SpuMYB191	ARE	AAACCA	1742	6	-	Zea mays	cis-acting regulatory element essential for the anaerobic induction
SpuMYB191	TCA	TCATCTTCAT	656	9	+	Pisum sativum
SpuMYB191	Unnamed__4	CTCC	6	4	-	Petroselinum hortense
SpuMYB191	Unnamed__4	CTCC	19	4	+	Petroselinum hortense
SpuMYB191	Unnamed__4	CTCC	169	4	+	Petroselinum hortense
SpuMYB191	Unnamed__4	CTCC	423	4	+	Petroselinum hortense
SpuMYB191	Unnamed__4	CTCC	437	4	+	Petroselinum hortense
SpuMYB191	Unnamed__4	CTCC	445	4	+	Petroselinum hortense
SpuMYB191	Unnamed__4	CTCC	451	4	+	Petroselinum hortense
SpuMYB191	Unnamed__4	CTCC	1019	4	+	Petroselinum hortense
SpuMYB191	Unnamed__4	CTCC	1186	4	-	Petroselinum hortense
SpuMYB191	Unnamed__4	CTCC	1210	4	-	Petroselinum hortense
SpuMYB191	Unnamed__4	CTCC	1263	4	-	Petroselinum hortense
SpuMYB191	Unnamed__4	CTCC	1837	4	-	Petroselinum hortense
SpuMYB191	Unnamed__4	CTCC	1843	4	-	Petroselinum hortense
SpuMYB191	Unnamed__4	CTCC	1997	4	-	Petroselinum hortense
SpuMYB191	P-box	CCTTTTG	453	7	+	Oryza sativa	gibberellin-responsive element
SpuMYB191	P-box	CCTTTTG	1870	7	-	Oryza sativa	gibberellin-responsive element
SpuMYB191	AE-box	AGAAACAA	1931	8	-	Arabidopsis thaliana	part of a module for light response
SpuMYB191	ATCT-motif	AATCTAATCC	1743	9	-	Pisum sativum	part of a conserved DNA module involved in light responsiveness
SpuMYB191	ATCT-motif	AATCTAATCC	1807	9	-	Pisum sativum	part of a conserved DNA module involved in light responsiveness
SpuMYB191	AAGAA-motif	GAAAGAA	427	7	-	Avena sativa
SpuMYB191	AAGAA-motif	GAAAGAA	877	7	-	Avena sativa
SpuMYB191	AAGAA-motif	GAAAGAA	939	7	-	Avena sativa
SpuMYB191	STRE	AGGGG	1496	5	-	Arabidopsis thaliana
SpuMYB191	STRE	AGGGG	1682	5	-	Arabidopsis thaliana
SpuMYB201	AT~TATA-box	TATATA	279	6	+	Arabidopsis thaliana
SpuMYB201	AT~TATA-box	TATATAAA	369	8	-	Arabidopsis thaliana
SpuMYB201	AT~TATA-box	TATATA	371	6	+	Arabidopsis thaliana
SpuMYB201	AT~TATA-box	TATATA	388	6	+	Arabidopsis thaliana
SpuMYB201	AT~TATA-box	TATATA	1443	6	-	Arabidopsis thaliana
SpuMYB201	AT~TATA-box	TATATAAA	1492	8	-	Arabidopsis thaliana
SpuMYB201	AT~TATA-box	TATATA	1494	6	-	Arabidopsis thaliana
SpuMYB201	AT~TATA-box	TATATA	1538	6	-	Arabidopsis thaliana
SpuMYB201	MYB	CAACCA	3	6	-	Arabidopsis thaliana
SpuMYB201	MYB	CAACAG	807	6	-	Arabidopsis thaliana
SpuMYB201	Myc	TCTCTTA	767	7	+	Arabidopsis thaliana
SpuMYB201	ARE	AAACCA	1274	6	-	Zea mays	cis-acting regulatory element essential for the anaerobic induction
SpuMYB201	ARE	AAACCA	1658	6	-	Zea mays	cis-acting regulatory element essential for the anaerobic induction
SpuMYB201	ARE	AAACCA	1738	6	-	Zea mays	cis-acting regulatory element essential for the anaerobic induction
SpuMYB201	TCA	TCATCTTCAT	157	10	+	Pisum sativum
SpuMYB201	ABRE2	CCACGTGG	100	8	+	Zea mays
SpuMYB201	Unnamed__4	CTCC	121	4	-	Petroselinum hortense
SpuMYB201	Unnamed__4	CTCC	662	4	+	Petroselinum hortense
SpuMYB201	Unnamed__4	CTCC	719	4	+	Petroselinum hortense
SpuMYB201	Unnamed__4	CTCC	817	4	+	Petroselinum hortense
SpuMYB201	Unnamed__4	CTCC	870	4	+	Petroselinum hortense
SpuMYB201	Unnamed__4	CTCC	943	4	+	Petroselinum hortense
SpuMYB201	Unnamed__4	CTCC	1126	4	+	Petroselinum hortense
SpuMYB201	Unnamed__4	CTCC	1221	4	+	Petroselinum hortense
SpuMYB201	Unnamed__4	CTCC	1284	4	+	Petroselinum hortense
SpuMYB201	Unnamed__4	CTCC	1643	4	+	Petroselinum hortense
SpuMYB201	Unnamed__4	CTCC	1891	4	+	Petroselinum hortense
SpuMYB201	AE-box	AGAAACAA	1278	8	-	Arabidopsis thaliana	part of a module for light response
SpuMYB201	F-box	CTATTCTCATT	1515	10	-	Lycopersicon esculentum
SpuMYB201	TCCC-motif	TCTCCCT	1283	7	+	Spinacia oleracea	part of a light responsive element
SpuMYB201	ABRE	CACGTG	101	6	+	Arabidopsis thaliana	cis-acting element involved in the abscisic acid responsiveness
SpuMYB201	ABRE	ACGTG	102	5	+	Arabidopsis thaliana	cis-acting element involved in the abscisic acid responsiveness
SpuMYB201	ABRE	ACGTG	539	5	-	Arabidopsis thaliana	cis-acting element involved in the abscisic acid responsiveness
SpuMYB201	Unnamed__10	TCCACGTAGA	718	9	-	Zea mays
SpuMYB201	Unnamed__8	TCCACGTAGA	718	9	-	Zea mays
SpuMYB201	MSA-like	TCAAACGGT	361	9	+	Catharanthus roseus	cis-acting element involved in cell cycle regulation
SpuMYB201	Unnamed__1	CGTGG	100	5	-	Zea mays
SpuMYB201	Unnamed__1	CGTGG	103	5	+	Zea mays
SpuMYB201	Unnamed__1	CGTGG	722	5	+	Zea mays
SpuMYB201	Box II	TGGTAATAA	1508	9	+	Solanum tuberosum	part of a light responsive element
SpuMYB201	STRE	AGGGG	1138	5	-	Arabidopsis thaliana
SpuMYB201	STRE	AGGGG	1362	5	+	Arabidopsis thaliana
SpuMYB201	Unnamed__6	taTAAATATct	786	10	-	Zea mays
SpuMYB201	3-AF1 binding site	TAAGAGAGGAA	763	10	-	Solanum tuberosum	light responsive element
SpuMYB201	G-Box	CACGTG	101	6	+	Pisum sativum	cis-acting regulatory element involved in light responsiveness
SpuMYB201	Unnamed__12	TCCACGTAGA	718	9	-	Zea mays
SpuMYB201	AAGAA-motif	gGTAAAGAAA	69	9	+	Avena sativa
SpuMYB201	AAGAA-motif	GAAAGAA	1058	7	-	Avena sativa
SpuMYB201	AAGAA-motif	gGTAAAGAAA	1299	9	-	Avena sativa
SpuMYB201	GA-motif	ATAGATAA	419	8	+	Arabidopsis thaliana	part of a light responsive element
SpuMYB201	ERE	ATTTTAAA	284	8	+	Nicotiana glutinos
SpuMYB201	ERE	ATTTTAAA	434	8	-	Nicotiana glutinos
SpuMYB201	ERE	ATTTCATA	1711	8	+	Nicotiana glutinos
SpuMYB201	LTR	CCGAAA	587	6	+	Hordeum vulgare	cis-acting element involved in low-temperature responsiveness
SpuMYB201	CAAT-box	CAAT	63	4	+	Nicotiana glutinosa
SpuMYB201	CAAT-box	CAAAT	79	5	-	Pisum sativum	common cis-acting element in promoter and enhancer regions
SpuMYB201	CAAT-box	CAAT	95	4	+	Nicotiana glutinosa
SpuMYB201	CAAT-box	CAAT	192	4	-	Nicotiana glutinosa
SpuMYB201	CAAT-box	CAAAT	216	5	-	Pisum sativum	common cis-acting element in promoter and enhancer regions
SpuMYB201	CAAT-box	CAAT	265	4	+	Nicotiana glutinosa
SpuMYB201	CAAT-box	CAAAT	299	5	-	Pisum sativum	common cis-acting element in promoter and enhancer regions
SpuMYB201	CAAT-box	CAAT	320	4	+	Nicotiana glutinosa
SpuMYB201	CAAT-box	CAAAT	350	5	+	Pisum sativum	common cis-acting element in promoter and enhancer regions
SpuMYB201	CAAT-box	CAAT	357	4	-	Nicotiana glutinosa
SpuMYB201	CAAT-box	CAAAT	524	5	-	Pisum sativum	common cis-acting element in promoter and enhancer regions
SpuMYB201	CAAT-box	CAAT	568	4	+	Nicotiana glutinosa
SpuMYB201	CAAT-box	CAAT	620	4	-	Nicotiana glutinosa
SpuMYB201	CAAT-box	CAAT	624	4	-	Nicotiana glutinosa
SpuMYB201	CAAT-box	CAAT	800	4	+	Nicotiana glutinosa
SpuMYB201	CAAT-box	CAAAT	880	5	-	Pisum sativum	common cis-acting element in promoter and enhancer regions
SpuMYB201	CAAT-box	CAAT	922	4	+	Nicotiana glutinosa
SpuMYB201	CAAT-box	CAAT	1009	4	-	Nicotiana glutinosa
SpuMYB201	CAAT-box	CAAT	1018	4	-	Nicotiana glutinosa
SpuMYB201	CAAT-box	CAAT	1053	4	-	Nicotiana glutinosa
SpuMYB201	CAAT-box	CAAT	1211	4	+	Nicotiana glutinosa
SpuMYB201	CAAT-box	CAAAT	1250	5	-	Pisum sativum	common cis-acting element in promoter and enhancer regions
SpuMYB201	CAAT-box	CAAT	1270	4	-	Nicotiana glutinosa
SpuMYB201	CAAT-box	CAAAT	1347	5	-	Pisum sativum	common cis-acting element in promoter and enhancer regions
SpuMYB201	CAAT-box	CAAT	1376	4	-	Nicotiana glutinosa
SpuMYB201	CAAT-box	CAAT	1419	4	-	Nicotiana glutinosa
SpuMYB201	CAAT-box	CAAAT	1499	5	-	Pisum sativum	common cis-acting element in promoter and enhancer regions
SpuMYB201	CAAT-box	CCAAT	1526	5	+	Arabidopsis thaliana	common cis-acting element in promoter and enhancer regions
SpuMYB201	CAAT-box	CAAT	1527	4	+	Nicotiana glutinosa
SpuMYB201	CAAT-box	CAAT	1570	4	-	Nicotiana glutinosa
SpuMYB201	CAAT-box	CAAT	1704	4	+	Nicotiana glutinosa
SpuMYB201	CAAT-box	CAAT	1783	4	-	Nicotiana glutinosa
SpuMYB201	CAAT-box	CAAT	1820	4	+	Nicotiana glutinosa
SpuMYB201	CAAT-box	CAAT	1841	4	-	Nicotiana glutinosa
SpuMYB201	CAAT-box	CAAT	1882	4	+	Nicotiana glutinosa
SpuMYB201	CAAT-box	CAAT	1971	4	-	Nicotiana glutinosa
SpuMYB201	TCA-element	CCATCTTTTT	1186	9	+	Nicotiana tabacum	cis-acting element involved in salicylic acid responsiveness
SpuMYB201	G-box	TCCACGTGGCATT	96	12	-	Arabidopsis thaliana	cis-acting regulatory element involved in light responsiveness
SpuMYB201	G-box	GCCACGTGGA	99	9	+	Arabidopsis thaliana	cis-acting regulatory element involved in light responsiveness
SpuMYB201	G-box	CACGTG	101	6	+	Arabidopsis thaliana	cis-acting regulatory element involved in light responsiveness
SpuMYB201	G-box	TACGTG	539	6	-	Arabidopsis thaliana	cis-acting regulatory element involved in light responsiveness
SpuMYB201	Unnamed__14	TCCACGTAGA	718	9	-	Zea mays
SpuMYB201	WRE3	CCACCT	650	6	-	Pisum sativum
SpuMYB201	WRE3	CCACCT	658	6	+	Pisum sativum
SpuMYB201	TATA-box	ATTATA	177	6	+	Brassica napus	core promoter element around -30 of transcription start
SpuMYB201	TATA-box	TATAA	178	5	-	Arabidopsis thaliana	core promoter element around -30 of transcription start
SpuMYB201	TATA-box	TATA	179	4	+	Arabidopsis thaliana	core promoter element around -30 of transcription start
SpuMYB201	TATA-box	TATAAAA	199	7	-	Pisum sativum	core promoter element around -30 of transcription start
SpuMYB201	TATA-box	TATAAA	200	6	-	Helianthus annuus	core promoter element around -30 of transcription start
SpuMYB201	TATA-box	TATAA	201	5	-	Arabidopsis thaliana	core promoter element around -30 of transcription start
SpuMYB201	TATA-box	TATA	202	4	+	Arabidopsis thaliana	core promoter element around -30 of transcription start
SpuMYB201	TATA-box	ATATAT	278	6	+	Brassica napus	core promoter element around -30 of transcription start
SpuMYB201	TATA-box	TATATA	279	6	+	Arabidopsis thaliana	core promoter element around -30 of transcription start
SpuMYB201	TATA-box	ATATAT	280	6	+	Brassica napus	core promoter element around -30 of transcription start
SpuMYB201	TATA-box	TATA	281	4	+	Arabidopsis thaliana	core promoter element around -30 of transcription start
SpuMYB201	TATA-box	TATA	310	4	+	Arabidopsis thaliana	core promoter element around -30 of transcription start
SpuMYB201	TATA-box	ATATAA	330	6	+	Brassica oleracea	core promoter element around -30 of transcription start
SpuMYB201	TATA-box	TATA	331	4	+	Arabidopsis thaliana	core promoter element around -30 of transcription start
SpuMYB201	TATA-box	taTATAAAtc	367	9	-	Arabidopsis thaliana	core promoter element around -30 of transcription start
SpuMYB201	TATA-box	TATAAA	369	6	-	Helianthus annuus	core promoter element around -30 of transcription start
SpuMYB201	TATA-box	TATATAA	370	7	-	Arabidopsis thaliana	core promoter element around -30 of transcription start
SpuMYB201	TATA-box	TATATA	371	6	+	Arabidopsis thaliana	core promoter element around -30 of transcription start
SpuMYB201	TATA-box	ATATAA	372	6	+	Brassica oleracea	core promoter element around -30 of transcription start
SpuMYB201	TATA-box	TATA	373	4	+	Arabidopsis thaliana	core promoter element around -30 of transcription start
SpuMYB201	TATA-box	TATATA	388	6	+	Arabidopsis thaliana	core promoter element around -30 of transcription start
SpuMYB201	TATA-box	ATATAT	389	6	+	Brassica napus	core promoter element around -30 of transcription start
SpuMYB201	TATA-box	TATA	390	4	+	Arabidopsis thaliana	core promoter element around -30 of transcription start
SpuMYB201	TATA-box	ATTATA	416	6	+	Brassica napus	core promoter element around -30 of transcription start
SpuMYB201	TATA-box	TATAA	417	5	-	Arabidopsis thaliana	core promoter element around -30 of transcription start
SpuMYB201	TATA-box	TATA	418	4	+	Arabidopsis thaliana	core promoter element around -30 of transcription start
SpuMYB201	TATA-box	TATAAA	450	6	-	Helianthus annuus	core promoter element around -30 of transcription start
SpuMYB201	TATA-box	TATAA	451	5	-	Arabidopsis thaliana	core promoter element around -30 of transcription start
SpuMYB201	TATA-box	TATA	452	4	+	Arabidopsis thaliana	core promoter element around -30 of transcription start
SpuMYB201	TATA-box	TATAAAA	491	7	-	Pisum sativum	core promoter element around -30 of transcription start
SpuMYB201	TATA-box	TATAAA	492	6	-	Helianthus annuus	core promoter element around -30 of transcription start
SpuMYB201	TATA-box	TATAA	493	5	-	Arabidopsis thaliana	core promoter element around -30 of transcription start
SpuMYB201	TATA-box	TATA	494	4	+	Arabidopsis thaliana	core promoter element around -30 of transcription start
SpuMYB201	TATA-box	ATATAA	682	6	+	Brassica oleracea	core promoter element around -30 of transcription start
SpuMYB201	TATA-box	TATA	683	4	+	Arabidopsis thaliana	core promoter element around -30 of transcription start
SpuMYB201	TATA-box	TATA	821	4	+	Arabidopsis thaliana	core promoter element around -30 of transcription start
SpuMYB201	TATA-box	taTATAAAtc	844	9	+	Arabidopsis thaliana	core promoter element around -30 of transcription start
SpuMYB201	TATA-box	TATATA	1443	6	-	Arabidopsis thaliana	core promoter element around -30 of transcription start
SpuMYB201	TATA-box	TATA	1445	4	-	Arabidopsis thaliana	core promoter element around -30 of transcription start
SpuMYB201	TATA-box	TATAAAA	1491	7	-	Pisum sativum	core promoter element around -30 of transcription start
SpuMYB201	TATA-box	TATAAA	1492	6	-	Helianthus annuus	core promoter element around -30 of transcription start
SpuMYB201	TATA-box	TATATAA	1493	7	-	Arabidopsis thaliana	core promoter element around -30 of transcription start
SpuMYB201	TATA-box	TATATA	1494	6	-	Arabidopsis thaliana	core promoter element around -30 of transcription start
SpuMYB201	TATA-box	ATATAT	1495	6	-	Brassica napus	core promoter element around -30 of transcription start
SpuMYB201	TATA-box	TATA	1496	4	-	Arabidopsis thaliana	core promoter element around -30 of transcription start
SpuMYB201	TATA-box	ATATAT	1537	6	-	Brassica napus	core promoter element around -30 of transcription start
SpuMYB201	TATA-box	TATATA	1538	6	-	Arabidopsis thaliana	core promoter element around -30 of transcription start
SpuMYB201	TATA-box	ATATAT	1539	6	-	Brassica napus	core promoter element around -30 of transcription start
SpuMYB201	TATA-box	TATA	1540	4	-	Arabidopsis thaliana	core promoter element around -30 of transcription start
SpuMYB201	TATA-box	ATATAT	1794	6	-	Brassica napus	core promoter element around -30 of transcription start
SpuMYB201	TATA-box	TATA	1795	4	-	Arabidopsis thaliana	core promoter element around -30 of transcription start
SpuMYB201		motif_sequence	159	4	+	organism	short_function
SpuMYB201		motif_sequence	641	4	-	organism	short_function
SpuMYB201		motif_sequence	717	4	+	organism	short_function
SpuMYB201		motif_sequence	729	4	-	organism	short_function
SpuMYB201		motif_sequence	778	4	-	organism	short_function
SpuMYB201		motif_sequence	868	4	+	organism	short_function
SpuMYB201		motif_sequence	894	4	+	organism	short_function
SpuMYB201		motif_sequence	967	4	-	organism	short_function
SpuMYB201		motif_sequence	1072	4	-	organism	short_function
SpuMYB201		motif_sequence	1156	4	+	organism	short_function
SpuMYB201		motif_sequence	1219	4	+	organism	short_function
SpuMYB201		motif_sequence	1333	4	-	organism	short_function
SpuMYB201		motif_sequence	1667	4	-	organism	short_function
SpuMYB201		motif_sequence	1674	4	+	organism	short_function
SpuMYB201		motif_sequence	1763	4	+	organism	short_function
SpuMYB201		motif_sequence	1790	4	-	organism	short_function
SpuMYB201		motif_sequence	1834	4	-	organism	short_function
SpuMYB201		motif_sequence	1846	4	+	organism	short_function
SpuMYB201		motif_sequence	1867	4	+	organism	short_function
SpuMYB201		motif_sequence	1889	4	+	organism	short_function
SpuMYB201		motif_sequence	1978	4	+	organism	short_function
SpuMYB201	ABRE4	CACGTA	539	6	+	Zea mays
SpuMYB201	MRE	AACCTAA	1858	7	-	Petroselinum crispum	MYB binding site involved in light responsiveness
SpuMYB201	TGA-element	AACGAC	574	6	+	Brassica oleracea	auxin-responsive element
SpuMYB201	chs-CMA2a	TCACTTGA	1930	8	+	Petroselinum crispum	part of a light responsive element
SpuMYB201	Box 4	ATTAAT	580	6	+	Petroselinum crispum	part of a conserved DNA module involved in light responsiveness
SpuMYB201	Box 4	ATTAAT	605	6	+	Petroselinum crispum	part of a conserved DNA module involved in light responsiveness
SpuMYB201	Box 4	ATTAAT	1198	6	-	Petroselinum crispum	part of a conserved DNA module involved in light responsiveness
SpuMYB201	Box 4	ATTAAT	1633	6	-	Petroselinum crispum	part of a conserved DNA module involved in light responsiveness
SpuMYB201	ABRE3a	TACGTG	539	6	-	Zea mays
SpuMYB201	MYC	CATTTG	879	6	+	Arabidopsis thaliana
SpuMYB201	Myb-binding site	CAACAG	807	6	-	Nicotiana tabacum
SpuMYB024	TCA	TCATCTTCAT	200	9	+	Pisum sativum
SpuMYB024	AT1-motif	AATTATTTTTTATT	1495	13	+	Solanum tuberosum	part of a light responsive module
SpuMYB024	CAAT-box	CAAT	63	4	+	Nicotiana glutinosa
SpuMYB024	CAAT-box	CCAAT	69	5	+	Arabidopsis thaliana	common cis-acting element in promoter and enhancer regions
SpuMYB024	CAAT-box	CAAT	70	4	+	Nicotiana glutinosa
SpuMYB024	CAAT-box	CAAT	86	4	-	Nicotiana glutinosa
SpuMYB024	CAAT-box	CAAT	102	4	+	Nicotiana glutinosa
SpuMYB024	CAAT-box	CAAT	107	4	+	Nicotiana glutinosa
SpuMYB024	CAAT-box	CAAT	118	4	+	Nicotiana glutinosa
SpuMYB024	CAAT-box	CAAT	158	4	+	Nicotiana glutinosa
SpuMYB024	CAAT-box	CAAT	172	4	+	Nicotiana glutinosa
SpuMYB024	CAAT-box	CAAT	250	4	+	Nicotiana glutinosa
SpuMYB024	CAAT-box	CAAT	302	4	-	Nicotiana glutinosa
SpuMYB024	CAAT-box	CAAT	485	4	+	Nicotiana glutinosa
SpuMYB024	CAAT-box	CAAT	489	4	+	Nicotiana glutinosa
SpuMYB024	CAAT-box	CAAT	495	4	+	Nicotiana glutinosa
SpuMYB024	CAAT-box	CAAT	557	4	-	Nicotiana glutinosa
SpuMYB024	CAAT-box	CAAAT	571	5	+	Pisum sativum	common cis-acting element in promoter and enhancer regions
SpuMYB024	CAAT-box	CAAT	579	4	+	Nicotiana glutinosa
SpuMYB024	CAAT-box	CAAT	617	4	+	Nicotiana glutinosa
SpuMYB024	CAAT-box	CAAT	641	4	+	Nicotiana glutinosa
SpuMYB024	CAAT-box	CAAT	645	4	+	Nicotiana glutinosa
SpuMYB024	CAAT-box	CAAAT	658	5	-	Pisum sativum	common cis-acting element in promoter and enhancer regions
SpuMYB024	CAAT-box	CAAAT	784	5	-	Pisum sativum	common cis-acting element in promoter and enhancer regions
SpuMYB024	CAAT-box	CAAT	841	4	+	Nicotiana glutinosa
SpuMYB024	CAAT-box	CAAT	1046	4	+	Nicotiana glutinosa
SpuMYB024	CAAT-box	CAAT	1051	4	+	Nicotiana glutinosa
SpuMYB024	CAAT-box	CAAAT	1056	5	-	Pisum sativum	common cis-acting element in promoter and enhancer regions
SpuMYB024	CAAT-box	CAAT	1083	4	-	Nicotiana glutinosa
SpuMYB024	CAAT-box	CAAT	1278	4	-	Nicotiana glutinosa
SpuMYB024	CAAT-box	CAAT	1300	4	-	Nicotiana glutinosa
SpuMYB024	CAAT-box	CAAAT	1326	5	+	Pisum sativum	common cis-acting element in promoter and enhancer regions
SpuMYB024	CAAT-box	CAAT	1406	4	+	Nicotiana glutinosa
SpuMYB024	CAAT-box	CAAT	1408	4	-	Nicotiana glutinosa
SpuMYB024	CAAT-box	CAAT	1470	4	+	Nicotiana glutinosa
SpuMYB024	CAAT-box	CAAAT	1583	5	+	Pisum sativum	common cis-acting element in promoter and enhancer regions
SpuMYB024	CAAT-box	CAAT	1599	4	+	Nicotiana glutinosa
SpuMYB024	CAAT-box	CAAT	1791	4	+	Nicotiana glutinosa
SpuMYB024	CAAT-box	CAAAT	1808	5	+	Pisum sativum	common cis-acting element in promoter and enhancer regions
SpuMYB024	CAAT-box	CAAT	1824	4	-	Nicotiana glutinosa
SpuMYB024	CAAT-box	CAAT	1829	4	+	Nicotiana glutinosa
SpuMYB024	CAAT-box	CAAT	1851	4	-	Nicotiana glutinosa
SpuMYB024	CAAT-box	CAAT	1877	4	-	Nicotiana glutinosa
SpuMYB024	G-Box	CACGTT	1419	6	+	Pisum sativum	cis-acting regulatory element involved in light responsiveness
SpuMYB024	ERE	ATTTTAAA	175	8	-	Nicotiana glutinos
SpuMYB024	ERE	ATTTCATA	593	8	-	Nicotiana glutinos
SpuMYB024	ERE	ATTTTAAA	979	8	+	Nicotiana glutinos
SpuMYB024	ERE	ATTTTAAA	981	8	-	Nicotiana glutinos
SpuMYB024	ERE	ATTTTAAA	1555	8	-	Nicotiana glutinos
SpuMYB024	ERE	ATTTTAAA	1604	8	-	Nicotiana glutinos
SpuMYB024	MYB-like sequence	TAACCA	1919	6	+	Arabidopsis thaliana
SpuMYB024	AE-box	AGAAACAA	538	8	+	Arabidopsis thaliana	part of a module for light response
SpuMYB024	AE-box	AGAAACAA	1594	8	+	Arabidopsis thaliana	part of a module for light response
SpuMYB024	TC-rich repeats	GTTTTCTTAC	163	9	-	Nicotiana tabacum	cis-acting element involved in defense and stress responsiveness
SpuMYB024	P-box	CCTTTTG	1425	7	+	Oryza sativa	gibberellin-responsive element
SpuMYB024	3-AF1 binding site	TAAGAGAGGAA	1736	10	+	Solanum tuberosum	light responsive element
SpuMYB024	Box 4	ATTAAT	516	6	+	Petroselinum crispum	part of a conserved DNA module involved in light responsiveness
SpuMYB024	Box 4	ATTAAT	1157	6	-	Petroselinum crispum	part of a conserved DNA module involved in light responsiveness
SpuMYB024	Box 4	ATTAAT	1265	6	-	Petroselinum crispum	part of a conserved DNA module involved in light responsiveness
SpuMYB024	Box 4	ATTAAT	1586	6	-	Petroselinum crispum	part of a conserved DNA module involved in light responsiveness
SpuMYB024	MYB	CAACCA	185	6	+	Arabidopsis thaliana
SpuMYB024	MYB	TAACCA	1919	6	+	Arabidopsis thaliana
SpuMYB024	O2-site	GATGATGTGG	1978	9	+	Zea mays	cis-acting regulatory element involved in zein metabolism regulation
SpuMYB024	ACA-motif	AATCACAACCATA	180	12	+	Arabidopsis thaliana	part of gapA in (gapA-CMA1) involved with light responsiveness
SpuMYB024	Unnamed__4	CTCC	30	4	-	Petroselinum hortense
SpuMYB024	Unnamed__4	CTCC	1705	4	+	Petroselinum hortense
SpuMYB024	Unnamed__4	CTCC	1743	4	-	Petroselinum hortense
SpuMYB024	WUN-motif	CAATTACAT	107	9	+	Nicotiana glutinosa
SpuMYB024	ARE	AAACCA	925	6	+	Zea mays	cis-acting regulatory element essential for the anaerobic induction
SpuMYB024	ABRE	ACGTG	1419	5	-	Arabidopsis thaliana	cis-acting element involved in the abscisic acid responsiveness
SpuMYB024	MYC	CATTTG	657	6	+	Arabidopsis thaliana
SpuMYB024	MYC	CATTTG	783	6	+	Arabidopsis thaliana
SpuMYB024	MYC	CATGTG	886	6	-	Arabidopsis thaliana
SpuMYB024	MYC	CAATTG	1406	6	-	Arabidopsis thaliana
SpuMYB024	MYC	CATTTG	1808	6	-	Arabidopsis thaliana
SpuMYB024		motif_sequence	37	4	+	organism	short_function
SpuMYB024		motif_sequence	39	4	-	organism	short_function
SpuMYB024		motif_sequence	202	4	+	organism	short_function
SpuMYB024		motif_sequence	522	4	+	organism	short_function
SpuMYB024		motif_sequence	805	4	+	organism	short_function
SpuMYB024		motif_sequence	1001	4	-	organism	short_function
SpuMYB024		motif_sequence	1287	4	-	organism	short_function
SpuMYB024		motif_sequence	1442	4	+	organism	short_function
SpuMYB024		motif_sequence	1448	4	-	organism	short_function
SpuMYB024		motif_sequence	1710	4	+	organism	short_function
SpuMYB024		motif_sequence	1743	4	-	organism	short_function
SpuMYB024		motif_sequence	1815	4	-	organism	short_function
SpuMYB024		motif_sequence	1990	4	-	organism	short_function
SpuMYB024	Myc	TCTCTTA	1736	7	-	Arabidopsis thaliana
SpuMYB024	TATA-box	TATAAGAA	215	8	-	Zea mays	core promoter element around -30 of transcription start
SpuMYB024	TATA-box	TATAA	218	5	-	Arabidopsis thaliana	core promoter element around -30 of transcription start
SpuMYB024	TATA-box	TATA	219	4	+	Arabidopsis thaliana	core promoter element around -30 of transcription start
SpuMYB024	TATA-box	ccTATAAAaa	309	9	+	Arabidopsis thaliana	core promoter element around -30 of transcription start
SpuMYB024	TATA-box	TATA	311	4	+	Arabidopsis thaliana	core promoter element around -30 of transcription start
SpuMYB024	TATA-box	TATA	326	4	+	Arabidopsis thaliana	core promoter element around -30 of transcription start
SpuMYB024	TATA-box	TATA	412	4	+	Arabidopsis thaliana	core promoter element around -30 of transcription start
SpuMYB024	TATA-box	taTATAAAtc	466	9	-	Arabidopsis thaliana	core promoter element around -30 of transcription start
SpuMYB024	TATA-box	TATATAA	469	7	-	Arabidopsis thaliana	core promoter element around -30 of transcription start
SpuMYB024	TATA-box	TATATA	470	6	+	Arabidopsis thaliana	core promoter element around -30 of transcription start
SpuMYB024	TATA-box	ATATAA	471	6	+	Brassica oleracea	core promoter element around -30 of transcription start
SpuMYB024	TATA-box	TATA	472	4	+	Arabidopsis thaliana	core promoter element around -30 of transcription start
SpuMYB024	TATA-box	taTATAAAtc	608	9	-	Arabidopsis thaliana	core promoter element around -30 of transcription start
SpuMYB024	TATA-box	TATAAAT	609	7	-	Brassica juncea	core promoter element around -30 of transcription start
SpuMYB024	TATA-box	TATAAA	610	6	-	Helianthus annuus	core promoter element around -30 of transcription start
SpuMYB024	TATA-box	TATAA	611	5	-	Arabidopsis thaliana	core promoter element around -30 of transcription start
SpuMYB024	TATA-box	TATA	612	4	+	Arabidopsis thaliana	core promoter element around -30 of transcription start
SpuMYB024	TATA-box	taTATAAAtc	622	9	-	Arabidopsis thaliana	core promoter element around -30 of transcription start
SpuMYB024	TATA-box	TATATAA	625	7	-	Arabidopsis thaliana	core promoter element around -30 of transcription start
SpuMYB024	TATA-box	TATATA	626	6	+	Arabidopsis thaliana	core promoter element around -30 of transcription start
SpuMYB024	TATA-box	ATATAA	627	6	+	Brassica oleracea	core promoter element around -30 of transcription start
SpuMYB024	TATA-box	TATA	628	4	+	Arabidopsis thaliana	core promoter element around -30 of transcription start
SpuMYB024	TATA-box	TATA	707	4	+	Arabidopsis thaliana	core promoter element around -30 of transcription start
SpuMYB024	TATA-box	TATAA	750	5	-	Arabidopsis thaliana	core promoter element around -30 of transcription start
SpuMYB024	TATA-box	TATA	751	4	+	Arabidopsis thaliana	core promoter element around -30 of transcription start
SpuMYB024	TATA-box	ATTATA	896	6	+	Brassica napus	core promoter element around -30 of transcription start
SpuMYB024	TATA-box	TATAA	897	5	-	Arabidopsis thaliana	core promoter element around -30 of transcription start
SpuMYB024	TATA-box	TATA	898	4	+	Arabidopsis thaliana	core promoter element around -30 of transcription start
SpuMYB024	TATA-box	TATA	950	4	+	Arabidopsis thaliana	core promoter element around -30 of transcription start
SpuMYB024	TATA-box	TATA	968	4	+	Arabidopsis thaliana	core promoter element around -30 of transcription start
SpuMYB024	TATA-box	TATA	1026	4	-	Arabidopsis thaliana	core promoter element around -30 of transcription start
SpuMYB024	TATA-box	taTATAAAtc	1086	9	-	Arabidopsis thaliana	core promoter element around -30 of transcription start
SpuMYB024	TATA-box	TATAAAA	1087	7	-	Pisum sativum	core promoter element around -30 of transcription start
SpuMYB024	TATA-box	TATAAA	1088	6	-	Helianthus annuus	core promoter element around -30 of transcription start
SpuMYB024	TATA-box	TATATAA	1089	7	-	Arabidopsis thaliana	core promoter element around -30 of transcription start
SpuMYB024	TATA-box	TATATA	1090	6	-	Arabidopsis thaliana	core promoter element around -30 of transcription start
SpuMYB024	TATA-box	TATA	1092	4	-	Arabidopsis thaliana	core promoter element around -30 of transcription start
SpuMYB024	TATA-box	ccTATAAAaa	1110	9	+	Arabidopsis thaliana	core promoter element around -30 of transcription start
SpuMYB024	TATA-box	TATAA	1256	5	-	Arabidopsis thaliana	core promoter element around -30 of transcription start
SpuMYB024	TATA-box	TATA	1257	4	-	Arabidopsis thaliana	core promoter element around -30 of transcription start
SpuMYB024	TATA-box	TATA	1397	4	-	Arabidopsis thaliana	core promoter element around -30 of transcription start
SpuMYB024	TATA-box	TACAAAA	1427	7	-	Oryza sativa	core promoter element around -30 of transcription start
SpuMYB024	TATA-box	TATA	1487	4	-	Arabidopsis thaliana	core promoter element around -30 of transcription start
SpuMYB024	TATA-box	ccTATAAAaa	1501	9	-	Arabidopsis thaliana	core promoter element around -30 of transcription start
SpuMYB024	TATA-box	TATAAAA	1502	7	-	Pisum sativum	core promoter element around -30 of transcription start
SpuMYB024	TATA-box	TATAAA	1503	6	-	Helianthus annuus	core promoter element around -30 of transcription start
SpuMYB024	TATA-box	TATAA	1504	5	-	Arabidopsis thaliana	core promoter element around -30 of transcription start
SpuMYB024	TATA-box	TATA	1505	4	-	Arabidopsis thaliana	core promoter element around -30 of transcription start
SpuMYB024	TATA-box	ATATAT	1526	6	-	Brassica napus	core promoter element around -30 of transcription start
SpuMYB024	TATA-box	TATA	1527	4	-	Arabidopsis thaliana	core promoter element around -30 of transcription start
SpuMYB024	TATA-box	TATAAAA	1567	7	-	Pisum sativum	core promoter element around -30 of transcription start
SpuMYB024	TATA-box	TATAAA	1568	6	-	Helianthus annuus	core promoter element around -30 of transcription start
SpuMYB024	TATA-box	TATAA	1569	5	-	Arabidopsis thaliana	core promoter element around -30 of transcription start
SpuMYB024	TATA-box	TATA	1570	4	-	Arabidopsis thaliana	core promoter element around -30 of transcription start
SpuMYB024	TATA-box	TATTTAAA	1602	8	+	Arabidopsis thaliana	core promoter element around -30 of transcription start
SpuMYB024	TATA-box	TATA	1672	4	-	Arabidopsis thaliana	core promoter element around -30 of transcription start
SpuMYB024	TATA-box	TATAA	1797	5	-	Arabidopsis thaliana	core promoter element around -30 of transcription start
SpuMYB024	TATA-box	TATA	1798	4	-	Arabidopsis thaliana	core promoter element around -30 of transcription start
SpuMYB024	TATA-box	TATTTAAA	1887	8	+	Arabidopsis thaliana	core promoter element around -30 of transcription start
SpuMYB024	TATA-box	TATA	1913	4	-	Arabidopsis thaliana	core promoter element around -30 of transcription start
SpuMYB024	TATA-box	TATATA	1950	6	-	Arabidopsis thaliana	core promoter element around -30 of transcription start
SpuMYB024	TATA-box	ATATAT	1951	6	-	Brassica napus	core promoter element around -30 of transcription start
SpuMYB024	TATA-box	TATATA	1952	6	-	Arabidopsis thaliana	core promoter element around -30 of transcription start
SpuMYB024	TATA-box	ATATAT	1953	6	-	Brassica napus	core promoter element around -30 of transcription start
SpuMYB024	TATA-box	TATATA	1954	6	-	Arabidopsis thaliana	core promoter element around -30 of transcription start
SpuMYB024	TATA-box	TATA	1956	4	-	Arabidopsis thaliana	core promoter element around -30 of transcription start
SpuMYB024	GA-motif	ATAGATAA	1381	8	-	Arabidopsis thaliana	part of a light responsive element
SpuMYB024	Unnamed__1	CGTGG	80	5	-	Zea mays
SpuMYB024	AT-rich element	ATAGAAATCAA	303	10	-	Glycine max	binding site of AT-rich DNA binding protein (ATBP-1)
SpuMYB024	AT~TATA-box	TATATA	470	6	+	Arabidopsis thaliana
SpuMYB024	AT~TATA-box	TATATA	626	6	+	Arabidopsis thaliana
SpuMYB024	AT~TATA-box	TATATAAA	1088	8	-	Arabidopsis thaliana
SpuMYB024	AT~TATA-box	TATATA	1090	6	-	Arabidopsis thaliana
SpuMYB024	AT~TATA-box	TATATA	1950	6	-	Arabidopsis thaliana
SpuMYB024	AT~TATA-box	TATATA	1952	6	-	Arabidopsis thaliana
SpuMYB024	AT~TATA-box	TATATA	1954	6	-	Arabidopsis thaliana
SpuMYB024	TCA-element	CCATCTTTTT	727	9	-	Nicotiana tabacum	cis-acting element involved in salicylic acid responsiveness
SpuMYB025	ARE	AAACCA	925	6	+	Zea mays	cis-acting regulatory element essential for the anaerobic induction
SpuMYB025	ABRE	ACGTG	1419	5	-	Arabidopsis thaliana	cis-acting element involved in the abscisic acid responsiveness
SpuMYB025	WUN-motif	CAATTACAT	107	9	+	Nicotiana glutinosa
SpuMYB025	ACA-motif	AATCACAACCATA	180	12	+	Arabidopsis thaliana	part of gapA in (gapA-CMA1) involved with light responsiveness
SpuMYB025	Unnamed__4	CTCC	30	4	-	Petroselinum hortense
SpuMYB025	Unnamed__4	CTCC	1705	4	+	Petroselinum hortense
SpuMYB025	Unnamed__4	CTCC	1743	4	-	Petroselinum hortense
SpuMYB025	O2-site	GATGATGTGG	1978	9	+	Zea mays	cis-acting regulatory element involved in zein metabolism regulation
SpuMYB025	AT~TATA-box	TATATA	470	6	+	Arabidopsis thaliana
SpuMYB025	AT~TATA-box	TATATA	626	6	+	Arabidopsis thaliana
SpuMYB025	AT~TATA-box	TATATAAA	1088	8	-	Arabidopsis thaliana
SpuMYB025	AT~TATA-box	TATATA	1090	6	-	Arabidopsis thaliana
SpuMYB025	AT~TATA-box	TATATA	1950	6	-	Arabidopsis thaliana
SpuMYB025	AT~TATA-box	TATATA	1952	6	-	Arabidopsis thaliana
SpuMYB025	AT~TATA-box	TATATA	1954	6	-	Arabidopsis thaliana
SpuMYB025	TCA-element	CCATCTTTTT	727	9	-	Nicotiana tabacum	cis-acting element involved in salicylic acid responsiveness
SpuMYB025	Unnamed__1	CGTGG	80	5	-	Zea mays
SpuMYB025	AT-rich element	ATAGAAATCAA	303	10	-	Glycine max	binding site of AT-rich DNA binding protein (ATBP-1)
SpuMYB025	Myc	TCTCTTA	1736	7	-	Arabidopsis thaliana
SpuMYB025	TATA-box	TATAAGAA	215	8	-	Zea mays	core promoter element around -30 of transcription start
SpuMYB025	TATA-box	TATAA	218	5	-	Arabidopsis thaliana	core promoter element around -30 of transcription start
SpuMYB025	TATA-box	TATA	219	4	+	Arabidopsis thaliana	core promoter element around -30 of transcription start
SpuMYB025	TATA-box	ccTATAAAaa	309	9	+	Arabidopsis thaliana	core promoter element around -30 of transcription start
SpuMYB025	TATA-box	TATA	311	4	+	Arabidopsis thaliana	core promoter element around -30 of transcription start
SpuMYB025	TATA-box	TATA	326	4	+	Arabidopsis thaliana	core promoter element around -30 of transcription start
SpuMYB025	TATA-box	TATA	412	4	+	Arabidopsis thaliana	core promoter element around -30 of transcription start
SpuMYB025	TATA-box	taTATAAAtc	466	9	-	Arabidopsis thaliana	core promoter element around -30 of transcription start
SpuMYB025	TATA-box	TATATAA	469	7	-	Arabidopsis thaliana	core promoter element around -30 of transcription start
SpuMYB025	TATA-box	TATATA	470	6	+	Arabidopsis thaliana	core promoter element around -30 of transcription start
SpuMYB025	TATA-box	ATATAA	471	6	+	Brassica oleracea	core promoter element around -30 of transcription start
SpuMYB025	TATA-box	TATA	472	4	+	Arabidopsis thaliana	core promoter element around -30 of transcription start
SpuMYB025	TATA-box	taTATAAAtc	608	9	-	Arabidopsis thaliana	core promoter element around -30 of transcription start
SpuMYB025	TATA-box	TATAAAT	609	7	-	Brassica juncea	core promoter element around -30 of transcription start
SpuMYB025	TATA-box	TATAAA	610	6	-	Helianthus annuus	core promoter element around -30 of transcription start
SpuMYB025	TATA-box	TATAA	611	5	-	Arabidopsis thaliana	core promoter element around -30 of transcription start
SpuMYB025	TATA-box	TATA	612	4	+	Arabidopsis thaliana	core promoter element around -30 of transcription start
SpuMYB025	TATA-box	taTATAAAtc	622	9	-	Arabidopsis thaliana	core promoter element around -30 of transcription start
SpuMYB025	TATA-box	TATATAA	625	7	-	Arabidopsis thaliana	core promoter element around -30 of transcription start
SpuMYB025	TATA-box	TATATA	626	6	+	Arabidopsis thaliana	core promoter element around -30 of transcription start
SpuMYB025	TATA-box	ATATAA	627	6	+	Brassica oleracea	core promoter element around -30 of transcription start
SpuMYB025	TATA-box	TATA	628	4	+	Arabidopsis thaliana	core promoter element around -30 of transcription start
SpuMYB025	TATA-box	TATA	707	4	+	Arabidopsis thaliana	core promoter element around -30 of transcription start
SpuMYB025	TATA-box	TATAA	750	5	-	Arabidopsis thaliana	core promoter element around -30 of transcription start
SpuMYB025	TATA-box	TATA	751	4	+	Arabidopsis thaliana	core promoter element around -30 of transcription start
SpuMYB025	TATA-box	ATTATA	896	6	+	Brassica napus	core promoter element around -30 of transcription start
SpuMYB025	TATA-box	TATAA	897	5	-	Arabidopsis thaliana	core promoter element around -30 of transcription start
SpuMYB025	TATA-box	TATA	898	4	+	Arabidopsis thaliana	core promoter element around -30 of transcription start
SpuMYB025	TATA-box	TATA	950	4	+	Arabidopsis thaliana	core promoter element around -30 of transcription start
SpuMYB025	TATA-box	TATA	968	4	+	Arabidopsis thaliana	core promoter element around -30 of transcription start
SpuMYB025	TATA-box	TATA	1026	4	-	Arabidopsis thaliana	core promoter element around -30 of transcription start
SpuMYB025	TATA-box	taTATAAAtc	1086	9	-	Arabidopsis thaliana	core promoter element around -30 of transcription start
SpuMYB025	TATA-box	TATAAAA	1087	7	-	Pisum sativum	core promoter element around -30 of transcription start
SpuMYB025	TATA-box	TATAAA	1088	6	-	Helianthus annuus	core promoter element around -30 of transcription start
SpuMYB025	TATA-box	TATATAA	1089	7	-	Arabidopsis thaliana	core promoter element around -30 of transcription start
SpuMYB025	TATA-box	TATATA	1090	6	-	Arabidopsis thaliana	core promoter element around -30 of transcription start
SpuMYB025	TATA-box	TATA	1092	4	-	Arabidopsis thaliana	core promoter element around -30 of transcription start
SpuMYB025	TATA-box	ccTATAAAaa	1110	9	+	Arabidopsis thaliana	core promoter element around -30 of transcription start
SpuMYB025	TATA-box	TATAA	1256	5	-	Arabidopsis thaliana	core promoter element around -30 of transcription start
SpuMYB025	TATA-box	TATA	1257	4	-	Arabidopsis thaliana	core promoter element around -30 of transcription start
SpuMYB025	TATA-box	TATA	1397	4	-	Arabidopsis thaliana	core promoter element around -30 of transcription start
SpuMYB025	TATA-box	TACAAAA	1427	7	-	Oryza sativa	core promoter element around -30 of transcription start
SpuMYB025	TATA-box	TATA	1487	4	-	Arabidopsis thaliana	core promoter element around -30 of transcription start
SpuMYB025	TATA-box	TATTTAAA	1489	8	+	Arabidopsis thaliana	core promoter element around -30 of transcription start
SpuMYB025	TATA-box	ATATAT	1526	6	-	Brassica napus	core promoter element around -30 of transcription start
SpuMYB025	TATA-box	TATA	1527	4	-	Arabidopsis thaliana	core promoter element around -30 of transcription start
SpuMYB025	TATA-box	TATAAAA	1568	7	-	Pisum sativum	core promoter element around -30 of transcription start
SpuMYB025	TATA-box	TATAAA	1569	6	-	Helianthus annuus	core promoter element around -30 of transcription start
SpuMYB025	TATA-box	TATAA	1570	5	-	Arabidopsis thaliana	core promoter element around -30 of transcription start
SpuMYB025	TATA-box	TATA	1571	4	-	Arabidopsis thaliana	core promoter element around -30 of transcription start
SpuMYB025	TATA-box	TATTTAAA	1603	8	+	Arabidopsis thaliana	core promoter element around -30 of transcription start
SpuMYB025	TATA-box	TATA	1672	4	-	Arabidopsis thaliana	core promoter element around -30 of transcription start
SpuMYB025	TATA-box	TATAA	1797	5	-	Arabidopsis thaliana	core promoter element around -30 of transcription start
SpuMYB025	TATA-box	TATA	1798	4	-	Arabidopsis thaliana	core promoter element around -30 of transcription start
SpuMYB025	TATA-box	TATTTAAA	1887	8	+	Arabidopsis thaliana	core promoter element around -30 of transcription start
SpuMYB025	TATA-box	TATA	1913	4	-	Arabidopsis thaliana	core promoter element around -30 of transcription start
SpuMYB025	TATA-box	TATATA	1950	6	-	Arabidopsis thaliana	core promoter element around -30 of transcription start
SpuMYB025	TATA-box	ATATAT	1951	6	-	Brassica napus	core promoter element around -30 of transcription start
SpuMYB025	TATA-box	TATATA	1952	6	-	Arabidopsis thaliana	core promoter element around -30 of transcription start
SpuMYB025	TATA-box	ATATAT	1953	6	-	Brassica napus	core promoter element around -30 of transcription start
SpuMYB025	TATA-box	TATATA	1954	6	-	Arabidopsis thaliana	core promoter element around -30 of transcription start
SpuMYB025	TATA-box	TATA	1956	4	-	Arabidopsis thaliana	core promoter element around -30 of transcription start
SpuMYB025	GA-motif	ATAGATAA	1381	8	-	Arabidopsis thaliana	part of a light responsive element
SpuMYB025		motif_sequence	37	4	+	organism	short_function
SpuMYB025		motif_sequence	39	4	-	organism	short_function
SpuMYB025		motif_sequence	202	4	+	organism	short_function
SpuMYB025		motif_sequence	522	4	+	organism	short_function
SpuMYB025		motif_sequence	805	4	+	organism	short_function
SpuMYB025		motif_sequence	1001	4	-	organism	short_function
SpuMYB025		motif_sequence	1287	4	-	organism	short_function
SpuMYB025		motif_sequence	1442	4	+	organism	short_function
SpuMYB025		motif_sequence	1448	4	-	organism	short_function
SpuMYB025		motif_sequence	1710	4	+	organism	short_function
SpuMYB025		motif_sequence	1743	4	-	organism	short_function
SpuMYB025		motif_sequence	1815	4	-	organism	short_function
SpuMYB025		motif_sequence	1990	4	-	organism	short_function
SpuMYB025	MYC	CATTTG	657	6	+	Arabidopsis thaliana
SpuMYB025	MYC	CATTTG	783	6	+	Arabidopsis thaliana
SpuMYB025	MYC	CATGTG	886	6	-	Arabidopsis thaliana
SpuMYB025	MYC	CAATTG	1406	6	-	Arabidopsis thaliana
SpuMYB025	MYC	CATTTG	1808	6	-	Arabidopsis thaliana
SpuMYB025	G-Box	CACGTT	1419	6	+	Pisum sativum	cis-acting regulatory element involved in light responsiveness
SpuMYB025	CAAT-box	CAAT	63	4	+	Nicotiana glutinosa
SpuMYB025	CAAT-box	CCAAT	69	5	+	Arabidopsis thaliana	common cis-acting element in promoter and enhancer regions
SpuMYB025	CAAT-box	CAAT	70	4	+	Nicotiana glutinosa
SpuMYB025	CAAT-box	CAAT	86	4	-	Nicotiana glutinosa
SpuMYB025	CAAT-box	CAAT	102	4	+	Nicotiana glutinosa
SpuMYB025	CAAT-box	CAAT	107	4	+	Nicotiana glutinosa
SpuMYB025	CAAT-box	CAAT	118	4	+	Nicotiana glutinosa
SpuMYB025	CAAT-box	CAAT	158	4	+	Nicotiana glutinosa
SpuMYB025	CAAT-box	CAAT	172	4	+	Nicotiana glutinosa
SpuMYB025	CAAT-box	CAAT	250	4	+	Nicotiana glutinosa
SpuMYB025	CAAT-box	CAAT	302	4	-	Nicotiana glutinosa
SpuMYB025	CAAT-box	CAAT	397	4	+	Nicotiana glutinosa
SpuMYB025	CAAT-box	CAAT	485	4	+	Nicotiana glutinosa
SpuMYB025	CAAT-box	CAAT	489	4	+	Nicotiana glutinosa
SpuMYB025	CAAT-box	CAAT	495	4	+	Nicotiana glutinosa
SpuMYB025	CAAT-box	CAAT	557	4	-	Nicotiana glutinosa
SpuMYB025	CAAT-box	CAAAT	571	5	+	Pisum sativum	common cis-acting element in promoter and enhancer regions
SpuMYB025	CAAT-box	CAAT	579	4	+	Nicotiana glutinosa
SpuMYB025	CAAT-box	CAAT	617	4	+	Nicotiana glutinosa
SpuMYB025	CAAT-box	CAAT	641	4	+	Nicotiana glutinosa
SpuMYB025	CAAT-box	CAAT	645	4	+	Nicotiana glutinosa
SpuMYB025	CAAT-box	CAAAT	658	5	-	Pisum sativum	common cis-acting element in promoter and enhancer regions
SpuMYB025	CAAT-box	CAAAT	784	5	-	Pisum sativum	common cis-acting element in promoter and enhancer regions
SpuMYB025	CAAT-box	CAAT	841	4	+	Nicotiana glutinosa
SpuMYB025	CAAT-box	CAAT	1046	4	+	Nicotiana glutinosa
SpuMYB025	CAAT-box	CAAT	1051	4	+	Nicotiana glutinosa
SpuMYB025	CAAT-box	CAAAT	1056	5	-	Pisum sativum	common cis-acting element in promoter and enhancer regions
SpuMYB025	CAAT-box	CAAT	1083	4	-	Nicotiana glutinosa
SpuMYB025	CAAT-box	CAAAT	1262	5	+	Pisum sativum	common cis-acting element in promoter and enhancer regions
SpuMYB025	CAAT-box	CAAT	1278	4	-	Nicotiana glutinosa
SpuMYB025	CAAT-box	CAAT	1300	4	-	Nicotiana glutinosa
SpuMYB025	CAAT-box	CAAAT	1326	5	+	Pisum sativum	common cis-acting element in promoter and enhancer regions
SpuMYB025	CAAT-box	CAAT	1406	4	+	Nicotiana glutinosa
SpuMYB025	CAAT-box	CAAT	1408	4	-	Nicotiana glutinosa
SpuMYB025	CAAT-box	CAAAT	1584	5	+	Pisum sativum	common cis-acting element in promoter and enhancer regions
SpuMYB025	CAAT-box	CAAT	1600	4	+	Nicotiana glutinosa
SpuMYB025	CAAT-box	CAAT	1791	4	+	Nicotiana glutinosa
SpuMYB025	CAAT-box	CAAAT	1808	5	+	Pisum sativum	common cis-acting element in promoter and enhancer regions
SpuMYB025	CAAT-box	CAAT	1824	4	-	Nicotiana glutinosa
SpuMYB025	CAAT-box	CAAT	1829	4	+	Nicotiana glutinosa
SpuMYB025	CAAT-box	CAAT	1851	4	-	Nicotiana glutinosa
SpuMYB025	CAAT-box	CAAT	1877	4	-	Nicotiana glutinosa
SpuMYB025	TCA	TCATCTTCAT	200	9	+	Pisum sativum
SpuMYB025	3-AF1 binding site	TAAGAGAGGAA	1736	10	+	Solanum tuberosum	light responsive element
SpuMYB025	Box 4	ATTAAT	516	6	+	Petroselinum crispum	part of a conserved DNA module involved in light responsiveness
SpuMYB025	Box 4	ATTAAT	1157	6	-	Petroselinum crispum	part of a conserved DNA module involved in light responsiveness
SpuMYB025	Box 4	ATTAAT	1265	6	-	Petroselinum crispum	part of a conserved DNA module involved in light responsiveness
SpuMYB025	Box 4	ATTAAT	1587	6	-	Petroselinum crispum	part of a conserved DNA module involved in light responsiveness
SpuMYB025	MYB	CAACCA	185	6	+	Arabidopsis thaliana
SpuMYB025	MYB	TAACCA	1919	6	+	Arabidopsis thaliana
SpuMYB025	TC-rich repeats	GTTTTCTTAC	163	9	-	Nicotiana tabacum	cis-acting element involved in defense and stress responsiveness
SpuMYB025	P-box	CCTTTTG	1425	7	+	Oryza sativa	gibberellin-responsive element
SpuMYB025	ERE	ATTTTAAA	175	8	-	Nicotiana glutinos
SpuMYB025	ERE	ATTTCATA	593	8	-	Nicotiana glutinos
SpuMYB025	ERE	ATTTTAAA	979	8	+	Nicotiana glutinos
SpuMYB025	ERE	ATTTTAAA	981	8	-	Nicotiana glutinos
SpuMYB025	ERE	ATTTTAAA	1556	8	-	Nicotiana glutinos
SpuMYB025	ERE	ATTTTAAA	1605	8	-	Nicotiana glutinos
SpuMYB025	ERE	ATTTTAAA	1611	8	+	Nicotiana glutinos
SpuMYB025	MYB-like sequence	TAACCA	1919	6	+	Arabidopsis thaliana
SpuMYB025	AE-box	AGAAACAA	538	8	+	Arabidopsis thaliana	part of a module for light response
SpuMYB025	AE-box	AGAAACAA	1595	8	+	Arabidopsis thaliana	part of a module for light response
SpuMYB026	as-1	TGACG	81	5	-	Arabidopsis thaliana
SpuMYB026	MYB	TAACCA	1919	6	+	Arabidopsis thaliana
SpuMYB026	3-AF1 binding site	TAAGAGAGGAA	1736	10	+	Solanum tuberosum	light responsive element
SpuMYB026	TATA	TATAAAAT	2	8	-	Arabidopsis thaliana
SpuMYB026	Box 4	ATTAAT	134	6	+	Petroselinum crispum	part of a conserved DNA module involved in light responsiveness
SpuMYB026	Box 4	ATTAAT	1265	6	-	Petroselinum crispum	part of a conserved DNA module involved in light responsiveness
SpuMYB026	Box 4	ATTAAT	1587	6	-	Petroselinum crispum	part of a conserved DNA module involved in light responsiveness
SpuMYB026	AE-box	AGAAACAA	1595	8	+	Arabidopsis thaliana	part of a module for light response
SpuMYB026	ERE	ATTTTAAA	366	8	-	Nicotiana glutinos
SpuMYB026	ERE	ATTTTAAA	1016	8	-	Nicotiana glutinos
SpuMYB026	ERE	ATTTTAAA	1556	8	-	Nicotiana glutinos
SpuMYB026	ERE	ATTTTAAA	1605	8	-	Nicotiana glutinos
SpuMYB026	ERE	ATTTTAAA	1611	8	+	Nicotiana glutinos
SpuMYB026	MYB-like sequence	TAACCA	1919	6	+	Arabidopsis thaliana
SpuMYB026	P-box	CCTTTTG	1425	7	+	Oryza sativa	gibberellin-responsive element
SpuMYB026	TC-rich repeats	GTTTTCTTAC	354	10	-	Nicotiana tabacum	cis-acting element involved in defense and stress responsiveness
SpuMYB026	TC-rich repeats	GTTTTCTTAC	1168	9	-	Nicotiana tabacum	cis-acting element involved in defense and stress responsiveness
SpuMYB026	CGTCA-motif	CGTCA	81	5	+	Hordeum vulgare	cis-acting regulatory element involved in the MeJA-responsiveness
SpuMYB026	CAAT-box	CAAT	54	4	+	Nicotiana glutinosa
SpuMYB026	CAAT-box	CAAT	65	4	+	Nicotiana glutinosa
SpuMYB026	CAAT-box	CAAAT	102	5	+	Pisum sativum	common cis-acting element in promoter and enhancer regions
SpuMYB026	CAAT-box	CAAT	254	4	+	Nicotiana glutinosa
SpuMYB026	CAAT-box	CCAAT	260	5	+	Arabidopsis thaliana	common cis-acting element in promoter and enhancer regions
SpuMYB026	CAAT-box	CAAT	261	4	+	Nicotiana glutinosa
SpuMYB026	CAAT-box	CAAT	277	4	-	Nicotiana glutinosa
SpuMYB026	CAAT-box	CAAT	293	4	+	Nicotiana glutinosa
SpuMYB026	CAAT-box	CAAT	298	4	+	Nicotiana glutinosa
SpuMYB026	CAAT-box	CAAT	309	4	+	Nicotiana glutinosa
SpuMYB026	CAAT-box	CAAT	349	4	+	Nicotiana glutinosa
SpuMYB026	CAAT-box	CAAT	363	4	+	Nicotiana glutinosa
SpuMYB026	CAAT-box	CAAT	441	4	+	Nicotiana glutinosa
SpuMYB026	CAAT-box	CAAT	493	4	-	Nicotiana glutinosa
SpuMYB026	CAAT-box	CAAT	676	4	+	Nicotiana glutinosa
SpuMYB026	CAAT-box	CAAT	680	4	+	Nicotiana glutinosa
SpuMYB026	CAAT-box	CAAAT	693	5	-	Pisum sativum	common cis-acting element in promoter and enhancer regions
SpuMYB026	CAAT-box	CAAAT	819	5	-	Pisum sativum	common cis-acting element in promoter and enhancer regions
SpuMYB026	CAAT-box	CAAT	876	4	+	Nicotiana glutinosa
SpuMYB026	CAAT-box	CAAT	1083	4	+	Nicotiana glutinosa
SpuMYB026	CAAT-box	CAAT	1088	4	+	Nicotiana glutinosa
SpuMYB026	CAAT-box	CAAAT	1093	5	-	Pisum sativum	common cis-acting element in promoter and enhancer regions
SpuMYB026	CAAT-box	CAAT	1120	4	-	Nicotiana glutinosa
SpuMYB026	CAAT-box	CAAAT	1262	5	+	Pisum sativum	common cis-acting element in promoter and enhancer regions
SpuMYB026	CAAT-box	CAAT	1278	4	-	Nicotiana glutinosa
SpuMYB026	CAAT-box	CAAT	1300	4	-	Nicotiana glutinosa
SpuMYB026	CAAT-box	CAAAT	1326	5	+	Pisum sativum	common cis-acting element in promoter and enhancer regions
SpuMYB026	CAAT-box	CAAT	1406	4	+	Nicotiana glutinosa
SpuMYB026	CAAT-box	CAAT	1408	4	-	Nicotiana glutinosa
SpuMYB026	CAAT-box	CAAAT	1584	5	+	Pisum sativum	common cis-acting element in promoter and enhancer regions
SpuMYB026	CAAT-box	CAAT	1600	4	+	Nicotiana glutinosa
SpuMYB026	CAAT-box	CAAT	1791	4	+	Nicotiana glutinosa
SpuMYB026	CAAT-box	CAAAT	1808	5	+	Pisum sativum	common cis-acting element in promoter and enhancer regions
SpuMYB026	CAAT-box	CAAT	1824	4	-	Nicotiana glutinosa
SpuMYB026	CAAT-box	CAAT	1829	4	+	Nicotiana glutinosa
SpuMYB026	CAAT-box	CAAT	1851	4	-	Nicotiana glutinosa
SpuMYB026	CAAT-box	CAAT	1877	4	-	Nicotiana glutinosa
SpuMYB026	TGACG-motif	TGACG	81	5	-	Hordeum vulgare	cis-acting regulatory element involved in the MeJA-responsiveness
SpuMYB026	G-Box	CACGTT	1419	6	+	Pisum sativum	cis-acting regulatory element involved in light responsiveness
SpuMYB026	TCA	TCATCTTCAT	391	9	+	Pisum sativum
SpuMYB026	Unnamed__1	CGTGG	271	5	-	Zea mays
SpuMYB026	AT-rich element	ATAGAAATCAA	494	10	-	Glycine max	binding site of AT-rich DNA binding protein (ATBP-1)
SpuMYB026	TCA-element	CCATCTTTTT	762	9	-	Nicotiana tabacum	cis-acting element involved in salicylic acid responsiveness
SpuMYB026	AT~TATA-box	TATATA	661	6	+	Arabidopsis thaliana
SpuMYB026	AT~TATA-box	TATATAAA	1125	8	-	Arabidopsis thaliana
SpuMYB026	AT~TATA-box	TATATA	1127	6	-	Arabidopsis thaliana
SpuMYB026	AT~TATA-box	TATATA	1950	6	-	Arabidopsis thaliana
SpuMYB026	AT~TATA-box	TATATA	1952	6	-	Arabidopsis thaliana
SpuMYB026	AT~TATA-box	TATATA	1954	6	-	Arabidopsis thaliana
SpuMYB026		motif_sequence	231	4	+	organism	short_function
SpuMYB026		motif_sequence	233	4	-	organism	short_function
SpuMYB026		motif_sequence	263	4	+	organism	short_function
SpuMYB026		motif_sequence	393	4	+	organism	short_function
SpuMYB026		motif_sequence	840	4	+	organism	short_function
SpuMYB026		motif_sequence	1038	4	-	organism	short_function
SpuMYB026		motif_sequence	1287	4	-	organism	short_function
SpuMYB026		motif_sequence	1442	4	+	organism	short_function
SpuMYB026		motif_sequence	1448	4	-	organism	short_function
SpuMYB026		motif_sequence	1710	4	+	organism	short_function
SpuMYB026		motif_sequence	1743	4	-	organism	short_function
SpuMYB026		motif_sequence	1815	4	-	organism	short_function
SpuMYB026		motif_sequence	1990	4	-	organism	short_function
SpuMYB026	MYC	CATTTG	692	6	+	Arabidopsis thaliana
SpuMYB026	MYC	CATTTG	818	6	+	Arabidopsis thaliana
SpuMYB026	MYC	CATGTG	921	6	-	Arabidopsis thaliana
SpuMYB026	MYC	CAATTG	1406	6	-	Arabidopsis thaliana
SpuMYB026	MYC	CATTTG	1808	6	-	Arabidopsis thaliana
SpuMYB026	GA-motif	ATAGATAA	1381	8	-	Arabidopsis thaliana	part of a light responsive element
SpuMYB026	Myc	TCTCTTA	1736	7	-	Arabidopsis thaliana
SpuMYB026	TATA-box	TATAAAA	3	7	-	Pisum sativum	core promoter element around -30 of transcription start
SpuMYB026	TATA-box	TATAAA	4	6	-	Helianthus annuus	core promoter element around -30 of transcription start
SpuMYB026	TATA-box	TATAA	5	5	-	Arabidopsis thaliana	core promoter element around -30 of transcription start
SpuMYB026	TATA-box	TATA	6	4	+	Arabidopsis thaliana	core promoter element around -30 of transcription start
SpuMYB026	TATA-box	TACATAAA	8	8	+	Oryza sativa	core promoter element around -30 of transcription start
SpuMYB026	TATA-box	ATATAA	138	6	+	Brassica oleracea	core promoter element around -30 of transcription start
SpuMYB026	TATA-box	TATA	139	4	+	Arabidopsis thaliana	core promoter element around -30 of transcription start
SpuMYB026	TATA-box	TATAAAT	163	7	-	Brassica juncea	core promoter element around -30 of transcription start
SpuMYB026	TATA-box	TATAAA	164	6	-	Helianthus annuus	core promoter element around -30 of transcription start
SpuMYB026	TATA-box	TATAA	165	5	-	Arabidopsis thaliana	core promoter element around -30 of transcription start
SpuMYB026	TATA-box	TATA	166	4	+	Arabidopsis thaliana	core promoter element around -30 of transcription start
SpuMYB026	TATA-box	TATAAATA	168	8	-	Daucus carota	core promoter element around -30 of transcription start
SpuMYB026	TATA-box	TATAAAT	169	7	-	Brassica juncea	core promoter element around -30 of transcription start
SpuMYB026	TATA-box	TATAAA	170	6	-	Helianthus annuus	core promoter element around -30 of transcription start
SpuMYB026	TATA-box	TATAA	171	5	-	Arabidopsis thaliana	core promoter element around -30 of transcription start
SpuMYB026	TATA-box	TATA	172	4	+	Arabidopsis thaliana	core promoter element around -30 of transcription start
SpuMYB026	TATA-box	TATAAGAA	406	8	-	Zea mays	core promoter element around -30 of transcription start
SpuMYB026	TATA-box	TATAA	409	5	-	Arabidopsis thaliana	core promoter element around -30 of transcription start
SpuMYB026	TATA-box	TATA	410	4	+	Arabidopsis thaliana	core promoter element around -30 of transcription start
SpuMYB026	TATA-box	ccTATAAAaa	500	9	+	Arabidopsis thaliana	core promoter element around -30 of transcription start
SpuMYB026	TATA-box	TATA	502	4	+	Arabidopsis thaliana	core promoter element around -30 of transcription start
SpuMYB026	TATA-box	TATA	517	4	+	Arabidopsis thaliana	core promoter element around -30 of transcription start
SpuMYB026	TATA-box	TATA	603	4	+	Arabidopsis thaliana	core promoter element around -30 of transcription start
SpuMYB026	TATA-box	taTATAAAtc	657	9	-	Arabidopsis thaliana	core promoter element around -30 of transcription start
SpuMYB026	TATA-box	TATATAA	660	7	-	Arabidopsis thaliana	core promoter element around -30 of transcription start
SpuMYB026	TATA-box	TATATA	661	6	+	Arabidopsis thaliana	core promoter element around -30 of transcription start
SpuMYB026	TATA-box	ATATAA	662	6	+	Brassica oleracea	core promoter element around -30 of transcription start
SpuMYB026	TATA-box	TATA	663	4	+	Arabidopsis thaliana	core promoter element around -30 of transcription start
SpuMYB026	TATA-box	TATAA	785	5	-	Arabidopsis thaliana	core promoter element around -30 of transcription start
SpuMYB026	TATA-box	TATA	786	4	+	Arabidopsis thaliana	core promoter element around -30 of transcription start
SpuMYB026	TATA-box	ATTATA	931	6	+	Brassica napus	core promoter element around -30 of transcription start
SpuMYB026	TATA-box	TATAA	932	5	-	Arabidopsis thaliana	core promoter element around -30 of transcription start
SpuMYB026	TATA-box	TATA	933	4	+	Arabidopsis thaliana	core promoter element around -30 of transcription start
SpuMYB026	TATA-box	TATA	985	4	+	Arabidopsis thaliana	core promoter element around -30 of transcription start
SpuMYB026	TATA-box	TATA	1003	4	-	Arabidopsis thaliana	core promoter element around -30 of transcription start
SpuMYB026	TATA-box	ATTATA	1022	6	+	Brassica napus	core promoter element around -30 of transcription start
SpuMYB026	TATA-box	TATAA	1023	5	-	Arabidopsis thaliana	core promoter element around -30 of transcription start
SpuMYB026	TATA-box	TATA	1024	4	-	Arabidopsis thaliana	core promoter element around -30 of transcription start
SpuMYB026	TATA-box	TATA	1063	4	-	Arabidopsis thaliana	core promoter element around -30 of transcription start
SpuMYB026	TATA-box	taTATAAAtc	1123	9	-	Arabidopsis thaliana	core promoter element around -30 of transcription start
SpuMYB026	TATA-box	TATAAAA	1124	7	-	Pisum sativum	core promoter element around -30 of transcription start
SpuMYB026	TATA-box	TATAAA	1125	6	-	Helianthus annuus	core promoter element around -30 of transcription start
SpuMYB026	TATA-box	TATATAA	1126	7	-	Arabidopsis thaliana	core promoter element around -30 of transcription start
SpuMYB026	TATA-box	TATATA	1127	6	-	Arabidopsis thaliana	core promoter element around -30 of transcription start
SpuMYB026	TATA-box	TATA	1129	4	-	Arabidopsis thaliana	core promoter element around -30 of transcription start
SpuMYB026	TATA-box	ccTATAAAaa	1147	9	+	Arabidopsis thaliana	core promoter element around -30 of transcription start
SpuMYB026	TATA-box	TATAA	1256	5	-	Arabidopsis thaliana	core promoter element around -30 of transcription start
SpuMYB026	TATA-box	TATA	1257	4	-	Arabidopsis thaliana	core promoter element around -30 of transcription start
SpuMYB026	TATA-box	TATA	1397	4	-	Arabidopsis thaliana	core promoter element around -30 of transcription start
SpuMYB026	TATA-box	TACAAAA	1427	7	-	Oryza sativa	core promoter element around -30 of transcription start
SpuMYB026	TATA-box	TATA	1487	4	-	Arabidopsis thaliana	core promoter element around -30 of transcription start
SpuMYB026	TATA-box	TATTTAAA	1489	8	+	Arabidopsis thaliana	core promoter element around -30 of transcription start
SpuMYB026	TATA-box	ATATAT	1526	6	-	Brassica napus	core promoter element around -30 of transcription start
SpuMYB026	TATA-box	TATA	1527	4	-	Arabidopsis thaliana	core promoter element around -30 of transcription start
SpuMYB026	TATA-box	TATAAAA	1568	7	-	Pisum sativum	core promoter element around -30 of transcription start
SpuMYB026	TATA-box	TATAAA	1569	6	-	Helianthus annuus	core promoter element around -30 of transcription start
SpuMYB026	TATA-box	TATAA	1570	5	-	Arabidopsis thaliana	core promoter element around -30 of transcription start
SpuMYB026	TATA-box	TATA	1571	4	-	Arabidopsis thaliana	core promoter element around -30 of transcription start
SpuMYB026	TATA-box	TATTTAAA	1603	8	+	Arabidopsis thaliana	core promoter element around -30 of transcription start
SpuMYB026	TATA-box	TATA	1672	4	-	Arabidopsis thaliana	core promoter element around -30 of transcription start
SpuMYB026	TATA-box	TATAA	1797	5	-	Arabidopsis thaliana	core promoter element around -30 of transcription start
SpuMYB026	TATA-box	TATA	1798	4	-	Arabidopsis thaliana	core promoter element around -30 of transcription start
SpuMYB026	TATA-box	TATTTAAA	1887	8	+	Arabidopsis thaliana	core promoter element around -30 of transcription start
SpuMYB026	TATA-box	TATA	1913	4	-	Arabidopsis thaliana	core promoter element around -30 of transcription start
SpuMYB026	TATA-box	TATATA	1950	6	-	Arabidopsis thaliana	core promoter element around -30 of transcription start
SpuMYB026	TATA-box	ATATAT	1951	6	-	Brassica napus	core promoter element around -30 of transcription start
SpuMYB026	TATA-box	TATATA	1952	6	-	Arabidopsis thaliana	core promoter element around -30 of transcription start
SpuMYB026	TATA-box	ATATAT	1953	6	-	Brassica napus	core promoter element around -30 of transcription start
SpuMYB026	TATA-box	TATATA	1954	6	-	Arabidopsis thaliana	core promoter element around -30 of transcription start
SpuMYB026	TATA-box	TATA	1956	4	-	Arabidopsis thaliana	core promoter element around -30 of transcription start
SpuMYB026	WUN-motif	CAATTACAT	298	9	+	Nicotiana glutinosa
SpuMYB026	ABRE	ACGTG	1419	5	-	Arabidopsis thaliana	cis-acting element involved in the abscisic acid responsiveness
SpuMYB026	ARE	AAACCA	960	6	+	Zea mays	cis-acting regulatory element essential for the anaerobic induction
SpuMYB026	O2-site	GATGATGTGG	1978	9	+	Zea mays	cis-acting regulatory element involved in zein metabolism regulation
SpuMYB026	Unnamed__4	CTCC	90	4	+	Petroselinum hortense
SpuMYB026	Unnamed__4	CTCC	224	4	-	Petroselinum hortense
SpuMYB026	Unnamed__4	CTCC	1705	4	+	Petroselinum hortense
SpuMYB026	Unnamed__4	CTCC	1743	4	-	Petroselinum hortense
SpuMYB026	TCT-motif	TCTTAC	354	6	-	Arabidopsis thaliana	part of a light responsive element
SpuMYB026	TCT-motif	TCTTAC	1168	6	-	Arabidopsis thaliana	part of a light responsive element
