# Supplementary material for: Genome-Wide Comparative Analysis of R2R3 MYB Gene Family in Populus and Salix and Identification of Male Flower Bud Development-Related Genes
Source: Front Plant Sci. 2021 Sep 14;12:721558. doi: 10.3389/fpls.2021.721558 (PMC8477045; doi:10.3389/fpls.2021.721558)
Supplement: Supplementary Figure 1 — Maximum likelihood phylogenetic tree of poplar and willow R2R3 MYB genes. [file Data_Sheet_1.ZIP › Supplementary/Supplementary Table 7.xlsx]

## Sheet: Sheet1
Primer Name	Sequences
SpuMYB002-F	GCCAATGTGAAATCAGAACCT
SpuMYB002-R	GCTGTCCCATGAACAAGAACTA
SpuMYB191-F	GGGCATCTTGTTCCTCATCAC
SpuMYB191-R	TCGCCATAGTCTTCCCATTCT
SpuMYB148-F	CGTGCTGGCTTACCACTTTAC
SpuMYB148-R	TATCAGGATCATGTGCGTCCC
SpuMYB201-F	ACTTCCTCATTATTTAGCGAGTG
SpuMYB201-R	CTGGTCCTTCTGGCAGTTATT
SpuMYB024/025/026-F	GTTTGACTCCAGAGCAACCTTCAGACCATA
SpuMYB024/025/026-R	CATTCCTTGTTGGCTTGTTTCACTGTTACTG
PtrMYB007-F	AAGTGATCGTGACTGATGCCATG
PtrMYB007-R	AGCAGGCATGTTGTTCCATGAACA
PtrMYB124-F	ACCCTTCTCGGTGATGATTTGAGT
PtrMYB124-R	TCAAGGGAGTTCAGACATTTGACAGAC
PtrMYB012-F	CGTGCTGGCTTACCACTTTAC
PtrMYB012-R	ACCCGTTGAATAAGACAGGACAC
PtrMYB024-F	GACAGATTATCCTTGTGGAAAGATTATAGAGCACAC
PtrMYB024-R	ATATGGGCACGTTAGAAGAAGAAGAGTTGTCATT
PtrMYB110-F	TTGATGAGGTGCGGCAAGCGT
PtrMYB110-R	GCCATTCGAGCCCATTTATTACCATGTT
