# Supplementary material for: Genome-Wide Comparative Analysis of R2R3 MYB Gene Family in Populus and Salix and Identification of Male Flower Bud Development-Related Genes
Source: Front Plant Sci. 2021 Sep 14;12:721558. doi: 10.3389/fpls.2021.721558 (PMC8477045; doi:10.3389/fpls.2021.721558)
Supplement: Supplementary Figure 1 — Maximum likelihood phylogenetic tree of poplar and willow R2R3 MYB genes. [file Data_Sheet_1.ZIP › Supplementary/Supplementary Table 8.xlsx]

## Sheet: Sheet1
Motif 1	GEGNWRSLPKKAGLLRCGKSCRLRWINYLRPDJKRGNFSPZEEDLI
Motif 2	IRLHAJLGNRWSLIAARLPGRTDNEIKNYW
Motif 3	LKKGPWTPEEDZKLINYIQKH
Motif 4	NTHJKKKLJKMGIDPVTHKPL
Motif 5	GPQNWNLIAEKLQGRSGKSCRLRWFNQLDPRINRRPFTEEE
Motif 6	MGRAPCCDKVG
Motif 7	TQWRTIAPIVGRTPSQCLERYEKLLDAACVKDDNYDPGDDPRKLRPGEIDPNPESKPARPDPVDMDEDEKEMLSEARARLANTKGKKAKRKAREKQLEEARRLASLQKRRELKAAGIDNRHRRRKRKGIDYNSEIPFEKRPPPGFYDVADEDRPVEQPKFPTTIEEIEGKKRMDIEAQLRKQDAAKNKIAQRQDAPSAILQANKLNDPETVRKRSKLMLPAPQI
Motif 8	RTRVQKQAKQLKIDANSKQFQDTMRYLWMPRLJZKIQAASASSSAMPAQSPSV
Motif 9	LLKAENSKSPGANLQEKGSSPISPNGFQLERESTSSSRVMNGNGNNTNDHGNNNLMTPTSNKDFFLDRFTAPHHQGSTSNCQPSDFVGHFPLQQLNYASNARLATNSIPSLWLSQTSKAFDMNSEFSSTVIPSILPPAVTSSFLSTSMGYKPSITAPPDNPSLPSFATNSCRLWETGAPRNNSNSSTGSNGSTELQS
Motif 10	NAKYPLEEKPSKEKKKGSKHPSNRSAASIPVIEDFEEDELKQADNLIKVEAQYIRVAMGHEDESLDEFIEAHKTCINDLMYFPTRNAYGLSSVAGNMEKLAALQNEFENVKTRLEAEREKALRLEKKVNVLTQGYQIRAERQLLPPIELTLKQMDTAGTELECFQALQRQEQLAASHRINGLWEEVQKQKELEQTLQRRYGDLVAELERIQQLIINYRALAIQQEEIAAKNRALELAZAAAKQAAILNSE
Motif 11	NTHLKKKL
Motif 12	DPKLGSGLTRTIPTHGVLVQTPKPDSGSCKFLEDVHCEPIIPSRCGYGCCATPSGGHPPSSLLGPEFVEYEEPPPFSSQELISIATDLNNIAWIKSGLENSSTGIPSNAASYRMSQGTPVGSQMGMSEQNLRN
Motif 13	HVIMARKYREQSSJYRKRKAQ
Motif 14	NDVGTGNLVMAPHGVDGNDFGVSHVTQSYTPENSSTAASSDSFAAQVSPVSDLTTDYYNIPVNRNTNPDYFQAGQVGYSESMISPPGFFNHGLDFQAMEHSS
Motif 15	AANLSHMAQWESARLEAEARLVRESKLISPNIPHKJLGDTF
Motif 16	AMSVPGELGISAVDRHMGDGDWVGYDFGDTLWNMDELWPFR
Motif 17	SSSSSSNNQSQCLQPNELLSQVQSSSNSSSDQSSBESQISESSLEQLLSSDPTN
Motif 18	SVNRRMEETPSFVGRDAGMKAEPPPYCPNIPSAGGLNKLSPYQIGNFNGAGRGGVDNGLNGSPHMTSGGEAVSSIKVPQSGFCAQQTPFDFFFGPKSNDMMGMFSQTRSWDRPNEEPRISGFYPQQ
Motif 19	NTRTKRLQRAGLPLYPPEVCLRAYKMNKDGQNMGKLQTGDAHDPDMMLTDHFKIPEVEFKTLALNPGVLSYSTGLFDASASSMLKQGVGSSYGQGLVFPTIHPAKRFRESQTIFTGLDGSVSGGIPEFDQLTDYHRGKITGNFGLSSPYGCDLSNYDQSSCGVLPGSHAILNGNSSS
Motif 20	SSMFDDLNDDAQQQPLKRSASLGAGSGLYLNPGSPSGSDLSDSSIPGVNSSPVFRPPAKTTSLVPPVLSIDVSSPTVDPPTSLSLSLPGSIACQTPGSGSSSGSHVVNPAPM
